# Supplementary material for: Culture Medium and Sex Drive Epigenetic Reprogramming in Preimplantation Bovine Embryos
Source: Int J Mol Sci. 2021 Jun 15;22(12):6426. doi: 10.3390/ijms22126426 (PMC8232708; doi:10.3390/ijms22126426)
Supplement: Supplementary file 1 [file ijms-22-06426-s001.zip]

Archive with 8 entries (8 files):
- Dataset 1 UNBIASED_INVIVO_vs_3invitro_groups_Log_reg_and_10%Dif.xlsx
- Dataset 2.xlsx
- Dataset 3 UNBIASED_Male_vs_Females_4_Groups_log_reg_and_10%Dif.xlsx
- Supplementary Figure S1.pdf
- Supplementary Figure S2.pdf
- Supplementary Figure S3.pdf
- Supplementary Table S1.pdf
- Supplementary Table S2.pdf
