# Supplementary material for: Culture Medium and Sex Drive Epigenetic Reprogramming in Preimplantation Bovine Embryos
Source: Int J Mol Sci. 2021 Jun 15;22(12):6426. doi: 10.3390/ijms22126426 (PMC8232708; doi:10.3390/ijms22126426)
Supplement: Supplementary file 1 [file ijms-22-06426-s001.zip › Dataset 1 UNBIASED_INVIVO_vs_3invitro_groups_Log_reg_and_10%Dif.xlsx]

## Sheet: INVIVO_vs_FLUIDS_10%Dif
Column1	Column2	Column3	Column4	Column6	Column7	Column8	Column10	Column11	Column12	Column13	Column16	Column19	Column22
Probe	Chromosome	Start	End	Feature	ID	Description	Type	Feature Orientation	Distance	BSA	FLUIDS	IN_VIVO	SERUM
Chr1:21475-39238	1	21475	39238	5S_rRNA	ENSBTAG00000046619	5S ribosomal RNA [Source:RFAM;Acc:RF00001]	gene	downstream	1576	25.5446	22.7764	35.957	25.0052
Chr1:63361-75844	1	63361	75844	ENSBTAG00000039257	ENSBTAG00000039257	No description	gene	overlapping	0	25.7897	21.5131	33.6783	29.7259
Chr1:93306-106907	1	93306	106907	null				Not found	0	27.989	21.0569	41.3911	32.8855
Chr1:148280-158071	1	148280	158071	ENSBTAG00000001753	ENSBTAG00000001753	No description	gene	overlapping	0	47.9806	51.1398	43.6814	44.3364
Chr1:414857-424598	1	414857	424598	ENSBTAG00000026259	ENSBTAG00000026259	No description	gene	overlapping	0	14.3487	7.45282	22.2258	9.41372
Chr1:944536-952016	1	944536	952016	ITSN1	ENSBTAG00000021997	intersectin 1 [Source:VGNC Symbol;Acc:VGNC:30352]	gene	overlapping	0	33.6591	35.383	23.2098	24.2836
Chr1:1565153-1570903	1	1565153	1570903	IL10RB	ENSBTAG00000019404	No description	gene	overlapping	0	36.5418	31.1127	45.1815	33.0841
Chr1:1659346-1665655	1	1659346	1665655	null				Not found	0	7.59465	6.38191	10.5862	7.70217
Chr1:2186863-2196611	1	2186863	2196611	SYNJ1	ENSBTAG00000003063	synaptojanin 1 [Source:VGNC Symbol;Acc:VGNC:35527]	gene	overlapping	0	45.7003	40.3926	57.6269	48.1925
Chr1:2249794-2255015	1	2249794	2255015	null				Not found	0	31.1415	32.1831	23.5312	32.2484
Chr1:2298893-2305178	1	2298893	2305178	EVA1C	ENSBTAG00000017310	eva-1 homolog C [Source:VGNC Symbol;Acc:VGNC:28633]	gene	overlapping	0	30.0133	31.7862	23.7165	28.2875
Chr1:2712444-2719746	1	2712444	2719746	null				Not found	0	19.4893	29.5297	19.242	23.2343
Chr1:2774475-2780202	1	2774475	2780202	HUNK	ENSBTAG00000020762	hormonally up-regulated Neu-associated kinase [Source:HGNC Symbol;Acc:HGNC:13326]	gene	upstream	1050	36.5365	37.9241	21.8646	26.2235
Chr1:2809893-2818645	1	2809893	2818645	HUNK	ENSBTAG00000020762	hormonally up-regulated Neu-associated kinase [Source:HGNC Symbol;Acc:HGNC:13326]	gene	overlapping	0	36.2039	41.0987	27.1009	37.2083
Chr1:2848254-2853276	1	2848254	2853276	HUNK	ENSBTAG00000020762	hormonally up-regulated Neu-associated kinase [Source:HGNC Symbol;Acc:HGNC:13326]	gene	overlapping	0	48.5165	43.9113	31.833	48.2408
Chr1:2862233-2866607	1	2862233	2866607	HUNK	ENSBTAG00000020762	hormonally up-regulated Neu-associated kinase [Source:HGNC Symbol;Acc:HGNC:13326]	gene	overlapping	0	43.3476	41.7243	27.2723	37.2393
Chr1:2866640-2871559	1	2866640	2871559	HUNK	ENSBTAG00000020762	hormonally up-regulated Neu-associated kinase [Source:HGNC Symbol;Acc:HGNC:13326]	gene	overlapping	0	49.1456	47.9517	36.6798	42.9214
Chr1:2911436-2914975	1	2911436	2914975	HUNK	ENSBTAG00000020762	hormonally up-regulated Neu-associated kinase [Source:HGNC Symbol;Acc:HGNC:13326]	gene	overlapping	0	33.3079	31.0106	22.0842	28.5319
Chr1:3082158-3093839	1	3082158	3093839	SCAF4	ENSBTAG00000018855	SR-related CTD associated factor 4 [Source:HGNC Symbol;Acc:HGNC:19304]	gene	overlapping	0	42.7385	52.4489	37.3009	48.6568
Chr1:3341076-3347880	1	3341076	3347880	null				Not found	0	36.7379	41.2053	29.7177	39.8279
Chr1:3877535-3888276	1	3877535	3888276	null				Not found	0	17.1388	4.98663	17.7138	15.9193
Chr1:4116174-4125722	1	4116174	4125722	null				Not found	0	11.4171	12.7512	23.7437	8.63224
Chr1:4142057-4159180	1	4142057	4159180	null				Not found	0	27.5645	22.1935	46.4015	34.9438
Chr1:4776065-4790734	1	4776065	4790734	KRTAP13-1	ENSBTAG00000039602	No description	gene	upstream	51	9.91006	11.0215	19.0283	13.0695
Chr1:4882410-4893530	1	4882410	4893530	KRTAP27-1	ENSBTAG00000039597	keratin associated protein 27-1 [Source:VGNC Symbol;Acc:VGNC:30748]	gene	overlapping	0	15.3633	18.8601	22.2643	18.2859
Chr1:5164775-5182924	1	5164775	5182924	null				Not found	0	24.6325	15.7507	23.2095	19.9532
Chr1:5236227-5237897	1	5236227	5237897	null				Not found	0	11.066	27.3935	15.6609	14.7311
Chr1:5237903-5239580	1	5237903	5239580	null				Not found	0	10.6967	22.4525	11.5206	10.8543
Chr1:5239599-5241171	1	5239599	5241171	null				Not found	0	13.9455	25.052	11.3758	8.53267
Chr1:5242797-5244377	1	5242797	5244377	null				Not found	0	17.8541	28.2528	16.5963	13.8835
Chr1:5250892-5252632	1	5250892	5252632	null				Not found	0	21.0829	27.0568	19.994	15.8341
Chr1:5252634-5254280	1	5252634	5254280	null				Not found	0	13.5781	26.0018	12.7001	11.7837
Chr1:5255991-5257467	1	5255991	5257467	null				Not found	0	18.7037	20.8878	14.6548	13.1574
Chr1:5260972-5262546	1	5260972	5262546	null				Not found	0	17.6378	23.9808	12.1221	10.9107
Chr1:5262562-5264146	1	5262562	5264146	null				Not found	0	13.4421	28.1809	14.8327	15.6809
Chr1:5264153-5265795	1	5264153	5265795	null				Not found	0	19.441	34.261	22.6053	13.8066
Chr1:5265805-5267594	1	5265805	5267594	null				Not found	0	14.6829	33.5326	19.9141	11.2533
Chr1:5267611-5269251	1	5267611	5269251	null				Not found	0	15.6135	24.6452	14.4427	11.9005
Chr1:5276196-5277929	1	5276196	5277929	null				Not found	0	20.129	29.8862	12.8475	22.284
Chr1:5277950-5279698	1	5277950	5279698	null				Not found	0	21.1834	25.9877	14.1397	15.068
Chr1:5281335-5282997	1	5281335	5282997	null				Not found	0	18.9624	26.9781	15.1579	13.5508
Chr1:5283102-5284604	1	5283102	5284604	null				Not found	0	17.2326	28.1126	20.3482	18.9731
Chr1:5286236-5287895	1	5286236	5287895	null				Not found	0	25.9907	26.1588	18.884	17.9675
Chr1:5287905-5289632	1	5287905	5289632	null				Not found	0	12.3489	32.1138	16.2813	10.347
Chr1:5570407-5581866	1	5570407	5581866	null				Not found	0	11.5068	7.99632	22.8906	16.6306
Chr1:6319070-6321950	1	6319070	6321950	null				Not found	0	22.8126	19.2452	30.9488	23.937
Chr1:6404404-6414452	1	6404404	6414452	MAP3K7CL	ENSBTAG00000007444	MAP3K7 C-terminal like [Source:VGNC Symbol;Acc:VGNC:31201]	gene	overlapping	0	12.5376	29.2686	15.6947	10.7467
Chr1:6414456-6420409	1	6414456	6420409	MAP3K7CL	ENSBTAG00000007444	MAP3K7 C-terminal like [Source:VGNC Symbol;Acc:VGNC:31201]	gene	overlapping	0	6.51433	22.6215	5.2834	5.22751
Chr1:6566515-6576170	1	6566515	6576170	LTN1	ENSBTAG00000000201	listerin E3 ubiquitin protein ligase 1 [Source:VGNC Symbol;Acc:VGNC:31078]	gene	overlapping	0	36.5198	46.3298	37.4986	35.9816
Chr1:6858500-6868379	1	6858500	6868379	null				Not found	0	13.0392	11.5688	25.3639	15.1167
Chr1:7111245-7130585	1	7111245	7130585	null				Not found	0	13.1097	22.4167	30.8838	25.5933
Chr1:7145455-7161983	1	7145455	7161983	null				Not found	0	19.9584	15.1777	26.6687	23.7624
Chr1:7162023-7172699	1	7162023	7172699	null				Not found	0	21.6159	12.0321	27.3627	20.0669
Chr1:7431726-7442626	1	7431726	7442626	null				Not found	0	31.4502	27.4576	41.7439	30.8568
Chr1:7501716-7516778	1	7501716	7516778	null				Not found	0	19.0063	13.352	25.2263	31.0957
Chr1:7636200-7654874	1	7636200	7654874	null				Not found	0	20.0579	20.3223	28.6116	22.9422
Chr1:7926285-7942390	1	7926285	7942390	null				Not found	0	24.7981	22.3691	33.0016	24.75
Chr1:8148851-8166237	1	8148851	8166237	null				Not found	0	25.0153	22.3886	33.1856	29.9932
Chr1:8327934-8342298	1	8327934	8342298	ENSBTAG00000040155	ENSBTAG00000040155	Histone H4 [Source:UniProtKB/Swiss- Prot;Acc:P62803]	gene	overlapping	0	21.6069	32.7498	17.6753	14.4144
Chr1:8366483-8382929	1	8366483	8382929	null				Not found	0	15.8982	16.132	26.0746	24.0761
Chr1:8934144-8947285	1	8934144	8947285	null				Not found	0	17.9341	24.535	29.0893	32.0977
Chr1:9892384-9898973	1	9892384	9898973	APP	ENSBTAG00000017753	amyloid beta precursor protein [Source:VGNC Symbol;Acc:VGNC:26038]	gene	overlapping	0	28.4443	34.3448	40.2886	29.5286
Chr1:10460780-10476537	1	10460780	10476537	null				Not found	0	18.7703	18.9648	28.8297	10.337
Chr1:10816178-10836340	1	10816178	10836340	null				Not found	0	9.27393	10.8816	27.2007	25.4632
Chr1:10850328-10873092	1	10850328	10873092	null				Not found	0	10.3474	6.54732	20.6376	12.8825
Chr1:10890972-10910007	1	10890972	10910007	null				Not found	0	12.222	9.1006	22.7249	17.6507
Chr1:11161210-11175084	1	11161210	11175084	null				Not found	0	12.8423	18.5539	29.3288	19.5709
Chr1:11199188-11217459	1	11199188	11217459	null				Not found	0	11.1014	6.17397	19.7052	14.5888
Chr1:11233527-11251167	1	11233527	11251167	null				Not found	0	17.3425	5.33007	19.4646	10.2733
Chr1:11251318-11266063	1	11251318	11266063	null				Not found	0	12.765	12.9282	21.6712	14.2083
Chr1:11287249-11304169	1	11287249	11304169	null				Not found	0	6.14508	11.5662	23.703	17.3071
Chr1:11529055-11543314	1	11529055	11543314	null				Not found	0	21.7562	19.1905	28.1565	30.1364
Chr1:11680343-11690906	1	11680343	11690906	null				Not found	0	34.3169	23.952	28.569	21.3586
Chr1:11906283-11932753	1	11906283	11932753	null				Not found	0	20.8496	13.9504	29.2827	18.1249
Chr1:11976895-11994469	1	11976895	11994469	null				Not found	0	18.474	15.9819	28.6559	21.432
Chr1:12035579-12060127	1	12035579	12060127	null				Not found	0	19.8503	14.1567	21.8354	21.563
Chr1:12095212-12111149	1	12095212	12111149	null				Not found	0	14.0574	17.1221	28.0175	18.8253
Chr1:12111181-12128385	1	12111181	12128385	null				Not found	0	17.9682	20.2299	32.9677	31.1799
Chr1:12150988-12171220	1	12150988	12171220	null				Not found	0	17.3791	7.49611	24.7207	23.1036
Chr1:12171363-12187631	1	12171363	12187631	null				Not found	0	16.4239	17.4033	39.5524	32.7916
Chr1:12187646-12214243	1	12187646	12214243	null				Not found	0	16.4663	19.1305	30.7516	20.6992
Chr1:12356472-12378479	1	12356472	12378479	null				Not found	0	12.8455	13.7005	24.0694	22.6318
Chr1:12496776-12510606	1	12496776	12510606	null				Not found	0	18.5587	22.3047	36.2093	25.7325
Chr1:12798837-12817940	1	12798837	12817940	null				Not found	0	18.9273	10.877	23.3193	18.7734
Chr1:12875856-12891791	1	12875856	12891791	null				Not found	0	15.3784	14.5461	23.7794	23.139
Chr1:13024884-13045347	1	13024884	13045347	null				Not found	0	24.2778	15.5154	30.2006	28.4654
Chr1:13068298-13086755	1	13068298	13086755	null				Not found	0	22.1271	17.8431	35.7038	33.8188
Chr1:13184287-13210111	1	13184287	13210111	null				Not found	0	31.8761	30.5539	42.0654	31.8836
Chr1:13515041-13538162	1	13515041	13538162	null				Not found	0	33.6356	25.8593	40.7803	26.4834
Chr1:13549132-13550882	1	13549132	13550882	null				Not found	0	12.7937	22.0772	16.5246	9.71442
Chr1:13649274-13668157	1	13649274	13668157	null				Not found	0	41.6264	34.1982	47.9635	41.3002
Chr1:13843566-13862262	1	13843566	13862262	null				Not found	0	22.5358	26.2866	41.2433	32.9792
Chr1:13918913-13934705	1	13918913	13934705	null				Not found	0	17.2789	24.4229	30.1746	47.2
Chr1:13985783-14007189	1	13985783	14007189	null				Not found	0	18.3437	14.8864	28.6982	19.6313
Chr1:14007566-14027007	1	14007566	14027007	null				Not found	0	22.4208	25.9775	38.2719	39.531
Chr1:14157958-14181071	1	14157958	14181071	null				Not found	0	17.6683	22.5784	30.3327	26.4709
Chr1:14199664-14218741	1	14199664	14218741	null				Not found	0	28.1289	17.0002	33.0379	29.2965
Chr1:14294155-14305563	1	14294155	14305563	null				Not found	0	37.3977	42.7019	30.2526	21.7815
Chr1:14423317-14444363	1	14423317	14444363	null				Not found	0	22.4467	6.36925	21.4134	19.6738
Chr1:14444399-14459185	1	14444399	14459185	null				Not found	0	11.7215	6.01107	23.9274	15.8875
Chr1:14482815-14506244	1	14482815	14506244	null				Not found	0	8.91285	12.5337	27.8541	26.886
Chr1:14704688-14721712	1	14704688	14721712	null				Not found	0	18.026	19.3124	29.9515	26.0231
Chr1:14843318-14859170	1	14843318	14859170	NCAM2	ENSBTAG00000003301	neural cell adhesion molecule 2 [Source:VGNC Symbol;Acc:VGNC:31899]	gene	overlapping	0	41.0837	38.4649	51.8616	36.7441
Chr1:15002540-15023135	1	15002540	15023135	NCAM2	ENSBTAG00000003301	neural cell adhesion molecule 2 [Source:VGNC Symbol;Acc:VGNC:31899]	gene	overlapping	0	27.2821	27.2774	40.1638	26.1551
Chr1:15063716-15083128	1	15063716	15083128	null				Not found	0	49.0109	38.3867	51.6615	41.0954
Chr1:15196620-15218585	1	15196620	15218585	null				Not found	0	32.7472	19.7816	33.7989	32.2614
Chr1:15218616-15233519	1	15218616	15233519	null				Not found	0	35.0146	26.3323	35.7048	29.542
Chr1:15267050-15286272	1	15267050	15286272	null				Not found	0	27.9882	24.7612	41.7665	34.6638
Chr1:15345804-15362066	1	15345804	15362066	null				Not found	0	27.7631	20.9686	34.4257	38.0405
Chr1:15376537-15390142	1	15376537	15390142	null				Not found	0	14.4368	7.88968	20.2537	17.7881
Chr1:15495337-15510392	1	15495337	15510392	null				Not found	0	15.5561	11.2338	23.7258	14.3349
Chr1:15561314-15580986	1	15561314	15580986	null				Not found	0	19.582	20.1365	32.1002	21.0822
Chr1:15598780-15617385	1	15598780	15617385	null				Not found	0	17.887	7.10295	24.0367	15.7601
Chr1:15617470-15630063	1	15617470	15630063	null				Not found	0	17.8224	7.49436	20.4939	13.273
Chr1:15630249-15650191	1	15630249	15650191	null				Not found	0	7.8538	7.6628	19.5917	16.0458
Chr1:15708721-15724996	1	15708721	15724996	null				Not found	0	17.0857	6.40739	19.302	12.2703
Chr1:15725140-15743063	1	15725140	15743063	null				Not found	0	8.79373	10.5786	20.7446	23.9545
Chr1:15743262-15758006	1	15743262	15758006	null				Not found	0	11.7628	9.1075	22.5772	12.6894
Chr1:15758053-15774321	1	15758053	15774321	null				Not found	0	18.9439	10.0154	28.4108	19.3253
Chr1:15774641-15796011	1	15774641	15796011	null				Not found	0	16.572	15.1156	26.1578	20.0286
Chr1:15817028-15840269	1	15817028	15840269	null				Not found	0	24.0115	16.8115	27.7962	26.4301
Chr1:15840766-15856879	1	15840766	15856879	null				Not found	0	13.4119	16.4842	24.5364	25.8315
Chr1:15857134-15876982	1	15857134	15876982	null				Not found	0	13.4052	12.6295	21.4111	26.0671
Chr1:15936481-15952502	1	15936481	15952502	null				Not found	0	12.6068	6.46571	21.8499	20.1269
Chr1:16148141-16164933	1	16148141	16164933	null				Not found	0	36.0876	40.015	21.5384	30.4765
Chr1:16164988-16177247	1	16164988	16177247	null				Not found	0	41.4026	42.0001	27.838	41.7687
Chr1:16375930-16396485	1	16375930	16396485	null				Not found	0	24.3605	22.0375	31.0816	25.083
Chr1:16396554-16411668	1	16396554	16411668	null				Not found	0	24.4998	18.5107	30.6381	16.8879
Chr1:17072174-17091073	1	17072174	17091073	null				Not found	0	23.4617	15.9661	25.9005	27.2467
Chr1:17405990-17429150	1	17405990	17429150	null				Not found	0	26.9411	20.9683	32.0756	25.7618
Chr1:17447282-17463066	1	17447282	17463066	null				Not found	0	16.3973	11.7488	32.7571	18.7088
Chr1:17463082-17482133	1	17463082	17482133	null				Not found	0	15.8933	11.496	26.0445	12.4158
Chr1:17482134-17499873	1	17482134	17499873	null				Not found	0	22.2452	16.2894	24.013	18.331
Chr1:17500223-17520505	1	17500223	17520505	null				Not found	0	15.1942	8.04038	27.1578	22.8233
Chr1:17520809-17534484	1	17520809	17534484	null				Not found	0	21.426	11.9957	28.0682	19.256
Chr1:17611298-17635339	1	17611298	17635339	null				Not found	0	18.6479	16.1192	27.2256	14.0811
Chr1:17650026-17667947	1	17650026	17667947	null				Not found	0	12.8146	13.5547	23.7277	22.0183
Chr1:17774788-17790282	1	17774788	17790282	null				Not found	0	12.3151	3.25164	19.3762	13.1435
Chr1:18134041-18151785	1	18134041	18151785	TMPRSS15	ENSBTAG00000000597	transmembrane protease, serine 15 [Source:VGNC Symbol;Acc:VGNC:36139]	gene	overlapping	0	20.1228	10.3445	23.4809	24.9666
Chr1:18179396-18194412	1	18179396	18194412	TMPRSS15	ENSBTAG00000000597	transmembrane protease, serine 15 [Source:VGNC Symbol;Acc:VGNC:36139]	gene	overlapping	0	19.7168	19.2182	31.5524	15.6901
Chr1:18390880-18404825	1	18390880	18404825	null				Not found	0	27.5576	37.4134	21.4447	24.5871
Chr1:18542283-18559546	1	18542283	18559546	null				Not found	0	24.7171	18.7806	29.1028	23.4447
Chr1:19361247-19374120	1	19361247	19374120	null				Not found	0	9.4033	10.0325	18.8041	11.11
Chr1:19491593-19511868	1	19491593	19511868	null				Not found	0	16.085	13.1926	28.6454	24.4716
Chr1:19542496-19560072	1	19542496	19560072	null				Not found	0	17.7536	12.5532	21.3628	18.7347
Chr1:19577109-19591602	1	19577109	19591602	null				Not found	0	13.1503	5.34663	18.82	14.755
Chr1:19632962-19651609	1	19632962	19651609	null				Not found	0	11.3451	15.985	23.8673	18.6858
Chr1:19671013-19682007	1	19671013	19682007	null				Not found	0	15.6126	6.18185	20.3675	13.4949
Chr1:19747581-19764737	1	19747581	19764737	null				Not found	0	7.57394	13.5476	29.0154	20.0622
Chr1:20102079-20117577	1	20102079	20117577	null				Not found	0	24.2743	20.4962	29.4611	20.9218
Chr1:20130951-20152303	1	20130951	20152303	null				Not found	0	27.8599	21.5076	35.7991	28.3089
Chr1:20238694-20255186	1	20238694	20255186	null				Not found	0	30.608	28.0255	40.4932	23.9734
Chr1:20491630-20509736	1	20491630	20509736	U6	ENSBTAG00000044220	U6 spliceosomal RNA [Source:RFAM;Acc:RF00026]	gene	downstream	1265	38.5716	41.4608	53.4159	47.8876
Chr1:20939156-20960204	1	20939156	20960204	null				Not found	0	15.654	18.4227	29.4086	24.301
Chr1:21260267-21278608	1	21260267	21278608	null				Not found	0	9.40313	4.35058	19.254	9.47067
Chr1:21538861-21553527	1	21538861	21553527	null				Not found	0	14.5762	6.38886	18.572	16.7723
Chr1:21677857-21688994	1	21677857	21688994	null				Not found	0	35.7792	25.4787	43.1306	37.8092
Chr1:21803095-21824028	1	21803095	21824028	null				Not found	0	20.0347	11.5119	27.6134	19.8361
Chr1:21824037-21839307	1	21824037	21839307	null				Not found	0	12.2557	13.1413	29.8086	20.8917
Chr1:21839327-21856568	1	21839327	21856568	null				Not found	0	17.3666	14.1992	31.8183	21.3416
Chr1:21874035-21892524	1	21874035	21892524	null				Not found	0	16.0198	15.3712	27.6446	24.1034
Chr1:21958688-21976055	1	21958688	21976055	null				Not found	0	13.447	18.7582	23.3298	28.8493
Chr1:22097686-22115507	1	22097686	22115507	null				Not found	0	17.6446	10.557	24.2659	19.175
Chr1:22115513-22132504	1	22115513	22132504	SAMSN1	ENSBTAG00000002623	SAM domain, SH3 domain and nuclear localization signals 1 [Source:VGNC Symbol;Acc:VGNC:34279]	gene	overlapping	0	7.66263	9.62972	21.799	10.3961
Chr1:22132610-22154332	1	22132610	22154332	SAMSN1	ENSBTAG00000002623	SAM domain, SH3 domain and nuclear localization signals 1 [Source:VGNC Symbol;Acc:VGNC:34279]	gene	overlapping	0	12.5184	7.31889	17.9935	16.5706
Chr1:22168954-22185178	1	22168954	22185178	SAMSN1	ENSBTAG00000002623	SAM domain, SH3 domain and nuclear localization signals 1 [Source:VGNC Symbol;Acc:VGNC:34279]	gene	overlapping	0	9.20125	9.44602	21.0924	9.26504
Chr1:22244230-22258154	1	22244230	22258154	null				Not found	0	21.9779	10.1556	23.4085	20.0801
Chr1:22270151-22288326	1	22270151	22288326	HSPA13	ENSBTAG00000012908	Heat shock 70 kDa protein 13 [Source:UniProtKB/Swiss-Prot;Acc:Q2TBX4]	gene	downstream	1794	26.7584	13.6328	28.6078	21.142
Chr1:22336635-22353065	1	22336635	22353065	null				Not found	0	13.4631	10.4418	23.7847	22.1185
Chr1:22353337-22365928	1	22353337	22365928	null				Not found	0	17.7714	15.2852	27.042	15.3709
Chr1:22365943-22379859	1	22365943	22379859	null				Not found	0	17.4838	15.9184	28.0535	19.9118
Chr1:22379890-22392645	1	22379890	22392645	null				Not found	0	16.714	12.8189	28.2716	24.0184
Chr1:22392844-22408703	1	22392844	22408703	null				Not found	0	13.183	4.10492	20.7341	8.65057
Chr1:22408722-22418308	1	22408722	22418308	null				Not found	0	9.25846	7.23079	17.258	9.29489
Chr1:22474099-22484593	1	22474099	22484593	RBM11	ENSBTAG00000034347	RNA binding motif protein 11 [Source:VGNC Symbol;Acc:VGNC:33784]	gene	overlapping	0	18.0674	8.55966	24.9862	15.8016
Chr1:22484853-22504281	1	22484853	22504281	LIPI	ENSBTAG00000038512	No description	gene	overlapping	0	34.2664	19.8973	30.2619	23.5519
Chr1:22504587-22522754	1	22504587	22522754	null				Not found	0	25.8376	22.7478	27.5428	23.7827
Chr1:22566334-22580559	1	22566334	22580559	null				Not found	0	19.0128	13.9684	25.2421	22.9307
Chr1:22632406-22652922	1	22632406	22652922	null				Not found	0	32.6409	28.635	37.6712	38.4649
Chr1:22815547-22833076	1	22815547	22833076	null				Not found	0	26.8597	31.067	36.4434	33.8245
Chr1:22990606-23006007	1	22990606	23006007	null				Not found	0	33.2991	33.7997	44.6701	39.9769
Chr1:23038275-23058233	1	23038275	23058233	null				Not found	0	21.9493	27.7745	36.8544	26.9065
Chr1:23086442-23103380	1	23086442	23103380	ENSBTAG00000046369	ENSBTAG00000046369	No description	gene	overlapping	0	31.593	31.2207	41.0308	26.0973
Chr1:23309817-23330544	1	23309817	23330544	null				Not found	0	29.6986	22.1642	41.254	36.2366
Chr1:23331157-23349649	1	23331157	23349649	null				Not found	0	28.7273	25.3539	43.9468	29.3072
Chr1:23477030-23495432	1	23477030	23495432	null				Not found	0	20.9851	20.3078	28.2427	18.5689
Chr1:23621402-23638556	1	23621402	23638556	null				Not found	0	20.6778	7.61591	20.9496	13.2203
Chr1:23741010-23756511	1	23741010	23756511	null				Not found	0	19.692	12.978	25.886	16.1448
Chr1:23756536-23772852	1	23756536	23772852	5S_rRNA	ENSBTAG00000047674	5S ribosomal RNA [Source:RFAM;Acc:RF00001]	gene	overlapping	0	16.566	6.74863	22.8565	15.6519
Chr1:23788183-23806861	1	23788183	23806861	null				Not found	0	18.6745	14.9644	31.4503	22.6961
Chr1:23806981-23820724	1	23806981	23820724	null				Not found	0	22.2142	8.00621	25.7911	17.4989
Chr1:23930684-23948053	1	23930684	23948053	null				Not found	0	24.4906	18.0584	25.8721	17.6399
Chr1:24035811-24050795	1	24035811	24050795	null				Not found	0	25.1963	21.2348	32.8704	18.3973
Chr1:24050804-24064439	1	24050804	24064439	null				Not found	0	30.502	20.2494	33.8382	26.0041
Chr1:24158826-24175350	1	24158826	24175350	null				Not found	0	26.4656	24.3122	38.5164	34.7776
Chr1:24190511-24203871	1	24190511	24203871	null				Not found	0	32.5569	28.9872	46.2462	29.4732
Chr1:24204176-24219546	1	24204176	24219546	null				Not found	0	28.7616	27.664	41.1777	33.4464
Chr1:24509429-24532930	1	24509429	24532930	ROBO2	ENSBTAG00000010462	roundabout guidance receptor 2 [Source:VGNC Symbol;Acc:VGNC:34079]	gene	overlapping	0	29.9997	24.3559	40.0504	30.9613
Chr1:24578230-24594093	1	24578230	24594093	ROBO2	ENSBTAG00000010462	roundabout guidance receptor 2 [Source:VGNC Symbol;Acc:VGNC:34079]	gene	overlapping	0	37.2545	29.5387	39.5661	31.3567
Chr1:24609622-24624429	1	24609622	24624429	null				Not found	0	12.347	17.6098	30.5896	13.4966
Chr1:24624433-24638647	1	24624433	24638647	null				Not found	0	22.1712	25.6552	32.2403	35.6392
Chr1:24763980-24782565	1	24763980	24782565	null				Not found	0	16.5866	11.7804	21.4879	26.4558
Chr1:24782592-24799951	1	24782592	24799951	null				Not found	0	18.7857	11.4943	23.2988	20.2485
Chr1:24800246-24821958	1	24800246	24821958	U2	ENSBTAG00000043751	U2 spliceosomal RNA [Source:RFAM;Acc:RF00004]	gene	overlapping	0	13.247	10.6309	27.9038	15.0783
Chr1:24822480-24839684	1	24822480	24839684	null				Not found	0	11.2569	11.5206	23.0875	19.1221
Chr1:24840043-24855284	1	24840043	24855284	null				Not found	0	19.8997	15.5679	28.7219	23.5402
Chr1:24910919-24929956	1	24910919	24929956	null				Not found	0	19.4283	15.0252	28.5872	27.0002
Chr1:24988919-25006779	1	24988919	25006779	null				Not found	0	17.4515	22.8407	31.8698	23.0035
Chr1:25026440-25042321	1	25026440	25042321	null				Not found	0	20.8597	22.5786	31.5514	30.9581
Chr1:25118287-25135908	1	25118287	25135908	null				Not found	0	26.8467	16.9825	31.1588	21.335
Chr1:25170098-25186107	1	25170098	25186107	null				Not found	0	21.3178	16.7515	27.065	36.0946
Chr1:25361422-25385389	1	25361422	25385389	null				Not found	0	28.4168	13.9859	29.846	23.0986
Chr1:25386620-25403858	1	25386620	25403858	null				Not found	0	22.1047	21.8686	30.5547	26.6878
Chr1:25435502-25454814	1	25435502	25454814	null				Not found	0	23.0224	11.8096	38.2895	35.616
Chr1:25454966-25477965	1	25454966	25477965	null				Not found	0	29.3187	20.4347	36.5647	23.3308
Chr1:25477994-25496580	1	25477994	25496580	null				Not found	0	24.2973	13.391	23.9307	18.9748
Chr1:25496815-25505779	1	25496815	25505779	null				Not found	0	28.6362	22.4827	34.6097	23.3126
Chr1:25733780-25750140	1	25733780	25750140	ROBO1	ENSBTAG00000009851	roundabout guidance receptor 1 [Source:VGNC Symbol;Acc:VGNC:34078]	gene	overlapping	0	31.5034	22.9882	33.4992	26.257
Chr1:25788080-25802666	1	25788080	25802666	ROBO1	ENSBTAG00000009851	roundabout guidance receptor 1 [Source:VGNC Symbol;Acc:VGNC:34078]	gene	overlapping	0	33.557	18.7597	35.2005	35.245
Chr1:26177694-26194327	1	26177694	26194327	ROBO1	ENSBTAG00000009851	roundabout guidance receptor 1 [Source:VGNC Symbol;Acc:VGNC:34078]	gene	overlapping	0	38.9596	22.5799	35.936	31.7506
Chr1:26194891-26210842	1	26194891	26210842	ROBO1	ENSBTAG00000009851	roundabout guidance receptor 1 [Source:VGNC Symbol;Acc:VGNC:34078]	gene	overlapping	0	40.133	31.2379	49.7871	29.6859
Chr1:26275447-26292669	1	26275447	26292669	null				Not found	0	25.8753	20.9829	31.6912	26.1613
Chr1:26343765-26361134	1	26343765	26361134	null				Not found	0	33.6592	23.7594	38.4198	26.2165
Chr1:26416751-26435475	1	26416751	26435475	null				Not found	0	20.0125	18.913	27.6995	27.968
Chr1:26435695-26454112	1	26435695	26454112	null				Not found	0	19.5032	18.181	27.2611	20.9908
Chr1:26454210-26469681	1	26454210	26469681	null				Not found	0	31.6076	13.5709	26.1311	25.5797
Chr1:26495416-26511387	1	26495416	26511387	null				Not found	0	25.3882	12.6658	48.167	50.2382
Chr1:26548275-26565878	1	26548275	26565878	null				Not found	0	35.7949	22.4705	37.907	23.0117
Chr1:26565890-26582407	1	26565890	26582407	null				Not found	0	31.7983	29.6735	33.8013	32.2969
Chr1:26582813-26603610	1	26582813	26603610	null				Not found	0	31.7299	23.2072	35.9894	26.9933
Chr1:26604020-26616950	1	26604020	26616950	null				Not found	0	29.4707	22.0292	34.3144	19.4192
Chr1:26616969-26641466	1	26616969	26641466	null				Not found	0	25.2814	19.7481	25.7738	33.476
Chr1:26641646-26665395	1	26641646	26665395	null				Not found	0	33.6677	21.9955	31.4984	26.6216
Chr1:26665402-26681464	1	26665402	26681464	null				Not found	0	24.4638	21.7225	29.4055	27.2086
Chr1:26682249-26696957	1	26682249	26696957	null				Not found	0	29.2774	19.4549	33.7745	30.7918
Chr1:26714495-26729823	1	26714495	26729823	null				Not found	0	31.8649	25.3688	38.7416	31.0442
Chr1:26729840-26755793	1	26729840	26755793	null				Not found	0	25.9399	13.0308	27.1013	22.9491
Chr1:26755846-26774348	1	26755846	26774348	null				Not found	0	27.1389	20.8267	31.0017	21.5876
Chr1:26774962-26800739	1	26774962	26800739	null				Not found	0	40.3718	9.49409	32.138	19.7477
Chr1:26840757-26861551	1	26840757	26861551	null				Not found	0	40.4499	26.1178	35.666	29.2115
Chr1:26861777-26878794	1	26861777	26878794	null				Not found	0	32.8304	20.2655	30.252	25.4818
Chr1:26932635-26953155	1	26932635	26953155	null				Not found	0	20.9276	14.3595	22.4805	15.3062
Chr1:27015622-27034296	1	27015622	27034296	null				Not found	0	26.9676	22.589	39.9113	37.9082
Chr1:27052424-27067745	1	27052424	27067745	null				Not found	0	11.1814	11.6214	28.8504	24.4957
Chr1:27067883-27084647	1	27067883	27084647	null				Not found	0	21.5378	13.1798	25.3757	23.9217
Chr1:27103771-27119666	1	27103771	27119666	null				Not found	0	19.2913	15.8879	26.2839	24.9745
Chr1:27162327-27181137	1	27162327	27181137	null				Not found	0	24.6997	15.9452	27.1694	27.1082
Chr1:27181142-27198148	1	27181142	27198148	null				Not found	0	23.4742	17.7525	29.1902	22.9902
Chr1:27432197-27447410	1	27432197	27447410	null				Not found	0	12.9047	9.59273	20.1445	26.4807
Chr1:27468794-27486936	1	27468794	27486936	null				Not found	0	22.6665	11.5988	26.7041	28.007
Chr1:27540263-27559793	1	27540263	27559793	null				Not found	0	22.4419	12.6353	19.3567	20.7166
Chr1:27578760-27600132	1	27578760	27600132	null				Not found	0	20.1305	19.7585	27.5703	29.3651
Chr1:27738504-27758160	1	27738504	27758160	null				Not found	0	21.2347	24.2761	28.3681	28.2443
Chr1:27795510-27813187	1	27795510	27813187	null				Not found	0	20.8261	13.3084	27.4088	20.5177
Chr1:27844305-27857407	1	27844305	27857407	null				Not found	0	23.2439	14.4499	28.7481	21.5487
Chr1:27890246-27911150	1	27890246	27911150	null				Not found	0	12.7786	10.4227	22.1452	18.7132
Chr1:27911187-27929626	1	27911187	27929626	null				Not found	0	14.3425	6.85398	15.5701	21.858
Chr1:27929632-27951783	1	27929632	27951783	null				Not found	0	20.6528	23.9989	31.7859	27.2777
Chr1:27952136-27976742	1	27952136	27976742	null				Not found	0	27.7828	24.6292	33.788	29.7536
Chr1:28291500-28308092	1	28291500	28308092	null				Not found	0	17.4302	14.92	21.6406	20.676
Chr1:28504000-28525659	1	28504000	28525659	null				Not found	0	28.6937	22.1891	30.3379	32.9041
Chr1:28728375-28742096	1	28728375	28742096	GBE1	ENSBTAG00000036262	1,4-alpha-glucan branching enzyme 1 [Source:HGNC Symbol;Acc:HGNC:4180]	gene	overlapping	0	38.3712	25.6156	40.362	27.851
Chr1:28794838-28809544	1	28794838	28809544	GBE1	ENSBTAG00000036262	1,4-alpha-glucan branching enzyme 1 [Source:HGNC Symbol;Acc:HGNC:4180]	gene	overlapping	0	38.7427	33.0771	40.3396	41.0366
Chr1:28867719-28883720	1	28867719	28883720	GBE1	ENSBTAG00000036262	1,4-alpha-glucan branching enzyme 1 [Source:HGNC Symbol;Acc:HGNC:4180]	gene	overlapping	0	37.5858	33.6373	43.2711	40.9295
Chr1:28974270-28986896	1	28974270	28986896	null				Not found	0	54.1096	38.2365	57.8437	43.1823
Chr1:29076997-29099030	1	29076997	29099030	null				Not found	0	24.5913	12.3148	26.5232	20.8302
Chr1:29136227-29150070	1	29136227	29150070	null				Not found	0	25.157	17.7763	30.1431	29.1758
Chr1:29736756-29756984	1	29736756	29756984	null				Not found	0	34.6751	23.7348	29.893	26.4008
Chr1:30032133-30060036	1	30032133	30060036	null				Not found	0	29.6313	16.7674	31.3376	35.2525
Chr1:30078412-30102597	1	30078412	30102597	null				Not found	0	31.3728	29.2961	36.332	33.5435
Chr1:30144081-30166625	1	30144081	30166625	null				Not found	0	23.5816	14.4952	31.5139	34.4586
Chr1:30166821-30186676	1	30166821	30186676	null				Not found	0	19.0946	15.7148	30.6212	28.9636
Chr1:30186694-30211795	1	30186694	30211795	null				Not found	0	29.271	23.6143	30.8843	34.5955
Chr1:30276041-30294059	1	30276041	30294059	null				Not found	0	23.3943	9.58845	29.4951	20.7014
Chr1:30334746-30355318	1	30334746	30355318	null				Not found	0	19.4837	13.6449	27.5118	16.9075
Chr1:30355331-30373659	1	30355331	30373659	null				Not found	0	23.2416	16.0996	28.3331	15.828
Chr1:30416729-30431348	1	30416729	30431348	null				Not found	0	28.0606	24.2269	32.4741	33.8266
Chr1:30431510-30454163	1	30431510	30454163	null				Not found	0	24.9778	21.5063	30.9796	27.9842
Chr1:30494030-30514385	1	30494030	30514385	null				Not found	0	28.9175	14.9412	30.8974	25.2754
Chr1:30583180-30601145	1	30583180	30601145	null				Not found	0	28.6523	14.7654	29.1078	31.6661
Chr1:30649701-30670292	1	30649701	30670292	null				Not found	0	21.6712	14.0174	26.2184	20.3605
Chr1:30670529-30687310	1	30670529	30687310	null				Not found	0	20.1926	12.0686	31.3186	19.7935
Chr1:30704544-30722021	1	30704544	30722021	null				Not found	0	14.8015	9.65549	24.2643	22.6043
Chr1:30722486-30744043	1	30722486	30744043	null				Not found	0	18.1226	18.9242	30.1329	37.9235
Chr1:30744713-30761445	1	30744713	30761445	null				Not found	0	30.3333	19.0659	28.0795	28.3254
Chr1:30780951-30798870	1	30780951	30798870	null				Not found	0	27.1183	25.1612	32.3219	27.5483
Chr1:30889246-30905612	1	30889246	30905612	null				Not found	0	27.1261	17.8962	35.3407	39.3767
Chr1:31064037-31081726	1	31064037	31081726	null				Not found	0	26.8183	24.5343	31.9352	29.5853
Chr1:31099736-31108315	1	31099736	31108315	null				Not found	0	26.0779	35.2223	16.595	22.1316
Chr1:31145415-31172478	1	31145415	31172478	null				Not found	0	23.8154	22.5187	30.8362	26.1148
Chr1:31708946-31728835	1	31708946	31728835	null				Not found	0	20.2524	19.8946	33.022	22.9378
Chr1:31790870-31811255	1	31790870	31811255	null				Not found	0	7.88686	14.1956	23.7358	21.0072
Chr1:31885645-31902769	1	31885645	31902769	null				Not found	0	14.492	15.1824	26.3425	16.8879
Chr1:31952528-31970585	1	31952528	31970585	null				Not found	0	21.156	15.9072	33.7277	35.8929
Chr1:32047947-32068182	1	32047947	32068182	null				Not found	0	17.6901	16.3307	25.4298	24.554
Chr1:32068214-32086931	1	32068214	32086931	null				Not found	0	26.4097	25.312	36.7844	27.5596
Chr1:32086999-32105492	1	32086999	32105492	null				Not found	0	12.956	22.6651	34.2313	29.6199
Chr1:32180234-32201400	1	32180234	32201400	null				Not found	0	29.4425	22.5663	32.8306	25.1667
Chr1:32263722-32279851	1	32263722	32279851	null				Not found	0	23.5345	14.5728	26.0736	24.0904
Chr1:32334813-32354820	1	32334813	32354820	null				Not found	0	18.2859	12.5286	28.9253	14.5836
Chr1:32374915-32392575	1	32374915	32392575	null				Not found	0	11.7934	11.6498	23.5549	19.6853
Chr1:32403895-32430359	1	32403895	32430359	null				Not found	0	28.605	21.1888	29.6587	22.9592
Chr1:32482269-32501642	1	32482269	32501642	null				Not found	0	12.162	8.63994	21.9546	12.6289
Chr1:32657368-32671890	1	32657368	32671890	null				Not found	0	17.842	14.6009	22.169	26.5386
Chr1:32671901-32691194	1	32671901	32691194	null				Not found	0	24.8389	24.4977	34.1545	36.3516
Chr1:32714002-32729586	1	32714002	32729586	null				Not found	0	13.7552	10.9828	22.9502	29.0057
Chr1:32917354-32936592	1	32917354	32936592	null				Not found	0	21.8118	20.1504	32.2674	24.729
Chr1:32957485-32979438	1	32957485	32979438	null				Not found	0	23.3947	21.9988	29.3002	27.0734
Chr1:33008967-33024071	1	33008967	33024071	null				Not found	0	24.9378	15.7854	25.7349	19.0335
Chr1:33106122-33129554	1	33106122	33129554	null				Not found	0	14.759	7.37415	22.1919	20.8304
Chr1:33130129-33144059	1	33130129	33144059	null				Not found	0	25.5586	10.576	27.7522	27.4159
Chr1:33189597-33214275	1	33189597	33214275	null				Not found	0	24.3443	16.408	25.1072	28.2044
Chr1:33260878-33277656	1	33260878	33277656	null				Not found	0	18.7305	7.57117	20.7796	11.8479
Chr1:33315641-33332292	1	33315641	33332292	CADM2	ENSBTAG00000009219	cell adhesion molecule 2 [Source:VGNC Symbol;Acc:VGNC:26695]	gene	overlapping	0	14.8122	8.64043	24.2193	21.5227
Chr1:33332352-33354123	1	33332352	33354123	CADM2	ENSBTAG00000009219	cell adhesion molecule 2 [Source:VGNC Symbol;Acc:VGNC:26695]	gene	overlapping	0	26.4474	8.74508	23.8045	24.838
Chr1:33354227-33375205	1	33354227	33375205	CADM2	ENSBTAG00000009219	cell adhesion molecule 2 [Source:VGNC Symbol;Acc:VGNC:26695]	gene	overlapping	0	22.7952	12.9952	26.5787	29.3715
Chr1:33375267-33395415	1	33375267	33395415	CADM2	ENSBTAG00000009219	cell adhesion molecule 2 [Source:VGNC Symbol;Acc:VGNC:26695]	gene	overlapping	0	20.2181	15.1031	29.0514	22.4728
Chr1:33395516-33415771	1	33395516	33415771	CADM2	ENSBTAG00000009219	cell adhesion molecule 2 [Source:VGNC Symbol;Acc:VGNC:26695]	gene	overlapping	0	16.7976	8.55579	19.7886	18.3835
Chr1:33435047-33449489	1	33435047	33449489	CADM2	ENSBTAG00000009219	cell adhesion molecule 2 [Source:VGNC Symbol;Acc:VGNC:26695]	gene	overlapping	0	17.6536	8.66395	23.9912	18.6679
Chr1:33474953-33491509	1	33474953	33491509	CADM2	ENSBTAG00000009219	cell adhesion molecule 2 [Source:VGNC Symbol;Acc:VGNC:26695]	gene	overlapping	0	22.7858	15.4387	29.3243	14.6979
Chr1:33510637-33531396	1	33510637	33531396	CADM2	ENSBTAG00000009219	cell adhesion molecule 2 [Source:VGNC Symbol;Acc:VGNC:26695]	gene	overlapping	0	11.4963	17.2097	30.6986	23.3225
Chr1:33531849-33555557	1	33531849	33555557	CADM2	ENSBTAG00000009219	cell adhesion molecule 2 [Source:VGNC Symbol;Acc:VGNC:26695]	gene	overlapping	0	20.4754	13.2002	25.4713	26.0978
Chr1:33610157-33628209	1	33610157	33628209	CADM2	ENSBTAG00000009219	cell adhesion molecule 2 [Source:VGNC Symbol;Acc:VGNC:26695]	gene	overlapping	0	18.5688	9.59377	23.1062	17.1362
Chr1:33795061-33809997	1	33795061	33809997	null				Not found	0	24.9815	14.9622	25.7948	17.2377
Chr1:33831404-33848164	1	33831404	33848164	null				Not found	0	22.1773	21.6111	30.42	29.6729
Chr1:33886110-33907516	1	33886110	33907516	null				Not found	0	20.1709	19.4949	31.9628	34.0534
Chr1:33928153-33940526	1	33928153	33940526	null				Not found	0	29.9809	26.4049	37.4499	35.9451
Chr1:33941567-33967509	1	33941567	33967509	null				Not found	0	22.0202	15.7865	29.3833	21.9381
Chr1:33967747-33986340	1	33967747	33986340	null				Not found	0	16.2435	9.6949	22.8311	18.7952
Chr1:33986358-34004439	1	33986358	34004439	null				Not found	0	11.5514	13.6597	26.4343	32.9356
Chr1:34084722-34103305	1	34084722	34103305	null				Not found	0	22.6691	21.4564	31.0328	33.9198
Chr1:34267552-34286210	1	34267552	34286210	null				Not found	0	36.6518	43.1363	26.0711	30.1872
Chr1:35345853-35365488	1	35345853	35365488	null				Not found	0	15.8797	22.0816	27.3454	24.4952
Chr1:36010501-36026093	1	36010501	36026093	null				Not found	0	12.2925	11.1046	23.7438	21.4954
Chr1:36064832-36083752	1	36064832	36083752	null				Not found	0	14.9811	12.3077	28.7941	17.4039
Chr1:36467063-36488881	1	36467063	36488881	null				Not found	0	20.4974	15.8572	27.3938	28.1335
Chr1:36567174-36588646	1	36567174	36588646	null				Not found	0	6.38115	4.39321	16.0963	10.7114
Chr1:36609516-36624488	1	36609516	36624488	null				Not found	0	17.6075	19.345	29.8004	29.8473
Chr1:36660349-36677086	1	36660349	36677086	null				Not found	0	15.9132	18.3054	26.9713	27.566
Chr1:36722964-36740195	1	36722964	36740195	null				Not found	0	9.92087	10.73	18.2329	9.62787
Chr1:36911290-36928130	1	36911290	36928130	EPHA3	ENSBTAG00000006811	ephrin type-A receptor 3 precursor [Source:RefSeq peptide;Acc:NP_001193042]	gene	overlapping	0	21.5913	15.7804	28.3763	30.3946
Chr1:36946267-36960902	1	36946267	36960902	EPHA3	ENSBTAG00000006811	ephrin type-A receptor 3 precursor [Source:RefSeq peptide;Acc:NP_001193042]	gene	overlapping	0	12.4058	13.4111	24.485	15.8487
Chr1:37035044-37052853	1	37035044	37052853	EPHA3	ENSBTAG00000006811	ephrin type-A receptor 3 precursor [Source:RefSeq peptide;Acc:NP_001193042]	gene	overlapping	0	22.9867	10.5721	24.8713	32.6497
Chr1:37066924-37086860	1	37066924	37086860	EPHA3	ENSBTAG00000006811	ephrin type-A receptor 3 precursor [Source:RefSeq peptide;Acc:NP_001193042]	gene	overlapping	0	9.02464	7.11952	21.7959	17.2694
Chr1:37107566-37126077	1	37107566	37126077	EPHA3	ENSBTAG00000006811	ephrin type-A receptor 3 precursor [Source:RefSeq peptide;Acc:NP_001193042]	gene	overlapping	0	21.3585	11.1342	26.0378	26.5816
Chr1:37126264-37138307	1	37126264	37138307	null				Not found	0	13.2022	7.23398	22.185	18.67
Chr1:37161397-37181048	1	37161397	37181048	null				Not found	0	9.78431	14.4016	24.061	25.7698
Chr1:37443122-37462989	1	37443122	37462989	null				Not found	0	26.4518	21.3882	32.4173	37.3882
Chr1:38148524-38164411	1	38148524	38164411	null				Not found	0	18.0409	14.6897	24.1983	23.1744
Chr1:38635783-38647928	1	38635783	38647928	null				Not found	0	21.4315	19.89	31.4959	22.8879
Chr1:38669949-38692700	1	38669949	38692700	null				Not found	0	24.0453	23.9733	32.568	27.7023
Chr1:38769013-38786319	1	38769013	38786319	null				Not found	0	12.9835	7.99957	24.9232	17.7288
Chr1:38804060-38822715	1	38804060	38822715	null				Not found	0	13.4906	10.8629	25.338	16.5096
Chr1:38923370-38942996	1	38923370	38942996	null				Not found	0	12.0084	5.68265	17.9667	20.3242
Chr1:38943005-38960538	1	38943005	38960538	null				Not found	0	17.0431	8.41014	23.6728	16.1466
Chr1:39049828-39068617	1	39049828	39068617	null				Not found	0	35.7046	28.6973	40.4314	31.5919
Chr1:39277279-39297070	1	39277279	39297070	null				Not found	0	24.6454	15.9492	25.533	26.2745
Chr1:39438742-39462133	1	39438742	39462133	null				Not found	0	26.0243	17.6754	29.8174	27.6368
Chr1:39482285-39505665	1	39482285	39505665	null				Not found	0	22.0807	20.1863	27.4283	29.9113
Chr1:39529330-39545896	1	39529330	39545896	null				Not found	0	26.9156	12.7553	21.098	26.1458
Chr1:39568223-39589344	1	39568223	39589344	null				Not found	0	14.0514	8.37064	22.618	24.6563
Chr1:39589392-39609968	1	39589392	39609968	null				Not found	0	13.9002	10.7311	22.1661	13.0715
Chr1:39610015-39626079	1	39610015	39626079	null				Not found	0	15.0515	13.6718	23.5443	16.7482
Chr1:39626085-39646667	1	39626085	39646667	null				Not found	0	16.281	13.9355	22.9155	20.4494
Chr1:39820681-39844015	1	39820681	39844015	null				Not found	0	18.3104	14.0117	26.2407	14.8736
Chr1:39844121-39869653	1	39844121	39869653	null				Not found	0	10.5859	12.1755	23.0838	24.4374
Chr1:39869675-39888622	1	39869675	39888622	null				Not found	0	11.8644	10.1304	21.4397	14.4912
Chr1:39911083-39934379	1	39911083	39934379	null				Not found	0	19.8746	11.9801	22.4821	19.2194
Chr1:39936575-39957688	1	39936575	39957688	null				Not found	0	14.7075	8.67345	24.3645	12.2418
Chr1:39957851-39978454	1	39957851	39978454	null				Not found	0	22.2291	18.1556	30.3198	25.8225
Chr1:40030462-40053696	1	40030462	40053696	null				Not found	0	20.9332	14.6153	26.5274	20.8138
Chr1:40092333-40111203	1	40092333	40111203	null				Not found	0	27.7454	13.5137	24.4746	12.4522
Chr1:40132148-40160480	1	40132148	40160480	null				Not found	0	21.0719	25.2418	35.5376	26.5365
Chr1:40265966-40284730	1	40265966	40284730	null				Not found	0	17.6596	11.4383	22.6419	19.4832
Chr1:40330010-40349103	1	40330010	40349103	null				Not found	0	25.8805	14.6503	27.2774	18.0756
Chr1:40389647-40410106	1	40389647	40410106	null				Not found	0	21.9806	23.8468	31.5532	26.1629
Chr1:40566467-40581236	1	40566467	40581236	ENSBTAG00000034182	ENSBTAG00000034182	No description	gene	overlapping	0	11.932	11.5079	25.6815	17.084
Chr1:40581343-40595691	1	40581343	40595691	ENSBTAG00000034182	ENSBTAG00000034182	No description	gene	overlapping	0	18.1162	13.4164	27.0358	17.2706
Chr1:41050257-41068167	1	41050257	41068167	EPHA6	ENSBTAG00000044111	EPH receptor A6 [Source:VGNC Symbol;Acc:VGNC:28536]	gene	overlapping	0	24.8025	18.9459	30.7135	39.8841
Chr1:41132946-41149167	1	41132946	41149167	EPHA6	ENSBTAG00000044111	EPH receptor A6 [Source:VGNC Symbol;Acc:VGNC:28536]	gene	overlapping	0	12.8793	2.26281	13.347	13.6256
Chr1:41149302-41173854	1	41149302	41173854	EPHA6	ENSBTAG00000044111	EPH receptor A6 [Source:VGNC Symbol;Acc:VGNC:28536]	gene	overlapping	0	17.1199	11.1161	22.0255	20.3531
Chr1:41173926-41194003	1	41173926	41194003	EPHA6	ENSBTAG00000044111	EPH receptor A6 [Source:VGNC Symbol;Acc:VGNC:28536]	gene	overlapping	0	11.6388	13.9963	23.2991	29.0608
Chr1:41211039-41232762	1	41211039	41232762	EPHA6	ENSBTAG00000044111	EPH receptor A6 [Source:VGNC Symbol;Acc:VGNC:28536]	gene	overlapping	0	23.8024	13.9603	27.8377	30.2174
Chr1:41232769-41251908	1	41232769	41251908	EPHA6	ENSBTAG00000044111	EPH receptor A6 [Source:VGNC Symbol;Acc:VGNC:28536]	gene	overlapping	0	21.1327	12.7723	22.3398	18.6154
Chr1:41304590-41319733	1	41304590	41319733	EPHA6	ENSBTAG00000044111	EPH receptor A6 [Source:VGNC Symbol;Acc:VGNC:28536]	gene	overlapping	0	22.829	12.0292	27.5882	27.3637
Chr1:41490888-41507845	1	41490888	41507845	EPHA6	ENSBTAG00000044111	EPH receptor A6 [Source:VGNC Symbol;Acc:VGNC:28536]	gene	overlapping	0	25.5636	17.51	36.0403	37.1361
Chr1:41531821-41546860	1	41531821	41546860	EPHA6	ENSBTAG00000044111	EPH receptor A6 [Source:VGNC Symbol;Acc:VGNC:28536]	gene	overlapping	0	32.5073	25.1509	30.9925	27.9634
Chr1:41606714-41621322	1	41606714	41621322	EPHA6	ENSBTAG00000044111	EPH receptor A6 [Source:VGNC Symbol;Acc:VGNC:28536]	gene	overlapping	0	33.2672	13.9939	25.8056	24.0091
Chr1:41646822-41656564	1	41646822	41656564	ARL6	ENSBTAG00000010091	ADP ribosylation factor like GTPase 6 [Source:VGNC Symbol;Acc:VGNC:26149]	gene	overlapping	0	33.611	32.6243	45.7797	34.8073
Chr1:41976545-41990612	1	41976545	41990612	null				Not found	0	17.694	11.9301	22.0532	18.7602
Chr1:41990627-42004818	1	41990627	42004818	OR5AC2	ENSBTAG00000047095	olfactory receptor family 5 subfamily AC member 2 [Source:HGNC Symbol;Acc:HGNC:15431]	gene	overlapping	0	11.5681	6.01135	20.6854	15.013
Chr1:42023209-42037938	1	42023209	42037938	null				Not found	0	21.9166	11.5335	30.1462	24.4499
Chr1:42038326-42052123	1	42038326	42052123	null				Not found	0	11.6594	11.9002	22.5461	20.2491
Chr1:42192667-42209560	1	42192667	42209560	ENSBTAG00000033437	ENSBTAG00000033437	No description	gene	overlapping	0	19.0394	7.95268	19.4676	20.0987
Chr1:43264837-43274160	1	43264837	43274160	null				Not found	0	40.0236	24.8606	35.9158	40.4346
Chr1:43714326-43722973	1	43714326	43722973	COL8A1	ENSBTAG00000013662	collagen type VIII alpha 1 chain [Source:VGNC Symbol;Acc:VGNC:27574]	gene	overlapping	0	42.0809	32.2534	17.733	21.2471
Chr1:44000683-44009330	1	44000683	44009330	CMSS1	ENSBTAG00000013663	Uncharacterized protein C3orf26 homolog [Source:UniProtKB/Swiss-Prot;Acc:Q2T9Y1]	gene	overlapping	0	21.6933	9.43385	24.9759	18.086
Chr1:44511486-44518721	1	44511486	44518721	null				Not found	0	20.9335	27.0465	43.063	25.2282
Chr1:44518843-44528136	1	44518843	44528136	null				Not found	0	26.3032	37.6267	62.4769	36.2712
Chr1:44528448-44536200	1	44528448	44536200	null				Not found	0	7.52223	13.8541	26.5493	13.4962
Chr1:44665949-44672294	1	44665949	44672294	EFHB	ENSBTAG00000013806	EF-hand domain family member B [Source:VGNC Symbol;Acc:VGNC:28350]	gene	overlapping	0	9.4015	12.6959	3.8717	14.3856
Chr1:44769292-44773172	1	44769292	44773172	PP2D1	ENSBTAG00000004061	protein phosphatase 2C like domain containing 1 [Source:HGNC Symbol;Acc:HGNC:28406]	gene	overlapping	0	16.6358	26.9508	11.0797	17.6131
Chr1:44788606-44792781	1	44788606	44792781	null				Not found	0	12.5003	20.0259	10.8344	7.83366
Chr1:44856658-44859111	1	44856658	44859111	KAT2B	ENSBTAG00000000746	lysine acetyltransferase 2B [Source:VGNC Symbol;Acc:VGNC:30399]	gene	overlapping	0	7.94708	10.0001	20.9729	9.38821
Chr1:44869995-44873380	1	44869995	44873380	KAT2B	ENSBTAG00000000746	lysine acetyltransferase 2B [Source:VGNC Symbol;Acc:VGNC:30399]	gene	overlapping	0	49.0044	52.8988	36.6402	48.6163
Chr1:44873458-44875472	1	44873458	44875472	KAT2B	ENSBTAG00000000746	lysine acetyltransferase 2B [Source:VGNC Symbol;Acc:VGNC:30399]	gene	overlapping	0	37.2396	56.7755	40.6166	39.1217
Chr1:44895529-44898577	1	44895529	44898577	KAT2B	ENSBTAG00000000746	lysine acetyltransferase 2B [Source:VGNC Symbol;Acc:VGNC:30399]	gene	overlapping	0	42.7286	46.9497	38.7071	36.666
Chr1:45115581-45125661	1	45115581	45125661	null				Not found	0	18.188	28.5814	17.7137	32.03
Chr1:45209464-45225228	1	45209464	45225228	null				Not found	0	34.9062	31.0053	41.772	36.6589
Chr1:45728365-45730147	1	45728365	45730147	ABI3BP	ENSBTAG00000026836	No description	gene	overlapping	0	18.7951	28.344	21.1609	17.2834
Chr1:45731778-45733265	1	45731778	45733265	ABI3BP	ENSBTAG00000026836	No description	gene	overlapping	0	20.2494	34.4178	22.2607	18.5468
Chr1:46066282-46080985	1	46066282	46080985	null				Not found	0	36.2378	44.2137	36.6169	43.2882
Chr1:46149153-46166347	1	46149153	46166347	IMPG2	ENSBTAG00000015662	interphotoreceptor matrix proteoglycan 2 [Source:VGNC Symbol;Acc:VGNC:30190]	gene	overlapping	0	39.4799	29.738	35.9882	33.4648
Chr1:46365358-46383137	1	46365358	46383137	PCNP	ENSBTAG00000015069	PEST proteolytic signal containing nuclear protein [Source:VGNC Symbol;Acc:VGNC:32636]	gene	overlapping	0	30.0702	39.2069	26.1903	36.837
Chr1:47058042-47064129	1	47058042	47064129	ENSBTAG00000047093	ENSBTAG00000047093	No description	gene	overlapping	0	19.724	24.6912	15.4214	14.1763
Chr1:47220996-47238734	1	47220996	47238734	null				Not found	0	17.5425	13.1251	23.6302	20.5419
Chr1:47262433-47278067	1	47262433	47278067	ZPLD1	ENSBTAG00000003666	zona pellucida like domain containing 1 [Source:VGNC Symbol;Acc:VGNC:37369]	gene	overlapping	0	26.0377	22.8898	29.4861	28.3377
Chr1:47278293-47295153	1	47278293	47295153	ZPLD1	ENSBTAG00000003666	zona pellucida like domain containing 1 [Source:VGNC Symbol;Acc:VGNC:37369]	gene	overlapping	0	20.5325	11.2109	24.7614	18.3016
Chr1:47295207-47314032	1	47295207	47314032	ZPLD1	ENSBTAG00000003666	zona pellucida like domain containing 1 [Source:VGNC Symbol;Acc:VGNC:37369]	gene	overlapping	0	24.906	17.6202	23.7472	22.8435
Chr1:47332535-47345832	1	47332535	47345832	null				Not found	0	38.228	25.8589	35.9723	50.2628
Chr1:47382291-47402606	1	47382291	47402606	null				Not found	0	29.1893	16.8254	27.4895	24.478
Chr1:47811516-47831182	1	47811516	47831182	null				Not found	0	24.5632	27.833	39.8989	30.8248
Chr1:47831655-47850935	1	47831655	47850935	null				Not found	0	26.3332	16.7654	35.1622	27.8857
Chr1:47850943-47874077	1	47850943	47874077	null				Not found	0	27.3934	19.5022	31.3148	26.562
Chr1:47915243-47935440	1	47915243	47935440	null				Not found	0	28.2162	22.859	33.7107	33.5
Chr1:48109866-48129401	1	48109866	48129401	null				Not found	0	24.5443	27.5617	39.8433	30.9938
Chr1:48172603-48189309	1	48172603	48189309	null				Not found	0	19.63	17.0982	31.9639	20.9982
Chr1:48267973-48293031	1	48267973	48293031	null				Not found	0	23.8074	26.6663	33.1661	29.5855
Chr1:48395643-48414500	1	48395643	48414500	null				Not found	0	29.453	20.4854	36.4798	35.7889
Chr1:48429427-48449063	1	48429427	48449063	null				Not found	0	17.8268	12.3454	29.4738	20.2422
Chr1:48449078-48463305	1	48449078	48463305	null				Not found	0	14.8602	18.5094	29.1677	16.6553
Chr1:48463423-48487388	1	48463423	48487388	null				Not found	0	21.6017	19.1946	28.6881	33.3201
Chr1:48487507-48506239	1	48487507	48506239	null				Not found	0	10.9026	10.7785	27.7253	24.0696
Chr1:48506244-48523489	1	48506244	48523489	null				Not found	0	13.6187	11.2706	24.8382	17.622
Chr1:48556684-48575838	1	48556684	48575838	null				Not found	0	28.0481	19.7746	30.3221	35.9532
Chr1:48669251-48689039	1	48669251	48689039	null				Not found	0	17.0768	17.6157	27.8311	25.7987
Chr1:48747932-48761228	1	48747932	48761228	null				Not found	0	17.4964	12.0263	28.7003	18.07
Chr1:48761237-48781861	1	48761237	48781861	null				Not found	0	17.3536	7.08003	24.614	18.3732
Chr1:48782397-48805545	1	48782397	48805545	null				Not found	0	16.1777	14.074	29.5048	22.9541
Chr1:48858733-48878492	1	48858733	48878492	null				Not found	0	14.2052	6.38974	21.8771	12.0714
Chr1:48922313-48941710	1	48922313	48941710	null				Not found	0	17.7666	22.867	37.0487	28.449
Chr1:49260170-49269639	1	49260170	49269639	null				Not found	0	37.7409	36.4599	51.8636	47.1998
Chr1:49269831-49294524	1	49269831	49294524	null				Not found	0	21.6393	24.1913	37.847	35.5649
Chr1:49582347-49599451	1	49582347	49599451	null				Not found	0	28.933	17.733	28.0654	36.9976
Chr1:49657838-49677188	1	49657838	49677188	null				Not found	0	25.2632	21.2245	34.8061	35.144
Chr1:49804873-49832250	1	49804873	49832250	null				Not found	0	24.2398	24.5495	33.086	38.6731
Chr1:49906800-49927451	1	49906800	49927451	null				Not found	0	21.8203	25.3138	37.6319	30.3142
Chr1:50063534-50083191	1	50063534	50083191	null				Not found	0	19.6574	17.9022	31.8137	22.4489
Chr1:50102504-50121250	1	50102504	50121250	null				Not found	0	23.1149	17.8182	30.9215	19.0302
Chr1:50166565-50185648	1	50166565	50185648	null				Not found	0	16.3944	18.8644	29.1363	26.6556
Chr1:50251594-50269269	1	50251594	50269269	null				Not found	0	15.1182	14.459	33.1949	30.1627
Chr1:50333345-50346484	1	50333345	50346484	ALCAM	ENSBTAG00000000088	activated leukocyte cell adhesion molecule [Source:VGNC Symbol;Acc:VGNC:25805]	gene	overlapping	0	32.1527	25.7794	36.0234	26.9272
Chr1:50346491-50366063	1	50346491	50366063	ALCAM	ENSBTAG00000000088	activated leukocyte cell adhesion molecule [Source:VGNC Symbol;Acc:VGNC:25805]	gene	overlapping	0	28.7951	31.015	39.9687	29.5078
Chr1:50389342-50413361	1	50389342	50413361	ALCAM	ENSBTAG00000000088	activated leukocyte cell adhesion molecule [Source:VGNC Symbol;Acc:VGNC:25805]	gene	overlapping	0	26.8789	30.3748	36.3135	33.6443
Chr1:50435295-50456634	1	50435295	50456634	ALCAM	ENSBTAG00000000088	activated leukocyte cell adhesion molecule [Source:VGNC Symbol;Acc:VGNC:25805]	gene	overlapping	0	31.6114	21.8924	36.7258	28.2168
Chr1:50657694-50674894	1	50657694	50674894	CBLB	ENSBTAG00000013057	Cbl proto-oncogene B [Source:VGNC Symbol;Acc:VGNC:26809]	gene	overlapping	0	36.5398	27.8332	46.2233	34.4745
Chr1:50715948-50731689	1	50715948	50731689	CBLB	ENSBTAG00000013057	Cbl proto-oncogene B [Source:VGNC Symbol;Acc:VGNC:26809]	gene	overlapping	0	43.7947	34.7807	53.7978	45.1694
Chr1:50731996-50745100	1	50731996	50745100	CBLB	ENSBTAG00000013057	Cbl proto-oncogene B [Source:VGNC Symbol;Acc:VGNC:26809]	gene	overlapping	0	36.2587	32.4004	50.3291	27.5501
Chr1:50776790-50792318	1	50776790	50792318	CBLB	ENSBTAG00000013057	Cbl proto-oncogene B [Source:VGNC Symbol;Acc:VGNC:26809]	gene	overlapping	0	34.488	31.6491	46.2193	36.0549
Chr1:50820184-50837079	1	50820184	50837079	CBLB	ENSBTAG00000013057	Cbl proto-oncogene B [Source:VGNC Symbol;Acc:VGNC:26809]	gene	overlapping	0	37.4227	28.0455	36.7557	29.7383
Chr1:50850831-50868770	1	50850831	50868770	CBLB	ENSBTAG00000013057	Cbl proto-oncogene B [Source:VGNC Symbol;Acc:VGNC:26809]	gene	overlapping	0	24.3109	22.1171	36.3553	36.2106
Chr1:50909635-50927915	1	50909635	50927915	null				Not found	0	18.7005	8.10321	24.6293	16.9674
Chr1:50927968-50940577	1	50927968	50940577	null				Not found	0	18.6074	6.43453	17.9711	14.7902
Chr1:50940631-50953710	1	50940631	50953710	null				Not found	0	30.3633	18.1011	25.8178	24.66
Chr1:50987289-51009270	1	50987289	51009270	null				Not found	0	30.2934	31.2808	52.5267	39.7455
Chr1:51009504-51024941	1	51009504	51024941	TMSB4	ENSBTAG00000005414	thymosin beta-4 [Source:RefSeq peptide;Acc:NP_001106702]	gene	overlapping	0	25.5328	16.2574	23.6656	16.0736
Chr1:51075319-51095310	1	51075319	51095310	null				Not found	0	20.3998	22.0142	31.279	29.4637
Chr1:51095326-51113619	1	51095326	51113619	null				Not found	0	25.8955	21.6466	35.1793	22.3862
Chr1:51135978-51152639	1	51135978	51152639	null				Not found	0	28.4147	26.4415	30.6929	25.8373
Chr1:51152959-51171524	1	51152959	51171524	null				Not found	0	30.2019	28.2876	39.244	39.868
Chr1:51389109-51402252	1	51389109	51402252	null				Not found	0	7.69959	7.14316	19.0775	10.798
Chr1:51571305-51586288	1	51571305	51586288	null				Not found	0	4.76645	6.08891	22.1571	11.4756
Chr1:51605996-51620690	1	51605996	51620690	null				Not found	0	15.2468	13.2428	25.213	22.0704
Chr1:51672539-51687944	1	51672539	51687944	null				Not found	0	14.7232	11.6307	23.8531	22.2971
Chr1:51818058-51838313	1	51818058	51838313	null				Not found	0	30.9983	21.0359	32.8923	31.0244
Chr1:51838320-51855571	1	51838320	51855571	null				Not found	0	23.52	19.8834	31.1159	14.6169
Chr1:51856164-51871619	1	51856164	51871619	null				Not found	0	20.3343	15.7526	28.5884	28.2522
Chr1:51871649-51886143	1	51871649	51886143	null				Not found	0	29.5608	24.7795	30.8872	31.8398
Chr1:51886200-51899687	1	51886200	51899687	null				Not found	0	29.449	21.8057	44.3471	30.5139
Chr1:51951230-51967360	1	51951230	51967360	null				Not found	0	24.5107	25.7352	37.1766	27.5118
Chr1:52172748-52183760	1	52172748	52183760	null				Not found	0	7.07115	12.6175	20.7098	11.1635
Chr1:52219927-52232224	1	52219927	52232224	null				Not found	0	12.754	10.7327	24.301	13.3194
Chr1:52232229-52244898	1	52232229	52244898	null				Not found	0	10.209	6.7591	25.5359	14.9546
Chr1:52254277-52268035	1	52254277	52268035	null				Not found	0	14.915	12.7548	26.5315	17.0901
Chr1:53185880-53192633	1	53185880	53192633	null				Not found	0	8.09605	11.6072	21.6422	18.9625
Chr1:53239882-53249108	1	53239882	53249108	null				Not found	0	18.5594	11.4532	24.807	11.6899
Chr1:53291637-53307245	1	53291637	53307245	IFT57	ENSBTAG00000005787	intraflagellar transport 57 [Source:VGNC Symbol;Acc:VGNC:30071]	gene	overlapping	0	32.9466	34.0819	46.9109	43.3589
Chr1:53320964-53337532	1	53320964	53337532	IFT57	ENSBTAG00000005787	intraflagellar transport 57 [Source:VGNC Symbol;Acc:VGNC:30071]	gene	overlapping	0	38.6777	27.2481	39.7403	35.15
Chr1:53658666-53673037	1	53658666	53673037	MYH15	ENSBTAG00000018399	myosin heavy chain 15 [Source:HGNC Symbol;Acc:HGNC:31073]	gene	overlapping	0	27.4961	28.8897	38.1157	28.5387
Chr1:53826591-53840626	1	53826591	53840626	DZIP3	ENSBTAG00000006158	DAZ interacting zinc finger protein 3 [Source:VGNC Symbol;Acc:VGNC:28285]	gene	overlapping	0	30.6869	32.0217	46.7875	25.9457
Chr1:53917085-53936116	1	53917085	53936116	null				Not found	0	26.124	19.6405	30.6208	20.7756
Chr1:53971855-53987057	1	53971855	53987057	null				Not found	0	30.1809	14.0862	25.6819	14.639
Chr1:53987080-54001425	1	53987080	54001425	TRAT1	ENSBTAG00000000183	T-cell receptor associated transmembrane adaptor 1 [Source:VGNC Symbol;Acc:VGNC:36295]	gene	overlapping	0	14.6466	4.09464	21.6829	7.25331
Chr1:54001446-54013646	1	54001446	54013646	TRAT1	ENSBTAG00000000183	T-cell receptor associated transmembrane adaptor 1 [Source:VGNC Symbol;Acc:VGNC:36295]	gene	overlapping	0	20.4218	8.98801	27.2733	6.52338
Chr1:54083525-54096345	1	54083525	54096345	null				Not found	0	18.2579	18.998	30.3039	14.5194
Chr1:54183414-54201416	1	54183414	54201416	MORC1	ENSBTAG00000015475	MORC family CW-type zinc finger 1 [Source:VGNC Symbol;Acc:VGNC:31554]	gene	overlapping	0	24.2962	27.6801	43.9377	20.3028
Chr1:54201488-54217128	1	54201488	54217128	MORC1	ENSBTAG00000015475	MORC family CW-type zinc finger 1 [Source:VGNC Symbol;Acc:VGNC:31554]	gene	overlapping	0	25.3382	29.7668	38.7581	26.7977
Chr1:54558555-54571406	1	54558555	54571406	null				Not found	0	24.4206	18.5379	23.915	15.108
Chr1:54571423-54589067	1	54571423	54589067	null				Not found	0	26.4676	26.9684	38.0822	34.7319
Chr1:54589076-54604266	1	54589076	54604266	null				Not found	0	34.2758	23.07	38.0093	27.2858
Chr1:54615921-54636389	1	54615921	54636389	null				Not found	0	31.5036	23.0745	36.1814	23.7449
Chr1:54867040-54877634	1	54867040	54877634	null				Not found	0	14.7566	5.71796	26.001	20.7685
Chr1:54877723-54892494	1	54877723	54892494	null				Not found	0	18.5433	15.4142	32.5241	19.7261
Chr1:54983764-55006487	1	54983764	55006487	null				Not found	0	25.5089	14.4422	26.475	18.6635
Chr1:55107502-55125170	1	55107502	55125170	null				Not found	0	26.5622	26.3003	34.526	21.5747
Chr1:55165203-55184801	1	55165203	55184801	null				Not found	0	21.1717	22.62	36.7464	20.9518
Chr1:55210670-55232371	1	55210670	55232371	null				Not found	0	16.5912	14.0718	28.0163	15.8015
Chr1:55232422-55247591	1	55232422	55247591	null				Not found	0	12.932	10.5102	25.9046	14.5546
Chr1:55266731-55283118	1	55266731	55283118	null				Not found	0	19.1058	24.6643	36.4343	26.6432
Chr1:55361753-55381476	1	55361753	55381476	null				Not found	0	18.3773	23.9776	29.4236	34.6546
Chr1:55568243-55587634	1	55568243	55587634	null				Not found	0	13.6055	17.4302	25.8376	29.2357
Chr1:55587882-55606960	1	55587882	55606960	null				Not found	0	10.6484	12.0038	24.9064	16.6675
Chr1:55643979-55668281	1	55643979	55668281	null				Not found	0	22.9902	23.6057	31.295	25.0432
Chr1:55724267-55740543	1	55724267	55740543	null				Not found	0	24.8328	12.0779	23.8529	21.5969
Chr1:55776094-55793022	1	55776094	55793022	null				Not found	0	17.7512	10.8109	25.1226	13.9807
Chr1:55834910-55854228	1	55834910	55854228	null				Not found	0	13.6777	20.6756	29.4411	23.8284
Chr1:56397369-56410524	1	56397369	56410524	null				Not found	0	44.8606	49.0382	64.8719	44.3472
Chr1:56424329-56439101	1	56424329	56439101	null				Not found	0	32.2377	32.9611	41.2046	28.812
Chr1:56591099-56604415	1	56591099	56604415	null				Not found	0	14.0472	8.58568	25.1682	19.0257
Chr1:56604935-56621029	1	56604935	56621029	null				Not found	0	12.2952	9.07356	23.613	17.0753
Chr1:56651426-56667255	1	56651426	56667255	null				Not found	0	20.1092	21.9641	35.135	27.9752
Chr1:57061906-57074793	1	57061906	57074793	PHLDB2	ENSBTAG00000001209	pleckstrin homology like domain family B member 2 [Source:VGNC Symbol;Acc:VGNC:32838]	gene	overlapping	0	37.1473	29.5216	47.3023	30.9349
Chr1:57316356-57325783	1	57316356	57325783	ENSBTAG00000016554	ENSBTAG00000016554	No description	gene	overlapping	0	40.1099	20.6662	37.04	30.4385
Chr1:57350610-57367418	1	57350610	57367418	SLC9C1	ENSBTAG00000019332	solute carrier family 9 member C1 [Source:HGNC Symbol;Acc:HGNC:31401]	gene	overlapping	0	18.0544	17.2519	44.6983	28.7533
Chr1:57443465-57445033	1	57443465	57445033	SLC9C1	ENSBTAG00000019332	solute carrier family 9 member C1 [Source:HGNC Symbol;Acc:HGNC:31401]	gene	overlapping	0	15.5198	27.5589	14.0518	20.6702
Chr1:57448523-57450192	1	57448523	57450192	SLC9C1	ENSBTAG00000019332	solute carrier family 9 member C1 [Source:HGNC Symbol;Acc:HGNC:31401]	gene	overlapping	0	16.7835	24.7544	15.6364	8.87573
Chr1:57453550-57455209	1	57453550	57455209	SLC9C1	ENSBTAG00000019332	solute carrier family 9 member C1 [Source:HGNC Symbol;Acc:HGNC:31401]	gene	overlapping	0	16.8936	25.7516	16.5364	15.1155
Chr1:57456899-57458611	1	57456899	57458611	SLC9C1	ENSBTAG00000019332	solute carrier family 9 member C1 [Source:HGNC Symbol;Acc:HGNC:31401]	gene	overlapping	0	18.9761	30.9719	15.4062	10.6363
Chr1:57461734-57463333	1	57461734	57463333	SLC9C1	ENSBTAG00000019332	solute carrier family 9 member C1 [Source:HGNC Symbol;Acc:HGNC:31401]	gene	overlapping	0	16.8241	17.6495	11.9397	10.9726
Chr1:57466875-57468466	1	57466875	57468466	SLC9C1	ENSBTAG00000019332	solute carrier family 9 member C1 [Source:HGNC Symbol;Acc:HGNC:31401]	gene	overlapping	0	14.3745	29.5094	17.3558	9.41562
Chr1:57479264-57480926	1	57479264	57480926	SLC9C1	ENSBTAG00000019332	solute carrier family 9 member C1 [Source:HGNC Symbol;Acc:HGNC:31401]	gene	overlapping	0	15.9465	25.1377	19.3238	16.5451
Chr1:57482596-57484279	1	57482596	57484279	SLC9C1	ENSBTAG00000019332	solute carrier family 9 member C1 [Source:HGNC Symbol;Acc:HGNC:31401]	gene	overlapping	0	16.4365	33.1171	15.3776	9.47164
Chr1:57484298-57489338	1	57484298	57489338	SLC9C1	ENSBTAG00000019332	solute carrier family 9 member C1 [Source:HGNC Symbol;Acc:HGNC:31401]	gene	overlapping	0	17.3507	29.7039	18.3264	15.8182
Chr1:57534526-57549199	1	57534526	57549199	null				Not found	0	17.8953	13.6231	31.3139	20.3633
Chr1:57656705-57672698	1	57656705	57672698	BTLA	ENSBTAG00000011871	B and T lymphocyte associated [Source:VGNC Symbol;Acc:VGNC:26602]	gene	overlapping	0	13.3089	10.0114	21.9784	15.5104
Chr1:57882211-57901677	1	57882211	57901677	null				Not found	0	15.3856	14.248	30.5561	21.094
Chr1:57932082-57946151	1	57932082	57946151	null				Not found	0	18.347	17.6009	26.4828	18.2797
Chr1:57946307-57956720	1	57946307	57956720	null				Not found	0	17.0199	10.4105	27.4262	18.3095
Chr1:57987109-58005921	1	57987109	58005921	null				Not found	0	16.9012	13.4599	27.8765	20.3504
Chr1:58005923-58021069	1	58005923	58021069	ENSBTAG00000040144	ENSBTAG00000040144	No description	gene	overlapping	0	17.4081	16.641	30.9398	25.7792
Chr1:58040210-58051897	1	58040210	58051897	null				Not found	0	9.88116	4.96506	18.4198	12.8979
Chr1:58068935-58081103	1	58068935	58081103	null				Not found	0	18.047	20.1724	29.2222	22.5094
Chr1:58498595-58514029	1	58498595	58514029	ENSBTAG00000013920	ENSBTAG00000013920	No description	gene	overlapping	0	33.5665	49.0983	37.1434	41.6782
Chr1:58774440-58780952	1	58774440	58780952	null				Not found	0	14.4018	28.6135	12.3063	23.477
Chr1:59750041-59761053	1	59750041	59761053	null				Not found	0	16.8215	26.2521	16.9697	22.6963
Chr1:59877427-59892696	1	59877427	59892696	null				Not found	0	23.012	18.4683	24.8256	15.6502
Chr1:60015190-60031130	1	60015190	60031130	null				Not found	0	16.712	5.96281	17.7519	18.6483
Chr1:60079543-60095627	1	60079543	60095627	null				Not found	0	22.8737	11.3621	25.1149	31.17
Chr1:60499522-60512992	1	60499522	60512992	null				Not found	0	18.2293	29.3137	15.0903	29.6239
Chr1:60581157-60593082	1	60581157	60593082	null				Not found	0	30.236	30.3665	17.6243	23.9364
Chr1:61044512-61055194	1	61044512	61055194	null				Not found	0	15.0823	15.0488	27.0217	21.6375
Chr1:61288803-61299060	1	61288803	61299060	null				Not found	0	22.3168	35.8424	17.9114	17.4916
Chr1:61412237-61426693	1	61412237	61426693	null				Not found	0	27.2657	25.5826	37.7957	43.7884
Chr1:61703458-61717144	1	61703458	61717144	null				Not found	0	10.0918	12.1959	22.6321	17.8549
Chr1:62299546-62323098	1	62299546	62323098	null				Not found	0	27.4047	24.6111	35.8685	26.9914
Chr1:62462974-62479024	1	62462974	62479024	null				Not found	0	35.389	32.467	49.5168	38.7094
Chr1:62825323-62841111	1	62825323	62841111	null				Not found	0	28.3611	25.2463	41.359	30.0262
Chr1:62893281-62912601	1	62893281	62912601	null				Not found	0	30.8605	31.1949	36.4369	27.432
Chr1:62932214-62947205	1	62932214	62947205	null				Not found	0	36.3782	31.9866	50.7778	41.4321
Chr1:63178300-63191936	1	63178300	63191936	null				Not found	0	36.3279	29.2301	45.068	35.9176
Chr1:63207282-63218468	1	63207282	63218468	null				Not found	0	33.4131	35.4788	41.1297	33.2505
Chr1:63419251-63436027	1	63419251	63436027	null				Not found	0	32.4536	26.6981	41.5256	29.5087
Chr1:63436029-63457041	1	63436029	63457041	null				Not found	0	29.0292	26.6357	34.1716	33.2201
Chr1:63489856-63506335	1	63489856	63506335	null				Not found	0	24.3046	20.2647	26.2483	30.7234
Chr1:64041850-64056087	1	64041850	64056087	null				Not found	0	32.3099	33.4278	44.4742	33.9034
Chr1:64686030-64693748	1	64686030	64693748	null				Not found	0	10.8265	20.5941	7.25839	15.6768
Chr1:64978895-64988660	1	64978895	64988660	null				Not found	0	19.7961	22.256	8.5155	16.713
Chr1:65191080-65203818	1	65191080	65203818	NR1I2	ENSBTAG00000019557	nuclear receptor subfamily 1 group I member 2 [Source:VGNC Symbol;Acc:VGNC:32233]	gene	downstream	1993	33.6911	28.2984	47.2167	31.5772
Chr1:65265964-65282229	1	65265964	65282229	ENSBTAG00000040597	ENSBTAG00000040597	No description	gene	overlapping	0	41.2553	32.9211	44.5535	41.3238
Chr1:65323640-65325205	1	65323640	65325205	GSK3B	ENSBTAG00000048057	glycogen synthase kinase 3 beta [Source:HGNC Symbol;Acc:HGNC:4617]	gene	overlapping	0	17.7297	20.2586	10.5934	12.4857
Chr1:65422025-65432915	1	65422025	65432915	GSK3B	ENSBTAG00000048057	glycogen synthase kinase 3 beta [Source:HGNC Symbol;Acc:HGNC:4617]	gene	overlapping	0	33.8386	27.0966	44.1954	29.5649
Chr1:65790441-65801987	1	65790441	65801987	FSTL1	ENSBTAG00000022155	follistatin like 1 [Source:VGNC Symbol;Acc:VGNC:29135]	gene	overlapping	0	22.7151	14.1809	21.8861	20.3533
Chr1:67917380-67925429	1	67917380	67925429	null				Not found	0	27.1884	27.3895	16.0743	22.6959
Chr1:68081156-68089122	1	68081156	68089122	PDIA5	ENSBTAG00000018877	protein disulfide isomerase family A member 5 [Source:VGNC Symbol;Acc:VGNC:32699]	gene	overlapping	0	42.164	52.7168	40.6619	54.2541
Chr1:68297703-68303536	1	68297703	68303536	ADCY5	ENSBTAG00000018777	adenylate cyclase 5 [Source:VGNC Symbol;Acc:VGNC:25646]	gene	overlapping	0	41.1237	39.6748	27.735	43.4232
Chr1:69700860-69708647	1	69700860	69708647	KALRN	ENSBTAG00000002640	kalirin RhoGEF kinase [Source:VGNC Symbol;Acc:VGNC:30389]	gene	overlapping	0	27.8535	31.4455	19.4631	24.0593
Chr1:69708712-69723247	1	69708712	69723247	KALRN	ENSBTAG00000002640	kalirin RhoGEF kinase [Source:VGNC Symbol;Acc:VGNC:30389]	gene	overlapping	0	31.4273	49.8103	30.9712	41.4216
Chr1:69809959-69814806	1	69809959	69814806	ITGB5	ENSBTAG00000013755	integrin subunit beta 5 [Source:VGNC Symbol;Acc:VGNC:30330]	gene	overlapping	0	44.7384	55.1686	45.1009	54.1997
Chr1:69848810-69856566	1	69848810	69856566	ITGB5	ENSBTAG00000013755	integrin subunit beta 5 [Source:VGNC Symbol;Acc:VGNC:30330]	gene	overlapping	0	35.0215	48.5137	36.2101	40.9771
Chr1:69947495-69958897	1	69947495	69958897	MUC13	ENSBTAG00000010382	mucin 13, cell surface associated [Source:VGNC Symbol;Acc:VGNC:31758]	gene	overlapping	0	34.4517	46.1586	36.9797	35.166
Chr1:70293301-70309091	1	70293301	70309091	ZNF148	ENSBTAG00000040031	zinc finger protein 148 [Source:VGNC Symbol;Acc:VGNC:37212]	gene	overlapping	0	38.9592	42.0566	56.9912	47.214
Chr1:70406281-70418714	1	70406281	70418714	null				Not found	0	19.9471	26.4512	36.3312	28.4764
Chr1:70647589-70659952	1	70647589	70659952	OSBPL11	ENSBTAG00000006471	oxysterol binding protein like 11 [Source:VGNC Symbol;Acc:VGNC:32459]	gene	overlapping	0	34.1354	42.5099	50.7282	43.2546
Chr1:70876805-70891243	1	70876805	70891243	LRCH3	ENSBTAG00000032839	leucine rich repeats and calponin homology domain containing 3 [Source:VGNC Symbol;Acc:VGNC:30973]	gene	overlapping	0	35.9266	32.3441	50.5791	35.2642
Chr1:71219036-71222961	1	71219036	71222961	TNK2	ENSBTAG00000021364	tyrosine kinase non receptor 2 [Source:VGNC Symbol;Acc:VGNC:36183]	gene	overlapping	0	51.4728	59.5674	42.3412	58.3527
Chr1:71228025-71233108	1	71228025	71233108	TNK2	ENSBTAG00000021364	tyrosine kinase non receptor 2 [Source:VGNC Symbol;Acc:VGNC:36183]	gene	overlapping	0	38.4618	50.5775	36.7934	38.9735
Chr1:71313457-71325172	1	71313457	71325172	null				Not found	0	32.0441	39.3792	27.471	36.53
Chr1:73658966-73678317	1	73658966	73678317	ATP13A3	ENSBTAG00000013204	ATPase 13A3 [Source:VGNC Symbol;Acc:VGNC:26279]	gene	overlapping	0	24.2515	25.1657	16.4614	20.5737
Chr1:73941323-73950498	1	73941323	73950498	null				Not found	0	20.3922	31.5235	16.9839	23.1157
Chr1:73989243-73999817	1	73989243	73999817	null				Not found	0	16.9279	21.1924	11.344	18.4034
Chr1:74274885-74284746	1	74274885	74284746	null				Not found	0	18.7666	20.5787	7.63058	15.6818
Chr1:74887020-74899166	1	74887020	74899166	null				Not found	0	19.2257	18.0443	36.2537	32.1623
Chr1:75430228-75441190	1	75430228	75441190	null				Not found	0	19.7133	20.0915	28.9655	19.8883
Chr1:75688093-75708047	1	75688093	75708047	FGF12	ENSBTAG00000012413	fibroblast growth factor 12 [Source:RefSeq peptide;Acc:NP_001073257]	gene	overlapping	0	31.2149	22.9352	44.9665	36.2288
Chr1:75722588-75741340	1	75722588	75741340	FGF12	ENSBTAG00000012413	fibroblast growth factor 12 [Source:RefSeq peptide;Acc:NP_001073257]	gene	overlapping	0	29.4845	26.77	46.2634	38.4557
Chr1:75931855-75948368	1	75931855	75948368	null				Not found	0	17.1276	18.4041	30.3483	34.937
Chr1:76136878-76153032	1	76136878	76153032	null				Not found	0	13.2956	11.9359	24.0939	18.2675
Chr1:76296915-76318778	1	76296915	76318778	null				Not found	0	10.1327	11.3005	26.5079	15.0863
Chr1:76351347-76373235	1	76351347	76373235	null				Not found	0	28.6792	16.0622	31.2821	24.8231
Chr1:76373312-76391408	1	76373312	76391408	null				Not found	0	30.7781	13.1793	22.8192	26.9706
Chr1:76428731-76446141	1	76428731	76446141	null				Not found	0	33.5375	29.9446	45.3292	31.926
Chr1:76462643-76476762	1	76462643	76476762	null				Not found	0	10.4418	6.32739	14.4114	10.6767
Chr1:76741339-76754484	1	76741339	76754484	null				Not found	0	14.4976	11.0241	21.0224	12.7351
Chr1:76754532-76769637	1	76754532	76769637	null				Not found	0	15.2923	11.4679	23.4979	13.826
Chr1:76770104-76784251	1	76770104	76784251	null				Not found	0	7.06053	10.0928	22.6844	18.515
Chr1:76822435-76839161	1	76822435	76839161	null				Not found	0	10.8186	12.6099	23.0737	23.7491
Chr1:76966595-76983995	1	76966595	76983995	null				Not found	0	30.1795	34.3293	40.0059	31.294
Chr1:77077562-77092456	1	77077562	77092456	null				Not found	0	9.59138	17.4589	26.8274	16.9485
Chr1:77347385-77365946	1	77347385	77365946	null				Not found	0	15.6822	10.1949	24.4205	16.6764
Chr1:77630811-77651520	1	77630811	77651520	null				Not found	0	15.6309	12.8516	28.362	23.5203
Chr1:78462359-78475877	1	78462359	78475877	null				Not found	0	14.1761	10.0498	23.1331	23.039
Chr1:78682273-78702155	1	78682273	78702155	TPRG1	ENSBTAG00000032538	tumor protein p63 regulated 1 [Source:VGNC Symbol;Acc:VGNC:36261]	gene	overlapping	0	30.0498	36.3358	44.4631	38.2961
Chr1:78868865-78883207	1	78868865	78883207	null				Not found	0	15.1558	19.8869	27.2645	23.3021
Chr1:78895294-78913719	1	78895294	78913719	null				Not found	0	20.5953	15.9655	29.2883	30.1221
Chr1:78951095-78963198	1	78951095	78963198	null				Not found	0	13.3505	11.0657	22.2126	15.9455
Chr1:79441820-79453497	1	79441820	79453497	LPP	ENSBTAG00000044001	LIM domain containing preferred translocation partner in lipoma [Source:HGNC Symbol;Acc:HGNC:6679]	gene	overlapping	0	39.9769	43.5434	54.0529	44.4905
Chr1:80526868-80542630	1	80526868	80542630	null				Not found	0	12.8659	11.2611	23.669	15.4213
Chr1:80544146-80554294	1	80544146	80554294	null				Not found	0	13.4239	14.93	24.6021	12.6387
Chr1:80639202-80647461	1	80639202	80647461	MASP1	ENSBTAG00000012467	mannan binding lectin serine peptidase 1 [Source:VGNC Symbol;Acc:VGNC:31255]	gene	overlapping	0	29.0394	27.6418	15.2843	23.6142
Chr1:80647465-80655714	1	80647465	80655714	MASP1	ENSBTAG00000012467	mannan binding lectin serine peptidase 1 [Source:VGNC Symbol;Acc:VGNC:31255]	gene	overlapping	0	34.2012	32.1395	20.5211	26.0311
Chr1:80875608-80889195	1	80875608	80889195	null				Not found	0	22.0557	32.1317	21.8091	26.9357
Chr1:80956129-80968037	1	80956129	80968037	null				Not found	0	9.77158	18.2695	8.9295	15.6105
Chr1:81055884-81063630	1	81055884	81063630	RFC4	ENSBTAG00000014727	replication factor C subunit 4 [Source:VGNC Symbol;Acc:VGNC:33888]	gene	overlapping	0	11.1224	5.70433	13.8169	7.7681
Chr1:81067663-81080032	1	81067663	81080032	null				Not found	0	21.8686	9.85021	24.467	11.8083
Chr1:81256221-81268433	1	81256221	81268433	TBCCD1	ENSBTAG00000003143	TBCC domain containing 1 [Source:VGNC Symbol;Acc:VGNC:35651]	gene	overlapping	0	35.742	30.9573	44.205	35.1543
Chr1:81535231-81551387	1	81535231	81551387	DGKG	ENSBTAG00000005091	diacylglycerol kinase gamma [Source:VGNC Symbol;Acc:VGNC:28028]	gene	overlapping	0	32.5677	40.7299	29.1827	39.9963
Chr1:82389833-82406419	1	82389833	82406419	MAP3K13	ENSBTAG00000017103	mitogen-activated protein kinase kinase kinase 13 [Source:VGNC Symbol;Acc:VGNC:31191]	gene	overlapping	0	37.6954	26.9969	38.9518	34.9193
Chr1:82496557-82509376	1	82496557	82509376	EHHADH	ENSBTAG00000019625	enoyl-CoA hydratase and 3-hydroxyacyl CoA dehydrogenase [Source:HGNC Symbol;Acc:HGNC:3247]	gene	overlapping	0	18.6351	13.5473	22.8642	23.5705
Chr1:82557969-82569760	1	82557969	82569760	null				Not found	0	16.3323	24.9899	31.6047	27.1265
Chr1:82578566-82594546	1	82578566	82594546	C1H3orf70	ENSBTAG00000005212	UPF0524 protein C3orf70 homolog [Source:UniProtKB/Swiss-Prot;Acc:A7E369]	gene	overlapping	0	29.8324	29.2476	37.9482	33.1877
Chr1:82811246-82826108	1	82811246	82826108	VPS8	ENSBTAG00000005209	VPS8, CORVET complex subunit [Source:VGNC Symbol;Acc:VGNC:36832]	gene	overlapping	0	34.4004	26.0701	41.6638	36.4582
Chr1:83042627-83049406	1	83042627	83049406	null				Not found	0	17.2188	27.7996	16.5296	13.2111
Chr1:83130557-83138576	1	83130557	83138576	null				Not found	0	32.7498	39.7542	25.203	33.8109
Chr1:83193349-83200454	1	83193349	83200454	EPHB3	ENSBTAG00000005313	EPH receptor B3 [Source:VGNC Symbol;Acc:VGNC:28539]	gene	upstream	1985	16.3617	25.5674	8.28075	10.2303
Chr1:83791893-83806204	1	83791893	83806204	ABCC5	ENSBTAG00000017666	ATP binding cassette subfamily C member 5 [Source:VGNC Symbol;Acc:VGNC:25474]	gene	overlapping	0	40.3426	45.0249	31.6621	39.8515
Chr1:83838748-83844014	1	83838748	83844014	null				Not found	0	22.5149	24.1988	12.4546	18.0777
Chr1:84052973-84069415	1	84052973	84069415	KLHL24	ENSBTAG00000017450	kelch like family member 24 [Source:VGNC Symbol;Acc:VGNC:30652]	gene	overlapping	0	37.1573	30.1207	41.7863	41.2156
Chr1:85000905-85017111	1	85000905	85017111	null				Not found	0	24.2892	9.88511	28.5176	35.9819
Chr1:85047833-85062805	1	85047833	85062805	null				Not found	0	29.9325	21.2888	31.5244	26.7878
Chr1:85063032-85082500	1	85063032	85082500	null				Not found	0	21.73	10.838	26.448	23.8757
Chr1:85106278-85119559	1	85106278	85119559	null				Not found	0	16.4342	10.9721	22.1599	18.1971
Chr1:85154358-85166847	1	85154358	85166847	null				Not found	0	11.0802	6.85922	18.564	14.3352
Chr1:85166883-85184670	1	85166883	85184670	null				Not found	0	18.4377	16.0556	25.8473	25.5802
Chr1:85340006-85357581	1	85340006	85357581	null				Not found	0	28.8894	27.0645	37.4771	25.5095
Chr1:85625636-85646689	1	85625636	85646689	null				Not found	0	22.4296	13.2989	25.1331	20.8992
Chr1:86106629-86126010	1	86106629	86126010	null				Not found	0	19.8946	27.4807	45.553	24.4143
Chr1:86376181-86401267	1	86376181	86401267	null				Not found	0	28.6264	26.3629	36.5798	26.5675
Chr1:86420521-86437888	1	86420521	86437888	null				Not found	0	21.1437	25.2153	34.7709	31.7481
Chr1:86920894-86940088	1	86920894	86940088	null				Not found	0	9.59991	13.8456	25.2683	17.3414
Chr1:86959845-86979173	1	86959845	86979173	CCDC39	ENSBTAG00000001969	coiled-coil domain-containing protein 39 [Source:RefSeq peptide;Acc:NP_001192985]	gene	overlapping	0	29.4191	26.7188	44.2044	28.4608
Chr1:87033306-87048325	1	87033306	87048325	null				Not found	0	22.9379	20.9551	32.0275	20.5812
Chr1:87048327-87058957	1	87048327	87058957	null				Not found	0	28.9789	33.7018	47.2046	28.7027
Chr1:87059163-87080084	1	87059163	87080084	null				Not found	0	20.3254	18.9219	30.2096	18.119
Chr1:87080093-87098396	1	87080093	87098396	null				Not found	0	21.7885	18.2233	30.4036	24.3543
Chr1:87098451-87113532	1	87098451	87113532	null				Not found	0	27.6184	15.8372	29.047	29.4523
Chr1:87299170-87317397	1	87299170	87317397	null				Not found	0	22.6783	20.2309	33.312	27.0628
Chr1:87336481-87357300	1	87336481	87357300	null				Not found	0	25.5699	21.2645	28.6552	32.0172
Chr1:87378415-87399070	1	87378415	87399070	null				Not found	0	24.0487	19.0468	23.8366	17.3785
Chr1:87976414-87986917	1	87976414	87986917	USP13	ENSBTAG00000005946	Ubiquitin carboxyl-terminal hydrolase 13 [Source:UniProtKB/Swiss-Prot;Acc:E1BMF7]	gene	overlapping	0	35.7819	43.7492	26.9145	35.0196
Chr1:88984036-89002604	1	88984036	89002604	null				Not found	0	16.3754	22.9623	37.6428	25.092
Chr1:89003029-89016066	1	89003029	89016066	null				Not found	0	30.3412	35.5891	46.7989	35.652
Chr1:89033482-89048403	1	89033482	89048403	null				Not found	0	17.6384	20.9497	34.3904	25.8396
Chr1:89093603-89109565	1	89093603	89109565	null				Not found	0	22.8068	20.8949	36.7848	25.5906
Chr1:89451707-89472044	1	89451707	89472044	null				Not found	0	7.81375	4.13938	15.4581	10.6013
Chr1:89540399-89559541	1	89540399	89559541	null				Not found	0	25.16	13.3524	26.541	28.7413
Chr1:89559859-89581636	1	89559859	89581636	null				Not found	0	19.6456	16.3924	29.2971	29.6571
Chr1:89693740-89712738	1	89693740	89712738	null				Not found	0	29.5021	26.1088	41.4407	40.3126
Chr1:89806072-89821496	1	89806072	89821496	null				Not found	0	26.2618	24.381	41.7214	35.2604
Chr1:89821501-89832068	1	89821501	89832068	null				Not found	0	22.0052	25.4382	45.8792	23.8453
Chr1:89866477-89879317	1	89866477	89879317	null				Not found	0	39.8425	28.2787	45.1217	32.9767
Chr1:90031068-90046654	1	90031068	90046654	null				Not found	0	43.5547	37.1495	49.4752	41.5943
Chr1:90133531-90141993	1	90133531	90141993	null				Not found	0	41.972	21.6108	35.6358	30.8244
Chr1:90157483-90171165	1	90157483	90171165	null				Not found	0	33.0243	21.0154	35.6683	30.6746
Chr1:90201744-90211052	1	90201744	90211052	null				Not found	0	30.4571	23.708	37.0856	32.8682
Chr1:90211228-90223181	1	90211228	90223181	null				Not found	0	28.179	18.4911	29.9506	24.8874
Chr1:90303674-90307717	1	90303674	90307717	null				Not found	0	19.0139	4.47101	37.3787	11.9253
Chr1:90307732-90317801	1	90307732	90317801	null				Not found	0	35.0874	13.5338	32.3198	20.7689
Chr1:90343511-90356871	1	90343511	90356871	null				Not found	0	37.149	26.8629	39.1614	25.4453
Chr1:90545574-90556337	1	90545574	90556337	TBL1XR1	ENSBTAG00000021910	transducin beta like 1 X-linked receptor 1 [Source:HGNC Symbol;Acc:HGNC:29529]	gene	overlapping	0	32.0982	28.0715	46.1724	31.5411
Chr1:90757598-90774277	1	90757598	90774277	null				Not found	0	26.9588	29.6224	38.8794	29.4062
Chr1:91284910-91303490	1	91284910	91303490	null				Not found	0	40.2145	29.9372	41.5639	41.159
Chr1:91345107-91366832	1	91345107	91366832	null				Not found	0	34.2275	31.0383	43.0528	44.5275
Chr1:91587691-91604435	1	91587691	91604435	null				Not found	0	17.0914	17.4009	27.6803	28.6475
Chr1:91604641-91625158	1	91604641	91625158	null				Not found	0	15.9513	13.7059	24.8965	18.1288
Chr1:91625186-91641666	1	91625186	91641666	null				Not found	0	24.5207	20.661	33.9078	37.2376
Chr1:91821797-91840299	1	91821797	91840299	null				Not found	0	38.6033	29.9048	38.1314	32.2188
Chr1:92327686-92345613	1	92327686	92345613	null				Not found	0	34.9839	29.338	41.6581	28.3236
Chr1:92549463-92565857	1	92549463	92565857	null				Not found	0	26.8885	40.1937	52.6262	46.6947
Chr1:92723213-92744239	1	92723213	92744239	null				Not found	0	30.0416	23.2284	31.8171	32.2692
Chr1:92776233-92794647	1	92776233	92794647	null				Not found	0	34.9237	29.194	41.8819	30.8075
Chr1:92794922-92811677	1	92794922	92811677	SNORD125	ENSBTAG00000044913	Small nucleolar RNA SNORD125 [Source:RFAM;Acc:RF01200]	gene	overlapping	0	27.5993	24.427	48.6063	40.2462
Chr1:92856769-92872585	1	92856769	92872585	null				Not found	0	25.1499	27.2947	32.8056	34.0505
Chr1:93268822-93293179	1	93268822	93293179	7SK	ENSBTAG00000044291	7SK RNA [Source:RFAM;Acc:RF00100]	gene	overlapping	0	25.9869	26.0432	37.6056	26.9624
Chr1:93293226-93309356	1	93293226	93309356	null				Not found	0	30.3476	29.8968	43.4757	34.5045
Chr1:93342980-93354828	1	93342980	93354828	null				Not found	0	43.2718	39.9923	48.9467	44.8447
Chr1:93532130-93549745	1	93532130	93549745	null				Not found	0	22.9354	25.0591	33.7613	21.0579
Chr1:93579071-93593884	1	93579071	93593884	null				Not found	0	11.4344	15.7969	26.4884	18.6734
Chr1:93593989-93615210	1	93593989	93615210	null				Not found	0	12.6738	8.04212	27.3609	11.0231
Chr1:93615346-93636863	1	93615346	93636863	NLGN1	ENSBTAG00000031891	neuroligin 1 [Source:HGNC Symbol;Acc:HGNC:14291]	gene	overlapping	0	23.314	13.8905	33.24	26.0369
Chr1:93850262-93869860	1	93850262	93869860	null				Not found	0	17.446	5.57442	20.0752	11.1444
Chr1:93905027-93921524	1	93905027	93921524	null				Not found	0	10.9751	8.10868	22.5836	18.7272
Chr1:93921574-93937969	1	93921574	93937969	null				Not found	0	8.78209	7.11887	15.5307	17.3352
Chr1:94093065-94108554	1	94093065	94108554	null				Not found	0	35.7754	27.5118	36.8161	36.6824
Chr1:94108568-94131849	1	94108568	94131849	null				Not found	0	15.2363	14.1835	27.3501	20.0574
Chr1:94649966-94661374	1	94649966	94661374	null				Not found	0	31.9237	33.4136	50.1834	45.0183
Chr1:94764269-94778228	1	94764269	94778228	null				Not found	0	7.04236	5.11671	21.3028	9.25672
Chr1:94814459-94832006	1	94814459	94832006	null				Not found	0	17.1228	19.1641	27.4371	21.3086
Chr1:94892392-94913107	1	94892392	94913107	null				Not found	0	23.5398	17.0334	32.8419	25.2436
Chr1:94953473-94965317	1	94953473	94965317	SPATA16	ENSBTAG00000031802	spermatogenesis associated 16 [Source:VGNC Symbol;Acc:VGNC:35175]	gene	overlapping	0	9.77954	8.9868	18.0172	12.3834
Chr1:94997729-95014918	1	94997729	95014918	SPATA16	ENSBTAG00000031802	spermatogenesis associated 16 [Source:VGNC Symbol;Acc:VGNC:35175]	gene	overlapping	0	23.2113	23.5361	32.4883	33.1501
Chr1:95063116-95082161	1	95063116	95082161	SPATA16	ENSBTAG00000031802	spermatogenesis associated 16 [Source:VGNC Symbol;Acc:VGNC:35175]	gene	overlapping	0	37.2689	33.8809	44.9582	26.4465
Chr1:96351168-96365826	1	96351168	96365826	null				Not found	0	19.3255	8.52648	28.5202	12.5453
Chr1:96541918-96555246	1	96541918	96555246	PRKCSH	ENSBTAG00000017490	phospholipase D1 [Source:HGNC Symbol;Acc:HGNC:9067]	gene	overlapping	0	37.3701	25.772	38.9987	36.2785
Chr1:96555251-96568212	1	96555251	96568212	PRKCSH	ENSBTAG00000017490	phospholipase D1 [Source:HGNC Symbol;Acc:HGNC:9067]	gene	overlapping	0	35.863	23.3782	35.5885	33.2316
Chr1:96583346-96593987	1	96583346	96593987	PRKCSH	ENSBTAG00000017490	phospholipase D1 [Source:HGNC Symbol;Acc:HGNC:9067]	gene	overlapping	0	37.2491	18.9204	38.6	38.5859
Chr1:96594083-96604817	1	96594083	96604817	PRKCSH	ENSBTAG00000017490	phospholipase D1 [Source:HGNC Symbol;Acc:HGNC:9067]	gene	overlapping	0	42.4999	24.1138	39.1995	32.154
Chr1:96670847-96684109	1	96670847	96684109	PRKCSH	ENSBTAG00000017490	phospholipase D1 [Source:HGNC Symbol;Acc:HGNC:9067]	gene	overlapping	0	18.3867	13.459	27.1285	21.9191
Chr1:96822457-96835739	1	96822457	96835739	TNIK	ENSBTAG00000011742	TRAF2 and NCK interacting kinase [Source:VGNC Symbol;Acc:VGNC:36179]	gene	overlapping	0	15.5848	25.5756	12.8778	16.7087
Chr1:96847640-96858945	1	96847640	96858945	TNIK	ENSBTAG00000011742	TRAF2 and NCK interacting kinase [Source:VGNC Symbol;Acc:VGNC:36179]	gene	overlapping	0	15.5312	25.1865	11.0677	26.6802
Chr1:97181633-97193933	1	97181633	97193933	TNIK	ENSBTAG00000011742	TRAF2 and NCK interacting kinase [Source:VGNC Symbol;Acc:VGNC:36179]	gene	overlapping	0	40.0611	44.0369	30.7445	40.2031
Chr1:97255797-97266092	1	97255797	97266092	null				Not found	0	27.0197	39.5394	21.5704	35.2213
Chr1:98061345-98077080	1	98061345	98077080	PHC3	ENSBTAG00000013938	polyhomeotic homolog 3 [Source:HGNC Symbol;Acc:HGNC:15682]	gene	overlapping	0	41.5354	43.492	31.2108	45.6064
Chr1:98102121-98117979	1	98102121	98117979	null				Not found	0	45.8137	48.1807	30.775	36.3356
Chr1:98324011-98335872	1	98324011	98335872	LRRC31	ENSBTAG00000010679	leucine rich repeat containing 31 [Source:VGNC Symbol;Acc:VGNC:31009]	gene	overlapping	0	25.5447	19.4357	27.8184	18.2961
Chr1:98774870-98789083	1	98774870	98789083	null				Not found	0	31.781	18.6091	36.5197	24.7342
Chr1:98811619-98827375	1	98811619	98827375	ENSBTAG00000047144	ENSBTAG00000047144	No description	gene	overlapping	0	40.6406	25.1927	40.9928	38.0238
Chr1:98924800-98937481	1	98924800	98937481	null				Not found	0	31.4349	20.4324	36.2836	27.729
Chr1:99076469-99091787	1	99076469	99091787	MECOM	ENSBTAG00000005871	MDS1 and EVI1 complex locus [Source:VGNC Symbol;Acc:VGNC:31343]	gene	overlapping	0	25.3324	19.936	32.3989	24.2235
Chr1:99530069-99547462	1	99530069	99547462	null				Not found	0	14.0934	17.9136	24.5709	18.2829
Chr1:99730643-99746227	1	99730643	99746227	null				Not found	0	12.7028	18.0108	27.978	23.868
Chr1:99787356-99800992	1	99787356	99800992	null				Not found	0	13.0596	11.9707	26.9751	16.5251
Chr1:99847297-99865543	1	99847297	99865543	null				Not found	0	20.5725	22.6888	34.4779	27.8894
Chr1:99879341-99898551	1	99879341	99898551	null				Not found	0	28.3858	18.7786	25.9763	28.1463
Chr1:99915239-99934366	1	99915239	99934366	null				Not found	0	18.0853	14.9317	22.5518	15.7455
Chr1:99934700-99948069	1	99934700	99948069	null				Not found	0	36.3439	17.0464	36.706	24.0931
Chr1:100008976-100021796	1	100008976	100021796	null				Not found	0	24.7435	12.8772	19.4641	23.0868
Chr1:100078314-100098528	1	100078314	100098528	null				Not found	0	21.515	20.6588	27.1523	16.9563
Chr1:100127199-100145103	1	100127199	100145103	null				Not found	0	15.5231	12.9471	23.9142	23.7814
Chr1:100805889-100823422	1	100805889	100823422	SERPINI2	ENSBTAG00000011423	serpin family I member 2 [Source:VGNC Symbol;Acc:VGNC:34482]	gene	overlapping	0	8.61517	7.52316	23.5331	18.1483
Chr1:100897821-100917437	1	100897821	100917437	ZBBX	ENSBTAG00000035710	zinc finger B-box domain containing [Source:HGNC Symbol;Acc:HGNC:26245]	gene	overlapping	0	31.1403	30.2942	38.8167	23.12
Chr1:100917516-100936454	1	100917516	100936454	ZBBX	ENSBTAG00000035710	zinc finger B-box domain containing [Source:HGNC Symbol;Acc:HGNC:26245]	gene	overlapping	0	30.4036	20.5702	29.7217	32.3985
Chr1:101139380-101160523	1	101139380	101160523	null				Not found	0	20.3847	13.3023	24.3226	19.6158
Chr1:101375449-101390181	1	101375449	101390181	null				Not found	0	8.18071	8.9295	21.8728	18.4683
Chr1:101390253-101408151	1	101390253	101408151	null				Not found	0	7.79964	4.68413	14.7983	12.9674
Chr1:101408233-101425387	1	101408233	101425387	null				Not found	0	16.2952	9.5322	25.3022	17.1699
Chr1:101425400-101445944	1	101425400	101445944	null				Not found	0	6.96848	6.07026	19.4826	14.8176
Chr1:101652154-101669701	1	101652154	101669701	null				Not found	0	25.141	23.0361	39.7596	24.6023
Chr1:101691638-101706357	1	101691638	101706357	null				Not found	0	12.4665	14.2556	26.0136	21.5581
Chr1:101722901-101740990	1	101722901	101740990	null				Not found	0	16.9738	12.974	22.4598	31.9
Chr1:101985666-102003700	1	101985666	102003700	null				Not found	0	17.2441	11.8793	26.5889	20.9435
Chr1:102041496-102062153	1	102041496	102062153	null				Not found	0	14.4305	13.4593	25.121	20.6166
Chr1:102120039-102134301	1	102120039	102134301	null				Not found	0	12.0532	23.868	36.7841	22.733
Chr1:102134573-102160181	1	102134573	102160181	null				Not found	0	25.7404	15.2247	27.0652	27.3529
Chr1:102299833-102322248	1	102299833	102322248	null				Not found	0	12.404	11.7956	22.4924	17.64
Chr1:102461917-102488474	1	102461917	102488474	null				Not found	0	13.7512	26.1681	39.4264	27.7925
Chr1:102579289-102599390	1	102579289	102599390	null				Not found	0	9.42486	7.4685	18.7325	19.9817
Chr1:102599422-102620013	1	102599422	102620013	null				Not found	0	20.2318	13.4625	30.6733	18.2182
Chr1:102659185-102681785	1	102659185	102681785	null				Not found	0	20.2476	25.0801	34.2912	28.9996
Chr1:102772067-102793378	1	102772067	102793378	null				Not found	0	23.9571	20.7995	36.6312	24.8066
Chr1:102974629-102994318	1	102974629	102994318	null				Not found	0	8.11948	10.6838	19.1961	16.0596
Chr1:103116281-103140041	1	103116281	103140041	SI	ENSBTAG00000006975	sucrase-isomaltase [Source:VGNC Symbol;Acc:VGNC:34612]	gene	overlapping	0	20.4109	5.41164	27.281	25.8494
Chr1:103372281-103391164	1	103372281	103391164	null				Not found	0	8.88101	13.6876	24.5733	16.0317
Chr1:103391217-103420008	1	103391217	103420008	null				Not found	0	20.5987	13.9687	36.0052	21.4705
Chr1:104219044-104240143	1	104219044	104240143	null				Not found	0	17.0441	13.0597	28.3658	11.7057
Chr1:104240148-104250835	1	104240148	104250835	null				Not found	0	10.5694	11.9517	30.1358	30.362
Chr1:104309317-104326000	1	104309317	104326000	null				Not found	0	19.1353	15.4184	36.1972	23.8082
Chr1:104452817-104472865	1	104452817	104472865	null				Not found	0	27.9204	16.4822	45.4261	28.1253
Chr1:104570624-104586441	1	104570624	104586441	null				Not found	0	36.099	37.4461	49.2991	49.4725
Chr1:104726456-104746369	1	104726456	104746369	null				Not found	0	25.0326	12.2084	23.6918	25.6765
Chr1:104765552-104788074	1	104765552	104788074	null				Not found	0	12.9502	15.2307	29.2572	20.2278
Chr1:104788165-104809217	1	104788165	104809217	null				Not found	0	20.2163	16.5158	34.5825	30.2942
Chr1:104896484-104908644	1	104896484	104908644	null				Not found	0	10.2595	9.21456	21.0839	16.2364
Chr1:105028959-105043794	1	105028959	105043794	null				Not found	0	20.3168	14.8941	26.4668	28.4293
Chr1:105066549-105087086	1	105066549	105087086	null				Not found	0	13.3478	12.3551	22.7121	25.6713
Chr1:105127760-105148297	1	105127760	105148297	null				Not found	0	24.4989	26.9285	36.77	31.9681
Chr1:105186702-105203232	1	105186702	105203232	null				Not found	0	31.3488	25.4921	38.7972	48.0482
Chr1:105262690-105278535	1	105262690	105278535	null				Not found	0	37.6308	30.1877	34.1552	30.6032
Chr1:105296227-105314652	1	105296227	105314652	null				Not found	0	17.7446	18.7097	30.9852	33.3558
Chr1:105471128-105497892	1	105471128	105497892	null				Not found	0	24.5902	44.7002	34.6266	29.9985
Chr1:105546288-105566614	1	105546288	105566614	null				Not found	0	28.9677	36.981	50.7412	43.2299
Chr1:105901441-105915501	1	105901441	105915501	null				Not found	0	35.7687	25.2837	45.4516	33.7109
Chr1:106109427-106125457	1	106109427	106125457	null				Not found	0	21.675	23.4683	35.9863	31.1832
Chr1:106444949-106459534	1	106444949	106459534	null				Not found	0	24.0508	11.2061	25.2779	21.3373
Chr1:106954832-106968403	1	106954832	106968403	null				Not found	0	33.6693	32.9658	38.1903	32.7876
Chr1:107452805-107466681	1	107452805	107466681	PPM1L	ENSBTAG00000001274	protein phosphatase, Mg2+/Mn2+ dependent 1L [Source:VGNC Symbol;Acc:VGNC:33216]	gene	overlapping	0	19.0171	24.1422	36.7193	19.1916
Chr1:107509598-107526933	1	107509598	107526933	PPM1L	ENSBTAG00000001274	protein phosphatase, Mg2+/Mn2+ dependent 1L [Source:VGNC Symbol;Acc:VGNC:33216]	gene	overlapping	0	33.9581	23.4476	34.6206	23.5772
Chr1:108842963-108853315	1	108842963	108853315	null				Not found	0	19.0436	13.9376	21.7859	9.89275
Chr1:108883549-108902094	1	108883549	108902094	null				Not found	0	20.1077	20.2152	29.0104	22.0443
Chr1:108952934-108969842	1	108952934	108969842	null				Not found	0	23.412	19.4957	30.5643	21.7436
Chr1:109140202-109154660	1	109140202	109154660	null				Not found	0	30.7882	31.0735	44.2289	29.7052
Chr1:109188678-109205759	1	109188678	109205759	null				Not found	0	25.7723	21.3256	28.8356	22.9602
Chr1:109205784-109220773	1	109205784	109220773	null				Not found	0	23.4241	18.3335	30.3236	25.1601
Chr1:109503451-109517276	1	109503451	109517276	null				Not found	0	27.1373	28.7125	39.5811	23.3873
Chr1:109860644-109879312	1	109860644	109879312	RSRC1	ENSBTAG00000031561	Serine/Arginine-related protein 53 [Source:UniProtKB/Swiss-Prot;Acc:Q2T9Y0]	gene	overlapping	0	33.9557	29.9537	42.2047	35.2152
Chr1:109879947-109893916	1	109879947	109893916	RSRC1	ENSBTAG00000031561	Serine/Arginine-related protein 53 [Source:UniProtKB/Swiss-Prot;Acc:Q2T9Y0]	gene	overlapping	0	29.9907	23.9465	48.6131	19.5864
Chr1:109893951-109903607	1	109893951	109903607	RSRC1	ENSBTAG00000031561	Serine/Arginine-related protein 53 [Source:UniProtKB/Swiss-Prot;Acc:Q2T9Y0]	gene	overlapping	0	15.4041	14.2635	45.1259	19.9338
Chr1:109903817-109920016	1	109903817	109920016	RSRC1	ENSBTAG00000031561	Serine/Arginine-related protein 53 [Source:UniProtKB/Swiss-Prot;Acc:Q2T9Y0]	gene	overlapping	0	39.6299	27.2094	36.2429	41.8187
Chr1:109920148-109935919	1	109920148	109935919	RSRC1	ENSBTAG00000031561	Serine/Arginine-related protein 53 [Source:UniProtKB/Swiss-Prot;Acc:Q2T9Y0]	gene	overlapping	0	35.3236	29.5686	43.4559	39.4519
Chr1:109987927-110006216	1	109987927	110006216	RSRC1	ENSBTAG00000031561	Serine/Arginine-related protein 53 [Source:UniProtKB/Swiss-Prot;Acc:Q2T9Y0]	gene	overlapping	0	28.8046	35.1302	43.0331	42.0625
Chr1:110031160-110045483	1	110031160	110045483	RSRC1	ENSBTAG00000031561	Serine/Arginine-related protein 53 [Source:UniProtKB/Swiss-Prot;Acc:Q2T9Y0]	gene	overlapping	0	43.1379	37.0355	52.2251	41.0434
Chr1:110088929-110108633	1	110088929	110108633	RSRC1	ENSBTAG00000031561	Serine/Arginine-related protein 53 [Source:UniProtKB/Swiss-Prot;Acc:Q2T9Y0]	gene	overlapping	0	32.9652	32.5923	45.8666	32.75
Chr1:110157685-110173773	1	110157685	110173773	RSRC1	ENSBTAG00000031561	Serine/Arginine-related protein 53 [Source:UniProtKB/Swiss-Prot;Acc:Q2T9Y0]	gene	overlapping	0	35.6311	35.3779	49.8818	39.1618
Chr1:110742854-110755768	1	110742854	110755768	null				Not found	0	21.928	17.2996	28.546	16.3102
Chr1:111157484-111171287	1	111157484	111171287	VEPH1	ENSBTAG00000024643	ventricular zone expressed PH domain containing 1 [Source:VGNC Symbol;Acc:VGNC:36787]	gene	overlapping	0	17.8265	13.9096	24.0665	34.4194
Chr1:111554609-111569968	1	111554609	111569968	null				Not found	0	22.3042	7.19151	24.8181	20.6822
Chr1:111587130-111601718	1	111587130	111601718	null				Not found	0	33.2597	18.4262	31.51	25.6977
Chr1:111636801-111641445	1	111636801	111641445	null				Not found	0	30.8739	32.5169	21.653	35.3915
Chr1:111643995-111646249	1	111643995	111646249	null				Not found	0	53.7919	35.2069	45.2454	42.9916
Chr1:111743528-111760892	1	111743528	111760892	null				Not found	0	29.3123	23.4807	33.5348	35.1121
Chr1:113365884-113380559	1	113365884	113380559	null				Not found	0	28.68	24.6447	41.613	31.8806
Chr1:113380689-113398633	1	113380689	113398633	MME	ENSBTAG00000002075	membrane metalloendopeptidase [Source:VGNC Symbol;Acc:VGNC:31514]	gene	overlapping	0	16.9167	12.8408	25.2827	15.5349
Chr1:113431752-113448631	1	113431752	113448631	MME	ENSBTAG00000002075	membrane metalloendopeptidase [Source:VGNC Symbol;Acc:VGNC:31514]	gene	overlapping	0	10.9024	14.9417	31.181	30.8749
Chr1:113461527-113475700	1	113461527	113475700	MME	ENSBTAG00000002075	membrane metalloendopeptidase [Source:VGNC Symbol;Acc:VGNC:31514]	gene	overlapping	0	20.4452	18.8596	33.8092	30.2615
Chr1:113748828-113768100	1	113748828	113768100	null				Not found	0	18.5068	15.3925	26.3152	27.8205
Chr1:113828665-113841326	1	113828665	113841326	null				Not found	0	12.2315	31.5369	16.2022	30.8876
Chr1:114015398-114030587	1	114015398	114030587	null				Not found	0	8.70579	7.13932	22.1642	12.4926
Chr1:114030609-114050793	1	114030609	114050793	null				Not found	0	17.7801	18.6328	24.7102	23.7609
Chr1:114085769-114104009	1	114085769	114104009	null				Not found	0	21.405	20.5483	32.1215	26.4517
Chr1:114626239-114640522	1	114626239	114640522	null				Not found	0	22.1723	19.3744	28.3061	19.1325
Chr1:114751797-114760100	1	114751797	114760100	null				Not found	0	16.0002	14.9756	33.9024	19.9963
Chr1:115025311-115043381	1	115025311	115043381	null				Not found	0	27.3435	25.2093	30.4677	24.0188
Chr1:115418209-115432913	1	115418209	115432913	null				Not found	0	10.3658	17.9606	29.8209	20.4265
Chr1:115433039-115447002	1	115433039	115447002	null				Not found	0	12.8287	11.0356	26.708	22.7318
Chr1:115447335-115467154	1	115447335	115467154	null				Not found	0	17.4204	8.43016	22.3384	26.4892
Chr1:115755559-115774635	1	115755559	115774635	null				Not found	0	18.1042	18.7025	27.0426	27.4007
Chr1:115841859-115861128	1	115841859	115861128	null				Not found	0	23.977	9.86514	20.2285	23.3256
Chr1:115947412-115960493	1	115947412	115960493	null				Not found	0	8.02499	6.00881	21.8439	20.1755
Chr1:115994982-116011282	1	115994982	116011282	null				Not found	0	16.6211	15.7153	26.8016	14.8278
Chr1:116011314-116027684	1	116011314	116027684	null				Not found	0	23.7703	15.6327	32.509	21.7416
Chr1:116027942-116045407	1	116027942	116045407	null				Not found	0	18.3921	9.97495	27.4552	23.6815
Chr1:116071414-116087957	1	116071414	116087957	null				Not found	0	36.9178	18.1212	37.2749	26.7444
Chr1:116106243-116107782	1	116106243	116107782	null				Not found	0	19.7693	27.2842	16.9014	16.3892
Chr1:116180517-116195877	1	116180517	116195877	ENSBTAG00000033740	ENSBTAG00000033740	No description	gene	upstream	1134	23.1606	14.3859	27.9643	24.4512
Chr1:116210380-116221011	1	116210380	116221011	null				Not found	0	4.56982	5.93387	16.4299	13.5282
Chr1:116235577-116249988	1	116235577	116249988	MBNL1	ENSBTAG00000004564	muscleblind like splicing regulator 1 [Source:VGNC Symbol;Acc:VGNC:31283]	gene	overlapping	0	24.2586	25.9783	39.7359	29.4987
Chr1:116294064-116305756	1	116294064	116305756	MBNL1	ENSBTAG00000004564	muscleblind like splicing regulator 1 [Source:VGNC Symbol;Acc:VGNC:31283]	gene	overlapping	0	30.5474	31.4514	53.1541	45.8578
Chr1:116332343-116346612	1	116332343	116346612	MBNL1	ENSBTAG00000004564	muscleblind like splicing regulator 1 [Source:VGNC Symbol;Acc:VGNC:31283]	gene	overlapping	0	26.9034	29.0286	37.4935	26.3225
Chr1:116346842-116362367	1	116346842	116362367	MBNL1	ENSBTAG00000004564	muscleblind like splicing regulator 1 [Source:VGNC Symbol;Acc:VGNC:31283]	gene	overlapping	0	21.2124	26.4872	35.4152	26.1796
Chr1:116362368-116377159	1	116362368	116377159	MBNL1	ENSBTAG00000004564	muscleblind like splicing regulator 1 [Source:VGNC Symbol;Acc:VGNC:31283]	gene	overlapping	0	23.4354	28.2427	35.5466	23.7304
Chr1:116377237-116392129	1	116377237	116392129	MBNL1	ENSBTAG00000004564	muscleblind like splicing regulator 1 [Source:VGNC Symbol;Acc:VGNC:31283]	gene	overlapping	0	30.8219	25.2067	36.238	31.4666
Chr1:116403665-116417794	1	116403665	116417794	null				Not found	0	23.3186	12.5548	29.2359	20.9345
Chr1:116434221-116449710	1	116434221	116449710	null				Not found	0	19.1062	18.0955	28.0184	17.0713
Chr1:116510914-116529171	1	116510914	116529171	null				Not found	0	19.1711	9.20849	22.2727	21.9156
Chr1:116884687-116905027	1	116884687	116905027	SUCNR1	ENSBTAG00000019670	succinate receptor 1 [Source:VGNC Symbol;Acc:VGNC:35458]	gene	downstream	1868	16.8989	11.5603	20.1805	22.7233
Chr1:116937995-116959085	1	116937995	116959085	null				Not found	0	10.9116	11.6672	27.8274	17.6061
Chr1:116959097-116983226	1	116959097	116983226	AADAC	ENSBTAG00000011569	arylacetamide deacetylase [Source:HGNC Symbol;Acc:HGNC:17]	gene	overlapping	0	14.2953	15.5016	29.2607	22.7433
Chr1:116999805-117015955	1	116999805	117015955	null				Not found	0	9.30773	11.5428	23.0653	21.6857
Chr1:117036140-117054851	1	117036140	117054851	null				Not found	0	16.1217	18.1938	30.6302	18.8089
Chr1:117204128-117225256	1	117204128	117225256	Y_RNA	ENSBTAG00000042814	Y RNA [Source:RFAM;Acc:RF00019]	gene	overlapping	0	42.6414	33.9306	47.9053	37.2855
Chr1:117378863-117393930	1	117378863	117393930	null				Not found	0	31.0724	26.9787	37.5522	24.2506
Chr1:117452080-117473931	1	117452080	117473931	null				Not found	0	31.4892	34.9296	27.9599	27.1606
Chr1:117616811-117624671	1	117616811	117624671	MED12L	ENSBTAG00000021703	mediator complex subunit 12 like [Source:HGNC Symbol;Acc:HGNC:16050]	gene	overlapping	0	34.5764	25.5944	41.5132	21.452
Chr1:118003088-118019345	1	118003088	118019345	null				Not found	0	20.8285	8.43943	21.968	26.6297
Chr1:118142453-118152596	1	118142453	118152596	CLRN1	ENSBTAG00000011267	clarin 1 [Source:HGNC Symbol;Acc:HGNC:12605]	gene	upstream	1706	26.9869	22.899	34.7589	27.7636
Chr1:118211807-118222059	1	118211807	118222059	null				Not found	0	29.1263	29.6201	42.1828	27.0518
Chr1:118328914-118339543	1	118328914	118339543	null				Not found	0	13.2611	20.5066	35.311	18.6143
Chr1:118439379-118452875	1	118439379	118452875	SELENOT	ENSBTAG00000031435	selenoprotein T precursor [Source:RefSeq peptide;Acc:NP_001096573]	gene	overlapping	0	34.8717	32.2483	45.1744	37.2265
Chr1:118756326-118770238	1	118756326	118770238	null				Not found	0	29.988	28.0412	42.8229	30.6831
Chr1:119262812-119277644	1	119262812	119277644	RNF13	ENSBTAG00000011147	ring finger protein 13 [Source:VGNC Symbol;Acc:VGNC:34020]	gene	overlapping	0	27.6751	27.5145	41.704	28.9885
Chr1:120689082-120707370	1	120689082	120707370	null				Not found	0	34.9991	22.4589	29.4761	38.1049
Chr1:120789273-120805204	1	120789273	120805204	null				Not found	0	22.641	19.6857	25.2653	23.8787
Chr1:120872129-120889392	1	120872129	120889392	null				Not found	0	20.4334	24.676	32.9102	28.4537
Chr1:120920662-120940057	1	120920662	120940057	null				Not found	0	21.3489	22.6297	30.3836	19.3321
Chr1:120959574-120977513	1	120959574	120977513	null				Not found	0	23.3934	16.899	29.1666	26.7265
Chr1:121269773-121288522	1	121269773	121288522	ENSBTAG00000039334	ENSBTAG00000039334	No description	gene	upstream	263	22.7618	21.0215	32.4038	26.5775
Chr1:121288544-121303853	1	121288544	121303853	ENSBTAG00000039334	ENSBTAG00000039334	No description	gene	overlapping	0	16.6535	13.8094	22.6277	16.2099
Chr1:121320837-121344466	1	121320837	121344466	null				Not found	0	25.0614	12.2831	26.6581	25.2903
Chr1:121371007-121388389	1	121371007	121388389	null				Not found	0	23.8414	17.9245	32.0304	21.6131
Chr1:121389105-121404115	1	121389105	121404115	null				Not found	0	26.2553	16.2824	35.6532	20.6719
Chr1:121460619-121478524	1	121460619	121478524	null				Not found	0	34.1765	21.779	36.85	18.1669
Chr1:121556521-121573621	1	121556521	121573621	null				Not found	0	26.6191	16.727	36.6946	27.5428
Chr1:121574352-121590848	1	121574352	121590848	null				Not found	0	26.5629	13.0671	30.4161	16.0203
Chr1:121590856-121608803	1	121590856	121608803	null				Not found	0	23.4575	12.639	29.1288	16.0775
Chr1:121746035-121762912	1	121746035	121762912	null				Not found	0	30.4055	26.1754	32.0744	21.0742
Chr1:122266935-122285883	1	122266935	122285883	null				Not found	0	29.1355	23.8519	29.5754	31.2768
Chr1:122561855-122583443	1	122561855	122583443	null				Not found	0	20.4659	26.027	33.2781	23.6409
Chr1:122725010-122744043	1	122725010	122744043	null				Not found	0	26.9019	15.7704	27.8238	29.3493
Chr1:122744045-122761110	1	122744045	122761110	null				Not found	0	22.5285	14.759	33.2965	26.4906
Chr1:122828472-122843692	1	122828472	122843692	PLSCR5	ENSBTAG00000005522	phospholipid scramblase family member 5 [Source:VGNC Symbol;Acc:VGNC:33054]	gene	overlapping	0	31.0589	20.4844	30.7797	38.3651
Chr1:123002035-123015320	1	123002035	123015320	PLSCR1	ENSBTAG00000031306	phospholipid scramblase 1 [Source:RefSeq peptide;Acc:NP_001098976]	gene	overlapping	0	20.2535	17.1779	29.4167	23.9595
Chr1:123241381-123248369	1	123241381	123248369	PLSCR4	ENSBTAG00000011986	phospholipid scramblase 4 [Source:VGNC Symbol;Acc:VGNC:33053]	gene	overlapping	0	14.1597	15.0233	10.209	9.51446
Chr1:123409937-123431872	1	123409937	123431872	PLOD2	ENSBTAG00000007331	procollagen-lysine,2-oxoglutarate 5- dioxygenase 2 [Source:VGNC Symbol;Acc:VGNC:33040]	gene	overlapping	0	25.3408	19.9048	30.6337	32.0344
Chr1:123772746-123791545	1	123772746	123791545	null				Not found	0	18.0131	12.7712	27.495	31.6313
Chr1:123791574-123813112	1	123791574	123813112	null				Not found	0	13.9219	20.0649	29.4626	21.7032
Chr1:123992025-124011699	1	123992025	124011699	null				Not found	0	21.4954	12.6137	23.427	21.1437
Chr1:124011702-124031601	1	124011702	124031601	null				Not found	0	19.7936	15.966	25.4408	22.7945
Chr1:124085249-124103347	1	124085249	124103347	null				Not found	0	17.1092	10.2124	23.546	23.1143
Chr1:124179582-124203485	1	124179582	124203485	null				Not found	0	24.4528	17.0581	28.0793	33.9248
Chr1:124203658-124227559	1	124203658	124227559	null				Not found	0	21.448	18.988	29.0526	23.612
Chr1:124343529-124357052	1	124343529	124357052	null				Not found	0	20.2988	15.4457	26.6873	32.1095
Chr1:124357863-124379807	1	124357863	124379807	null				Not found	0	17.3494	17.5175	30.958	23.9025
Chr1:124379813-124395470	1	124379813	124395470	null				Not found	0	12.4176	8.18213	24.3112	15.5812
Chr1:124567546-124583591	1	124567546	124583591	null				Not found	0	15.3169	16.4397	30.7422	21.7981
Chr1:124583607-124605235	1	124583607	124605235	null				Not found	0	18.614	19.4826	30.7088	27.8601
Chr1:124722637-124743566	1	124722637	124743566	null				Not found	0	16.1801	16.1075	25.0772	25.8567
Chr1:124743602-124760441	1	124743602	124760441	null				Not found	0	19.2502	13.3696	31.1483	25.2653
Chr1:124886955-124910972	1	124886955	124910972	null				Not found	0	17.8546	22.5859	27.7856	21.2518
Chr1:124949241-124950820	1	124949241	124950820	null				Not found	0	15.2743	24.3996	12.9474	7.68607
Chr1:124950831-124952451	1	124950831	124952451	null				Not found	0	11.5322	25.6861	20.1992	10.4559
Chr1:124952458-124954081	1	124952458	124954081	null				Not found	0	17.1174	24.4678	18.7216	13.9837
Chr1:125043185-125057131	1	125043185	125057131	null				Not found	0	23.0072	15.473	25.508	31.2213
Chr1:125123384-125143531	1	125123384	125143531	null				Not found	0	24.5028	17.3204	28.8813	26.7823
Chr1:125307199-125323751	1	125307199	125323751	null				Not found	0	26.7843	15.7928	26.6252	22.9255
Chr1:125323902-125339110	1	125323902	125339110	null				Not found	0	22.2573	22.2424	33.7814	34.1784
Chr1:125339124-125356946	1	125339124	125356946	null				Not found	0	25.604	21.0174	31.7218	27.999
Chr1:125357112-125374383	1	125357112	125374383	null				Not found	0	8.19208	16.7445	28.9923	27.1144
Chr1:125374585-125391346	1	125374585	125391346	null				Not found	0	11.7579	12.4651	29.3049	30.704
Chr1:125391353-125407798	1	125391353	125407798	null				Not found	0	15.7554	17.8062	31.559	19.3377
Chr1:125424641-125441076	1	125424641	125441076	null				Not found	0	26.944	25.0146	40.2376	37.0047
Chr1:125441137-125457667	1	125441137	125457667	null				Not found	0	21.8135	29.62	38.2981	31.1601
Chr1:125458590-125483211	1	125458590	125483211	null				Not found	0	22.1035	25.1068	40.2997	22.3285
Chr1:125542328-125559857	1	125542328	125559857	null				Not found	0	27.4023	19.8983	33.0697	22.0455
Chr1:125560517-125574891	1	125560517	125574891	null				Not found	0	38.1225	25.1254	39.1634	22.408
Chr1:125679625-125696666	1	125679625	125696666	null				Not found	0	19.9641	19.4592	30.4714	28.4496
Chr1:125771144-125784477	1	125771144	125784477	null				Not found	0	18.8003	13.4957	22.0002	22.9089
Chr1:125784487-125799339	1	125784487	125799339	null				Not found	0	19.0563	23.903	34.3781	27.3972
Chr1:126040136-126053932	1	126040136	126053932	SLC9A9	ENSBTAG00000031178	solute carrier family 9 member A9 [Source:VGNC Symbol;Acc:VGNC:34947]	gene	overlapping	0	18.8511	21.5216	31.6787	18.8785
Chr1:126557812-126567955	1	126557812	126567955	SLC9A9	ENSBTAG00000031178	solute carrier family 9 member A9 [Source:VGNC Symbol;Acc:VGNC:34947]	gene	overlapping	0	41.497	38.9194	27.0267	32.9547
Chr1:126956945-126973738	1	126956945	126973738	U2SURP	ENSBTAG00000009154	U2 snRNP associated SURP domain containing [Source:VGNC Symbol;Acc:VGNC:36557]	gene	overlapping	0	36.6627	43.1869	28.3317	50.5791
Chr1:127640509-127656536	1	127640509	127656536	XRN1	ENSBTAG00000011524	5'-3' exoribonuclease 1 [Source:VGNC Symbol;Acc:VGNC:37008]	gene	overlapping	0	30.0965	28.8223	46.0741	41.1052
Chr1:127656546-127671770	1	127656546	127671770	XRN1	ENSBTAG00000011524	5'-3' exoribonuclease 1 [Source:VGNC Symbol;Acc:VGNC:37008]	gene	overlapping	0	34.6904	29.9407	44.1024	32.6448
Chr1:128255761-128266930	1	128255761	128266930	null				Not found	0	11.6687	16.709	7.04616	11.964
Chr1:128827136-128832499	1	128827136	128832499	SPSB4	ENSBTAG00000009115	splA/ryanodine receptor domain and SOCS box containing 4 [Source:VGNC Symbol;Acc:VGNC:35249]	gene	overlapping	0	24.6282	26.3341	15.1085	22.8172
Chr1:128842723-128850661	1	128842723	128850661	SPSB4	ENSBTAG00000009115	splA/ryanodine receptor domain and SOCS box containing 4 [Source:VGNC Symbol;Acc:VGNC:35249]	gene	overlapping	0	22.9825	30.7399	18.7752	27.9458
Chr1:128872248-128878593	1	128872248	128878593	SPSB4	ENSBTAG00000009115	splA/ryanodine receptor domain and SOCS box containing 4 [Source:VGNC Symbol;Acc:VGNC:35249]	gene	overlapping	0	17.7398	28.0755	12.8082	26.7902
Chr1:128889866-128895049	1	128889866	128895049	SPSB4	ENSBTAG00000009115	splA/ryanodine receptor domain and SOCS box containing 4 [Source:VGNC Symbol;Acc:VGNC:35249]	gene	overlapping	0	14.8232	22.3264	8.88423	14.2235
Chr1:128895156-128901150	1	128895156	128901150	SPSB4	ENSBTAG00000009115	splA/ryanodine receptor domain and SOCS box containing 4 [Source:VGNC Symbol;Acc:VGNC:35249]	gene	overlapping	0	16.3224	29.0854	13.9008	22.4083
Chr1:128901161-128907013	1	128901161	128907013	SPSB4	ENSBTAG00000009115	splA/ryanodine receptor domain and SOCS box containing 4 [Source:VGNC Symbol;Acc:VGNC:35249]	gene	overlapping	0	13.8547	24.297	7.63086	15.2373
Chr1:130122268-130137229	1	130122268	130137229	null				Not found	0	24.4401	18.7516	32.0283	13.6067
Chr1:130774819-130784123	1	130774819	130784123	COPB2	ENSBTAG00000014843	coatomer protein complex subunit beta 2 [Source:VGNC Symbol;Acc:VGNC:27594]	gene	overlapping	0	37.3305	42.0946	51.2858	46.7187
Chr1:131032875-131042199	1	131032875	131042199	null				Not found	0	19.9889	31.0544	19.688	28.9708
Chr1:131359515-131370207	1	131359515	131370207	null				Not found	0	33.3045	36.4415	27.8167	35.9915
Chr1:131405450-131418383	1	131405450	131418383	null				Not found	0	38.7634	42.6006	61.425	37.368
Chr1:131807592-131813711	1	131807592	131813711	MRAS	ENSBTAG00000001497	muscle RAS oncogene homolog [Source:VGNC Symbol;Acc:VGNC:31597]	gene	overlapping	0	46.3069	43.5413	36.3693	38.1186
Chr1:132634746-132650785	1	132634746	132650785	null				Not found	0	6.59054	6.20723	18.0434	25.0264
Chr1:132948308-132964266	1	132948308	132964266	null				Not found	0	13.4757	11.1744	26.1005	14.8332
Chr1:133235673-133239826	1	133235673	133239826	null				Not found	0	10.1794	19.4925	9.86578	16.5163
Chr1:133239848-133245103	1	133239848	133245103	null				Not found	0	14.0592	11.9298	6.00548	18.537
Chr1:133281849-133289746	1	133281849	133289746	IL20RB	ENSBTAG00000008299	interleukin 20 receptor subunit beta [Source:VGNC Symbol;Acc:VGNC:30140]	gene	overlapping	0	31.2261	36.3701	24.1313	24.9214
Chr1:133563326-133577804	1	133563326	133577804	null				Not found	0	37.2191	39.2076	54.6549	36.4269
Chr1:133612752-133629958	1	133612752	133629958	null				Not found	0	37.1017	33.0896	49.0441	35.349
Chr1:135462330-135472119	1	135462330	135472119	EPHB1	ENSBTAG00000015377	ephrin type-B receptor 1 precursor [Source:RefSeq peptide;Acc:NP_001179758]	gene	overlapping	0	25.0208	32.4612	19.2736	19.2988
Chr1:135567875-135576180	1	135567875	135576180	null				Not found	0	42.5966	38.3078	32.5907	34.2808
Chr1:136423664-136429220	1	136423664	136429220	null				Not found	0	14.7597	21.5465	12.0623	18.1342
Chr1:136472649-136481947	1	136472649	136481947	SLCO2A1	ENSBTAG00000001324	solute carrier organic anion transporter family member 2A1 [Source:VGNC Symbol;Acc:VGNC:34951]	gene	overlapping	0	14.766	19.7834	12.2012	12.3883
Chr1:136481975-136489182	1	136481975	136489182	SLCO2A1	ENSBTAG00000001324	solute carrier organic anion transporter family member 2A1 [Source:VGNC Symbol;Acc:VGNC:34951]	gene	overlapping	0	17.2509	20.5705	12.849	18.7201
Chr1:136514173-136520609	1	136514173	136520609	SLCO2A1	ENSBTAG00000001324	solute carrier organic anion transporter family member 2A1 [Source:VGNC Symbol;Acc:VGNC:34951]	gene	overlapping	0	32.4234	40.852	30.2889	25.9677
Chr1:136883320-136895848	1	136883320	136895848	TOPBP1	ENSBTAG00000000526	DNA topoisomerase 2-binding protein 1 [Source:RefSeq peptide;Acc:NP_001193695]	gene	overlapping	0	35.1998	46.2529	32.5423	39.4444
Chr1:137330042-137341617	1	137330042	137341617	null				Not found	0	26.4131	32.2602	50.3346	29.3177
Chr1:137384129-137396298	1	137384129	137396298	null				Not found	0	33.1251	24.1642	31.2022	26.0577
Chr1:138315916-138329495	1	138315916	138329495	null				Not found	0	10.1233	20.6959	31.011	12.1659
Chr1:138631363-138637948	1	138631363	138637948	KCNH8	ENSBTAG00000012798	potassium voltage-gated channel subfamily H member 8 [Source:HGNC Symbol;Acc:HGNC:18864]	gene	overlapping	0	37.9451	33.8112	25.4173	41.0651
Chr1:138637967-138645615	1	138637967	138645615	KCNH8	ENSBTAG00000012798	potassium voltage-gated channel subfamily H member 8 [Source:HGNC Symbol;Acc:HGNC:18864]	gene	overlapping	0	30.0954	35.2733	26.3454	31.8285
Chr1:138645803-138651811	1	138645803	138651811	KCNH8	ENSBTAG00000012798	potassium voltage-gated channel subfamily H member 8 [Source:HGNC Symbol;Acc:HGNC:18864]	gene	overlapping	0	29.1429	41.6136	27.9479	37.1895
Chr1:138816425-138826554	1	138816425	138826554	null				Not found	0	19.9873	17.137	27.9782	23.6806
Chr1:138870047-138880813	1	138870047	138880813	null				Not found	0	14.0975	18.0004	30.3701	23.3
Chr1:138911361-138927646	1	138911361	138927646	null				Not found	0	16.74	21.5655	32.8276	22.7571
Chr1:139198939-139205346	1	139198939	139205346	null				Not found	0	22.2169	28.4098	17.2321	14.7579
Chr1:139205361-139207056	1	139205361	139207056	null				Not found	0	16.2977	25.3076	12.5333	11.4449
Chr1:139878991-139886638	1	139878991	139886638	MRPL3	ENSBTAG00000030942	mitochondrial ribosomal protein L3 [Source:VGNC Symbol;Acc:VGNC:31630]	gene	overlapping	0	10.5154	13.568	21.6717	13.0233
Chr1:140075309-140087185	1	140075309	140087185	NEK11	ENSBTAG00000009258	NIMA related kinase 11 [Source:HGNC Symbol;Acc:HGNC:18593]	gene	overlapping	0	18.0506	32.0051	19.3465	31.7884
Chr1:140401982-140418715	1	140401982	140418715	ATP2C1	ENSBTAG00000011626	ATPase secretory pathway Ca2+ transporting 1 [Source:VGNC Symbol;Acc:VGNC:26296]	gene	overlapping	0	38.3613	38.1937	57.6892	46.8727
Chr1:140606779-140621610	1	140606779	140621610	null				Not found	0	29.5242	21.9704	31.809	29.2147
Chr1:140655278-140666616	1	140655278	140666616	null				Not found	0	20.7934	14.7776	32.7852	30.2346
Chr1:140680973-140687676	1	140680973	140687676	null				Not found	0	24.9774	18.8259	31.2271	22.4256
Chr1:140687775-140699876	1	140687775	140699876	null				Not found	0	33.5704	19.5534	37.1066	38.2502
Chr1:141260224-141270114	1	141260224	141270114	B3GALT5	ENSBTAG00000023407	beta-1,3-galactosyltransferase 5 [Source:HGNC Symbol;Acc:HGNC:920]	gene	overlapping	0	15.922	28.6226	18.5744	17.7996
Chr1:141587947-141600651	1	141587947	141600651	null				Not found	0	10.8479	8.17361	26.4647	15.3424
Chr1:142040479-142056645	1	142040479	142056645	null				Not found	0	32.1645	27.9382	40.6131	28.0197
Chr1:142170276-142178386	1	142170276	142178386	null				Not found	0	20.9185	28.5598	12.4898	15.9196
Chr1:142178388-142188648	1	142178388	142188648	null				Not found	0	27.9791	29.2651	13.427	32.1452
Chr1:142452569-142463966	1	142452569	142463966	null				Not found	0	20.8814	36.6268	19.9486	27.1756
Chr1:142618593-142634977	1	142618593	142634977	null				Not found	0	28.7532	38.8604	27.578	38.0654
Chr1:142929370-142938314	1	142929370	142938314	BACE2	ENSBTAG00000000394	beta-site APP-cleaving enzyme 2 [Source:VGNC Symbol;Acc:VGNC:26401]	gene	overlapping	0	37.5829	28.6976	46.6411	34.5503
Chr1:142959156-142969996	1	142959156	142969996	BACE2	ENSBTAG00000000394	beta-site APP-cleaving enzyme 2 [Source:VGNC Symbol;Acc:VGNC:26401]	gene	overlapping	0	30.4883	25.9277	38.321	27.6581
Chr1:143103667-143112177	1	143103667	143112177	FAM3B	ENSBTAG00000030921	family with sequence similarity 3 member B [Source:VGNC Symbol;Acc:VGNC:28810]	gene	overlapping	0	22.2402	22.5412	13.901	14.7683
Chr1:143269393-143276073	1	143269393	143276073	null				Not found	0	14.9028	21.1522	13.8181	15.0053
Chr1:143360146-143366355	1	143360146	143366355	ENSBTAG00000045771	ENSBTAG00000045771	No description	gene	upstream	1948	15.248	25.8431	17.3434	20.3397
Chr1:143469814-143476620	1	143469814	143476620	null				Not found	0	24.7007	27.4371	15.1297	23.5664
Chr1:143725122-143736159	1	143725122	143736159	ZBTB21	ENSBTAG00000030836	zinc finger and BTB domain containing 21 [Source:VGNC Symbol;Acc:VGNC:37066]	gene	upstream	1423	35.4908	32.8456	22.0306	28.8935
Chr1:143771882-143780141	1	143771882	143780141	null				Not found	0	14.2433	23.6849	11.8668	19.124
Chr1:143787247-143794686	1	143787247	143794686	null				Not found	0	14.063	20.7602	9.34605	16.9832
Chr1:143794908-143804696	1	143794908	143804696	null				Not found	0	20.5283	31.8025	20.0734	20.0565
Chr1:143883228-143888277	1	143883228	143888277	UMODL1	ENSBTAG00000021270	uromodulin like 1 [Source:HGNC Symbol;Acc:HGNC:12560]	gene	overlapping	0	18.0297	23.6861	10.7891	13.8672
Chr1:144029524-144034961	1	144029524	144034961	ABCG1	ENSBTAG00000021272	ATP binding cassette subfamily G member 1 [Source:VGNC Symbol;Acc:VGNC:25483]	gene	overlapping	0	35.9984	31.0949	25.1507	30.4053
Chr1:144040030-144045343	1	144040030	144045343	ABCG1	ENSBTAG00000021272	ATP binding cassette subfamily G member 1 [Source:VGNC Symbol;Acc:VGNC:25483]	gene	overlapping	0	28.2538	47.7831	29.4931	37.9789
Chr1:144076202-144077985	1	144076202	144077985	null				Not found	0	9.2241	23.037	13.3649	12.8844
Chr1:144081343-144082967	1	144081343	144082967	null				Not found	0	16.7505	32.7361	14.1366	16.6897
Chr1:144082983-144084703	1	144082983	144084703	null				Not found	0	22.5837	28.4859	18.7647	16.1639
Chr1:144084728-144086526	1	144084728	144086526	null				Not found	0	15.473	26.1878	15.9994	9.09401
Chr1:144091609-144093417	1	144091609	144093417	null				Not found	0	12.9426	25.3409	15.4111	13.1915
Chr1:144093446-144095130	1	144093446	144095130	null				Not found	0	16.889	32.3887	15.5819	14.2354
Chr1:144095141-144096898	1	144095141	144096898	null				Not found	0	26.6322	35.652	23.1547	21.0561
Chr1:144100272-144101961	1	144100272	144101961	null				Not found	0	15.9135	24.992	13.7647	12.7339
Chr1:144101966-144103641	1	144101966	144103641	null				Not found	0	27.6502	33.822	23.5611	18.5997
Chr1:144103656-144105349	1	144103656	144105349	null				Not found	0	16.894	26.7263	17.5901	14.0448
Chr1:144107046-144108777	1	144107046	144108777	null				Not found	0	14.6879	20.8781	11.768	10.2914
Chr1:144108836-144110507	1	144108836	144110507	null				Not found	0	21.8478	29.7811	21.6152	22.6564
Chr1:144113746-144115393	1	144113746	144115393	null				Not found	0	15.1497	27.5951	17.4855	20.2156
Chr1:144115409-144117057	1	144115409	144117057	null				Not found	0	19.7444	32.1913	20.2897	17.9236
Chr1:144120478-144122205	1	144120478	144122205	null				Not found	0	15.3815	28.2825	14.8431	13.3095
Chr1:144125697-144127178	1	144125697	144127178	null				Not found	0	12.5747	28.314	14.2112	14.3298
Chr1:144174228-144179088	1	144174228	144179088	TFF2	ENSBTAG00000030814	trefoil factor 2 [Source:VGNC Symbol;Acc:VGNC:35791]	gene	overlapping	0	16.9272	25.3912	15.8744	18.8145
Chr1:144179124-144185821	1	144179124	144185821	TFF2	ENSBTAG00000030814	trefoil factor 2 [Source:VGNC Symbol;Acc:VGNC:35791]	gene	overlapping	0	15.2186	23.8302	17.8821	17.2249
Chr1:144191983-144196678	1	144191983	144196678	TFF1	ENSBTAG00000048276	trefoil factor 1 [Source:VGNC Symbol;Acc:VGNC:35790]	gene	overlapping	0	18.7235	26.5641	13.0633	12.7122
Chr1:144222991-144229806	1	144222991	144229806	TMPRSS3	ENSBTAG00000021280	transmembrane protease, serine 3 [Source:VGNC Symbol;Acc:VGNC:36141]	gene	overlapping	0	38.9538	32.8612	19.5076	32.8443
Chr1:144265320-144270901	1	144265320	144270901	UBASH3A	ENSBTAG00000023398	ubiquitin associated and SH3 domain containing A [Source:VGNC Symbol;Acc:VGNC:36574]	gene	overlapping	0	44.6601	30.2013	21.6506	25.7271
Chr1:144362917-144370387	1	144362917	144370387	SLC37A1	ENSBTAG00000021286	solute carrier family 37 member 1 [Source:VGNC Symbol;Acc:VGNC:34842]	gene	overlapping	0	20.5248	22.2473	10.8048	21.9687
Chr1:144391859-144396858	1	144391859	144396858	SLC37A1	ENSBTAG00000021286	solute carrier family 37 member 1 [Source:VGNC Symbol;Acc:VGNC:34842]	gene	overlapping	0	22.3629	19.269	9.37928	28.4675
Chr1:144412396-144418310	1	144412396	144418310	SLC37A1	ENSBTAG00000021286	solute carrier family 37 member 1 [Source:VGNC Symbol;Acc:VGNC:34842]	gene	overlapping	0	26.7192	30.4516	13.91	26.9188
Chr1:144418333-144422937	1	144418333	144422937	SLC37A1	ENSBTAG00000021286	solute carrier family 37 member 1 [Source:VGNC Symbol;Acc:VGNC:34842]	gene	overlapping	0	29.3819	37.5194	23.3741	25.8362
Chr1:144422942-144426417	1	144422942	144426417	SLC37A1	ENSBTAG00000021286	solute carrier family 37 member 1 [Source:VGNC Symbol;Acc:VGNC:34842]	gene	overlapping	0	35.8268	42.9286	28.0131	39.6246
Chr1:144430969-144435081	1	144430969	144435081	SLC37A1	ENSBTAG00000021286	solute carrier family 37 member 1 [Source:VGNC Symbol;Acc:VGNC:34842]	gene	overlapping	0	23.3811	30.0643	16.4228	27.8827
Chr1:144435083-144438889	1	144435083	144438889	SLC37A1	ENSBTAG00000021286	solute carrier family 37 member 1 [Source:VGNC Symbol;Acc:VGNC:34842]	gene	overlapping	0	26.5897	40.174	24.5849	37.9478
Chr1:144481779-144487627	1	144481779	144487627	null				Not found	0	32.9937	32.2025	20.3897	28.0311
Chr1:144487636-144493470	1	144487636	144493470	PDE9A	ENSBTAG00000021899	phosphodiesterase 9A [Source:VGNC Symbol;Acc:VGNC:32688]	gene	downstream	487	24.6406	29.1444	14.1216	19.3221
Chr1:144529386-144534549	1	144529386	144534549	PDE9A	ENSBTAG00000021899	phosphodiesterase 9A [Source:VGNC Symbol;Acc:VGNC:32688]	gene	overlapping	0	29.2002	35.1853	22.5637	30.6176
Chr1:144605952-144610307	1	144605952	144610307	ENSBTAG00000046859	ENSBTAG00000046859	No description	gene	overlapping	0	14.2518	32.3935	22.1916	23.2938
Chr1:144616806-144623323	1	144616806	144623323	null				Not found	0	23.9643	20.2855	30.768	19.3058
Chr1:144885191-144888785	1	144885191	144888785	CRYAA	ENSBTAG00000003134	Alpha-crystallin A chain Alpha-crystallin A(1-172) Alpha-crystallin A(1-168) [Source:UniProtKB/Swiss- Prot;Acc:P02470]	gene	overlapping	0	19.8197	30.5017	18.1657	24.0278
Chr1:144888788-144890772	1	144888788	144890772	CRYAA	ENSBTAG00000003134	Alpha-crystallin A chain Alpha-crystallin A(1-172) Alpha-crystallin A(1-168) [Source:UniProtKB/Swiss- Prot;Acc:P02470]	gene	overlapping	0	30.7266	35.6852	20.0594	29.0677
Chr1:144894733-144898361	1	144894733	144898361	null				Not found	0	24.833	28.8707	15.222	19.3555
Chr1:144933200-144937225	1	144933200	144937225	null				Not found	0	14.0702	17.8905	10.2127	12.6956
Chr1:144958107-144960588	1	144958107	144960588	null				Not found	0	21.756	26.2966	11.3188	18.9337
Chr1:144978470-144985308	1	144978470	144985308	null				Not found	0	16.6675	23.8005	13.3121	15.2078
Chr1:144995881-145005635	1	144995881	145005635	null				Not found	0	15.2004	22.5581	13.8301	15.1431
Chr1:145054616-145058639	1	145054616	145058639	PTTG1IP	ENSBTAG00000021771	PTTG1 interacting protein [Source:VGNC Symbol;Acc:VGNC:33565]	gene	overlapping	0	50.0994	54.3132	42.8426	49.707
Chr1:145119702-145124275	1	145119702	145124275	ITGB2	ENSBTAG00000017060	integrin subunit beta 2 [Source:VGNC Symbol;Acc:VGNC:30327]	gene	overlapping	0	24.2036	29.8329	20.4735	18.3865
Chr1:145215141-145218350	1	145215141	145218350	null				Not found	0	28.6993	35.9415	20.4096	26.8319
Chr1:145226175-145230284	1	145226175	145230284	null				Not found	0	23.295	28.4563	17.0187	27.2972
Chr1:145272151-145280194	1	145272151	145280194	null				Not found	0	31.0396	34.0175	20.4035	26.1284
Chr1:145287311-145291867	1	145287311	145291867	null				Not found	0	31.7067	46.2193	25.9533	29.7824
Chr1:145526659-145532009	1	145526659	145532009	ADARB1	ENSBTAG00000017486	adenosine deaminase, RNA specific B1 [Source:VGNC Symbol;Acc:VGNC:25636]	gene	overlapping	0	43.7804	55.4164	36.3248	44.939
Chr1:145587374-145593021	1	145587374	145593021	null				Not found	0	32.2883	42.3513	27.6364	29.8374
Chr1:145636370-145640362	1	145636370	145640362	null				Not found	0	29.6695	35.9742	22.8585	28.4533
Chr1:145644425-145648893	1	145644425	145648893	null				Not found	0	23.2197	28.4997	20.5568	33.7663
Chr1:145674900-145678981	1	145674900	145678981	null				Not found	0	19.5612	26.3496	13.145	25.0707
Chr1:145686376-145689479	1	145686376	145689479	ENSBTAG00000014880	ENSBTAG00000014880	No description	gene	overlapping	0	51.456	64.754	53.7281	57.1748
Chr1:145774199-145777098	1	145774199	145777098	PFKL	ENSBTAG00000010658	phosphofructokinase, liver type [Source:VGNC Symbol;Acc:VGNC:32773]	gene	overlapping	0	28.0021	30.9065	17.3803	25.9379
Chr1:145777191-145780517	1	145777191	145780517	PFKL	ENSBTAG00000010658	phosphofructokinase, liver type [Source:VGNC Symbol;Acc:VGNC:32773]	gene	overlapping	0	30.1426	39.597	25.3932	35.2724
Chr1:145780556-145784005	1	145780556	145784005	PFKL	ENSBTAG00000010658	phosphofructokinase, liver type [Source:VGNC Symbol;Acc:VGNC:32773]	gene	overlapping	0	30.2526	33.4762	21.6729	36.3307
Chr1:145785970-145788776	1	145785970	145788776	PFKL	ENSBTAG00000010658	phosphofructokinase, liver type [Source:VGNC Symbol;Acc:VGNC:32773]	gene	overlapping	0	47.725	42.8861	27.2076	43.3612
Chr1:146071705-146079259	1	146071705	146079259	KRTAP10-2	ENSBTAG00000000972	No description	gene	overlapping	0	17.6971	11.6352	20.7041	18.7909
Chr1:146129940-146134408	1	146129940	146134408	null				Not found	0	26.007	30.041	21.6324	28.7321
Chr1:146140398-146145031	1	146140398	146145031	null				Not found	0	34.376	34.3605	17.2777	33.7497
Chr1:146145075-146149111	1	146145075	146149111	null				Not found	0	37.1866	39.3987	21.1839	36.7456
Chr1:146149145-146153044	1	146149145	146153044	null				Not found	0	28.1713	38.6844	16.8366	29.4966
Chr1:146177320-146184006	1	146177320	146184006	null				Not found	0	27.2695	28.8708	12.6484	23.373
Chr1:146231110-146235085	1	146231110	146235085	null				Not found	0	19.0343	27.4938	12.2003	14.4417
Chr1:146244808-146249349	1	146244808	146249349	null				Not found	0	31.5101	37.2295	17.933	29.3011
Chr1:146249382-146254509	1	146249382	146254509	null				Not found	0	26.9554	31.7576	15.0637	30.3017
Chr1:146254520-146259969	1	146254520	146259969	null				Not found	0	32.5878	40.275	19.7487	36.6752
Chr1:146259972-146264463	1	146259972	146264463	null				Not found	0	22.3387	29.2316	14.1436	20.2911
Chr1:146264498-146268491	1	146264498	146268491	null				Not found	0	37.3851	35.376	18.7669	27.0152
Chr1:146273440-146280615	1	146273440	146280615	null				Not found	0	31.0449	36.754	28.0796	35.8083
Chr1:146280622-146286860	1	146280622	146286860	null				Not found	0	21.0515	22.7615	9.90506	21.5606
Chr1:146291388-146298730	1	146291388	146298730	null				Not found	0	13.5601	26.457	11.7192	12.2063
Chr1:146298736-146303277	1	146298736	146303277	null				Not found	0	23.1014	27.2676	14.425	23.5677
Chr1:146303300-146308084	1	146303300	146308084	null				Not found	0	25.0577	28.9363	15.3212	26.0847
Chr1:146308119-146311327	1	146308119	146311327	null				Not found	0	24.6051	25.0064	11.3208	15.8201
Chr1:146311332-146315149	1	146311332	146315149	null				Not found	0	44.3261	56.3851	29.6274	50.7435
Chr1:146315160-146318075	1	146315160	146318075	null				Not found	0	52.3175	58.1968	43.2466	52.1042
Chr1:146354682-146360589	1	146354682	146360589	HSF2BP	ENSBTAG00000017407	heat shock transcription factor 2 binding protein [Source:VGNC Symbol;Acc:VGNC:29983]	gene	overlapping	0	51.2597	52.4034	41.4693	45.9069
Chr1:146441341-146446662	1	146441341	146446662	RRP1B	ENSBTAG00000017418	ribosomal RNA processing 1B [Source:VGNC Symbol;Acc:VGNC:34170]	gene	overlapping	0	43.4979	56.727	43.8435	43.0864
Chr1:146459003-146462279	1	146459003	146462279	RRP1B	ENSBTAG00000017418	ribosomal RNA processing 1B [Source:VGNC Symbol;Acc:VGNC:34170]	gene	overlapping	0	56.3746	64.0244	51.4094	59.3548
Chr1:146462280-146466505	1	146462280	146466505	RRP1B	ENSBTAG00000017418	ribosomal RNA processing 1B [Source:VGNC Symbol;Acc:VGNC:34170]	gene	upstream	622	45.7926	55.2669	36.02	46.8983
Chr1:146466597-146470843	1	146466597	146470843	null				Not found	0	23.0018	21.7147	10.4452	24.0768
Chr1:146470861-146478442	1	146470861	146478442	null				Not found	0	14.6665	21.9045	10.2359	14.653
Chr1:146508711-146511483	1	146508711	146511483	PDXK	ENSBTAG00000018186	Pyridoxal kinase [Source:UniProtKB/Swiss- Prot;Acc:Q0II59]	gene	overlapping	0	48.8276	55.8172	48.8136	56.6614
Chr1:146511574-146514912	1	146511574	146514912	PDXK	ENSBTAG00000018186	Pyridoxal kinase [Source:UniProtKB/Swiss- Prot;Acc:Q0II59]	gene	overlapping	0	55.2007	60.9759	48.2988	53.9898
Chr1:146527347-146532564	1	146527347	146532564	CSTB	ENSBTAG00000018189	No description	gene	overlapping	0	12.5142	18.0362	9.1722	13.9168
Chr1:146548878-146555298	1	146548878	146555298	CSTB	ENSBTAG00000000524	No description	gene	upstream	95	22.0566	31.4834	18.3971	25.6681
Chr1:146591481-146596981	1	146591481	146596981	null				Not found	0	24.0349	33.0664	18.5965	29.8047
Chr1:146771854-146778236	1	146771854	146778236	null				Not found	0	31.8433	31.8013	45.0611	38.3956
Chr1:146876757-146880433	1	146876757	146880433	null				Not found	0	36.2445	43.4574	26.0247	37.6017
Chr1:146910181-146914697	1	146910181	146914697	null				Not found	0	28.074	40.3	22.1737	28.0732
Chr1:146920620-146928048	1	146920620	146928048	null				Not found	0	27.1391	34.8527	19.9451	28.4664
Chr1:147071007-147077517	1	147071007	147077517	null				Not found	0	40.553	26.0642	39.3982	46.3953
Chr1:147280447-147283494	1	147280447	147283494	PCBP3	ENSBTAG00000030775	poly(rC) binding protein 3 [Source:HGNC Symbol;Acc:HGNC:8651]	gene	overlapping	0	31.2164	32.2409	17.6425	30.5278
Chr1:147288212-147291744	1	147288212	147291744	PCBP3	ENSBTAG00000030775	poly(rC) binding protein 3 [Source:HGNC Symbol;Acc:HGNC:8651]	gene	overlapping	0	52.6735	50.3057	38.9877	47.4629
Chr1:147344850-147347557	1	147344850	147347557	PCBP3	ENSBTAG00000030775	poly(rC) binding protein 3 [Source:HGNC Symbol;Acc:HGNC:8651]	gene	overlapping	0	20.216	29.7851	17.9924	22.1309
Chr1:147564807-147565970	1	147564807	147565970	COL6A2	ENSBTAG00000019269	collagen type VI alpha 2 chain [Source:VGNC Symbol;Acc:VGNC:27571]	gene	overlapping	0	16.7264	37.1306	15.6711	26.6111
Chr1:147565981-147569940	1	147565981	147569940	COL6A2	ENSBTAG00000019269	collagen type VI alpha 2 chain [Source:VGNC Symbol;Acc:VGNC:27571]	gene	overlapping	0	33.7839	47.6478	24.8147	40.1465
Chr1:147581223-147585379	1	147581223	147585379	FTCD	ENSBTAG00000020404	formimidoyltransferase cyclodeaminase [Source:VGNC Symbol;Acc:VGNC:29137]	gene	overlapping	0	25.7958	24.0665	12.0032	21.4429
Chr1:147720970-147727228	1	147720970	147727228	ENSBTAG00000021984	ENSBTAG00000021984	No description	gene	overlapping	0	26.3113	30.2862	12.0416	30.5765
Chr1:147727231-147735623	1	147727231	147735623	ENSBTAG00000021984	ENSBTAG00000021984	No description	gene	overlapping	0	17.4943	26.8847	17.0975	22.086
Chr1:147739489-147746936	1	147739489	147746936	PCNT	ENSBTAG00000030670	pericentrin [Source:VGNC Symbol;Acc:VGNC:32637]	gene	overlapping	0	39.6301	44.224	29.1278	42.5999
Chr1:147761231-147766103	1	147761231	147766103	PCNT	ENSBTAG00000030670	pericentrin [Source:VGNC Symbol;Acc:VGNC:32637]	gene	overlapping	0	50.5817	54.3088	42.9425	54.0687
Chr1:147974162-147981490	1	147974162	147981490	DIP2A	ENSBTAG00000011495	disco interacting protein 2 homolog A [Source:VGNC Symbol;Acc:VGNC:28066]	gene	overlapping	0	49.9131	54.8751	39.358	48.0289
Chr1:148212110-148224516	1	148212110	148224516	null				Not found	0	32.8352	39.9467	25.7898	32.9889
Chr1:148224633-148232454	1	148224633	148232454	null				Not found	0	37.2552	38.2171	15.8259	20.7337
Chr1:148232482-148238005	1	148232482	148238005	null				Not found	0	33.6771	30.0616	17.002	26.2002
Chr1:148247100-148254601	1	148247100	148254601	null				Not found	0	28.4417	35.4922	18.136	25.3576
Chr1:148288380-148292324	1	148288380	148292324	FBXO25	ENSBTAG00000007039	F-box protein 25 [Source:VGNC Symbol;Acc:VGNC:28900]	gene	overlapping	0	51.5146	58.7499	44.9742	45.0884
Chr1:148296439-148301529	1	148296439	148301529	TDRP	ENSBTAG00000043957	testis development related protein [Source:VGNC Symbol;Acc:VGNC:35723]	gene	overlapping	0	41.6713	50.3972	31.5933	42.0838
Chr1:148356655-148365574	1	148356655	148365574	null				Not found	0	36.3518	39.1997	26.2928	34.5128
Chr1:148474852-148482069	1	148474852	148482069	null				Not found	0	20.2762	23.1255	14.6001	16.6257
Chr1:148560219-148567804	1	148560219	148567804	ENSBTAG00000046447	ENSBTAG00000046447	No description	gene	downstream	1488	33.8949	35.7048	23.6622	41.3854
Chr1:148666211-148673704	1	148666211	148673704	null				Not found	0	26.9928	31.474	18.4745	27.0089
Chr1:148690437-148696107	1	148690437	148696107	RUNX1	ENSBTAG00000004742	runt-related transcription factor 1 [Source:RefSeq peptide;Acc:NP_001243507]	gene	overlapping	0	19.6854	25.8937	13.6928	17.7014
Chr1:148702980-148706984	1	148702980	148706984	RUNX1	ENSBTAG00000004742	runt-related transcription factor 1 [Source:RefSeq peptide;Acc:NP_001243507]	gene	overlapping	0	19.0481	25.8209	13.4995	20.222
Chr1:148717399-148722141	1	148717399	148722141	RUNX1	ENSBTAG00000004742	runt-related transcription factor 1 [Source:RefSeq peptide;Acc:NP_001243507]	gene	overlapping	0	19.685	26.5165	11.8798	23.7313
Chr1:148722192-148728121	1	148722192	148728121	RUNX1	ENSBTAG00000004742	runt-related transcription factor 1 [Source:RefSeq peptide;Acc:NP_001243507]	gene	overlapping	0	13.6989	23.9174	8.37913	16.6923
Chr1:148750538-148755669	1	148750538	148755669	RUNX1	ENSBTAG00000004742	runt-related transcription factor 1 [Source:RefSeq peptide;Acc:NP_001243507]	gene	overlapping	0	34.6448	32.4932	17.0245	29.8829
Chr1:148755819-148761877	1	148755819	148761877	RUNX1	ENSBTAG00000004742	runt-related transcription factor 1 [Source:RefSeq peptide;Acc:NP_001243507]	gene	overlapping	0	21.0188	32.3629	23.2568	29.4263
Chr1:149528132-149538776	1	149528132	149538776	null				Not found	0	26.0105	16.2257	30.9299	25.2648
Chr1:150102895-150108818	1	150102895	150108818	MGC127133	ENSBTAG00000030629	No description	gene	overlapping	0	24.8656	29.2645	36.4901	24.9795
Chr1:150108826-150116874	1	150108826	150116874	MGC127133	ENSBTAG00000030629	No description	gene	overlapping	0	39.6035	42.8907	30.5587	32.9296
Chr1:150266734-150270378	1	150266734	150270378	DOPEY2	ENSBTAG00000014306	dopey family member 2 [Source:VGNC Symbol;Acc:VGNC:28173]	gene	overlapping	0	47.915	49.3063	38.722	48.2369
Chr1:150297929-150307065	1	150297929	150307065	MORC3	ENSBTAG00000011876	MORC family CW-type zinc finger 3 [Source:VGNC Symbol;Acc:VGNC:31556]	gene	downstream	490	25.1535	25.9712	14.978	27.5262
Chr1:150383622-150386982	1	150383622	150386982	CHAF1B	ENSBTAG00000011880	chromatin assembly factor 1 subunit B [Source:VGNC Symbol;Acc:VGNC:27267]	gene	overlapping	0	43.4889	57.6135	49.8807	47.7341
Chr1:150713030-150716070	1	150713030	150716070	SIM2	ENSBTAG00000021447	single-minded family bHLH transcription factor 2 [Source:HGNC Symbol;Acc:HGNC:10883]	gene	overlapping	0	46.0873	46.0458	26.1314	32.2855
Chr1:150845364-150856479	1	150845364	150856479	HLCS	ENSBTAG00000033679	holocarboxylase synthetase [Source:HGNC Symbol;Acc:HGNC:4976]	gene	overlapping	0	45.0559	39.5746	52.2939	46.8282
Chr1:150861672-150871081	1	150861672	150871081	HLCS	ENSBTAG00000033679	holocarboxylase synthetase [Source:HGNC Symbol;Acc:HGNC:4976]	gene	overlapping	0	37.4569	46.8817	49.3569	46.3095
Chr1:151121010-151131041	1	151121010	151131041	TTC3	ENSBTAG00000008167	tetratricopeptide repeat domain 3 [Source:VGNC Symbol;Acc:VGNC:36469]	gene	overlapping	0	37.5224	47.4269	32.8435	34.7167
Chr1:151152171-151160312	1	151152171	151160312	null				Not found	0	35.2755	20.4635	28.0509	30.7245
Chr1:151389829-151398852	1	151389829	151398852	DYRK1A	ENSBTAG00000001771	dual specificity tyrosine phosphorylation regulated kinase 1A [Source:VGNC Symbol;Acc:VGNC:28279]	gene	overlapping	0	40.9863	55.7583	41.3825	52.1257
Chr1:151609826-151615120	1	151609826	151615120	KCNJ6	ENSBTAG00000037616	potassium voltage-gated channel subfamily J member 6 [Source:HGNC Symbol;Acc:HGNC:6267]	gene	overlapping	0	14.6035	30.8192	15.9521	12.8738
Chr1:152301826-152307844	1	152301826	152307844	KCNJ15	ENSBTAG00000000973	potassium voltage-gated channel subfamily J member 15 [Source:VGNC Symbol;Acc:VGNC:30458]	gene	overlapping	0	40.687	41.4081	27.8045	39.922
Chr1:152707000-152712987	1	152707000	152712987	null				Not found	0	21.2813	31.3335	16.6893	25.2753
Chr1:152891972-152898315	1	152891972	152898315	ETS2	ENSBTAG00000009214	ETS proto-oncogene 2, transcription factor [Source:VGNC Symbol;Acc:VGNC:28627]	gene	upstream	1720	15.2859	21.1243	11.3588	26.4177
Chr1:152898335-152902774	1	152898335	152902774	null				Not found	0	11.4239	15.4574	7.95321	26.9332
Chr1:152902782-152907839	1	152902782	152907839	null				Not found	0	9.45415	20.1832	8.61689	15.4037
Chr1:152907915-152918495	1	152907915	152918495	null				Not found	0	15.1359	18.9944	9.07522	15.5715
Chr1:152930119-152934583	1	152930119	152934583	null				Not found	0	14.0697	21.3167	9.7294	16.4005
Chr1:152934728-152939747	1	152934728	152939747	null				Not found	0	15.5818	17.9672	5.25697	9.94427
Chr1:152942104-152948281	1	152942104	152948281	null				Not found	0	10.5633	20.5207	9.68026	17.3013
Chr1:152948304-152954613	1	152948304	152954613	null				Not found	0	22.9974	24.6428	13.4124	25.8558
Chr1:152975253-152981666	1	152975253	152981666	null				Not found	0	18.3664	30.4872	17.9752	23.5716
Chr1:152987846-152992313	1	152987846	152992313	null				Not found	0	18.0665	27.3893	13.4056	18.0798
Chr1:152996501-153001472	1	152996501	153001472	null				Not found	0	19.2692	26.3645	15.7436	13.9203
Chr1:153008259-153017765	1	153008259	153017765	null				Not found	0	21.0695	33.0273	21.4962	23.817
Chr1:153030550-153035779	1	153030550	153035779	null				Not found	0	24.2755	35.2333	22.1688	21.4868
Chr1:153203826-153205291	1	153203826	153205291	null				Not found	0	18.3657	23.891	15.4334	17.1443
Chr1:153207039-153208775	1	153207039	153208775	null				Not found	0	17.3403	27.735	17.0532	13.589
Chr1:153208823-153210619	1	153208823	153210619	null				Not found	0	18.2278	24.7757	15.4989	14.7912
Chr1:153223070-153229314	1	153223070	153229314	null				Not found	0	12.7449	23.5016	19.4302	13.9956
Chr1:153301382-153309267	1	153301382	153309267	PIK3R4	ENSBTAG00000020787	phosphoinositide-3-kinase regulatory subunit 4 [Source:VGNC Symbol;Acc:VGNC:32895]	gene	overlapping	0	30.2891	46.9877	35.5929	33.3484
Chr1:153346155-153351521	1	153346155	153351521	COL6A6	ENSBTAG00000012837	collagen type VI alpha 6 chain [Source:HGNC Symbol;Acc:HGNC:27023]	gene	overlapping	0	46.8077	20.2124	33.4252	30.1434
Chr1:153351599-153358996	1	153351599	153358996	COL6A6	ENSBTAG00000012837	collagen type VI alpha 6 chain [Source:HGNC Symbol;Acc:HGNC:27023]	gene	overlapping	0	34.2155	15.6205	36.5611	27.8298
Chr1:153359016-153366408	1	153359016	153366408	COL6A6	ENSBTAG00000012837	collagen type VI alpha 6 chain [Source:HGNC Symbol;Acc:HGNC:27023]	gene	overlapping	0	50.0842	34.0796	56.3385	48.5302
Chr1:153378653-153392605	1	153378653	153392605	COL6A6	ENSBTAG00000012837	collagen type VI alpha 6 chain [Source:HGNC Symbol;Acc:HGNC:27023]	gene	overlapping	0	31.8	30.4726	37.2585	35.2264
Chr1:153393171-153402063	1	153393171	153402063	COL6A6	ENSBTAG00000012837	collagen type VI alpha 6 chain [Source:HGNC Symbol;Acc:HGNC:27023]	gene	overlapping	0	38.3103	29.5498	39.8737	29.1061
Chr1:153431248-153435261	1	153431248	153435261	COL6A6	ENSBTAG00000012837	collagen type VI alpha 6 chain [Source:HGNC Symbol;Acc:HGNC:27023]	gene	overlapping	0	48.7039	20.3639	32.3573	35.3383
Chr1:153677291-153690041	1	153677291	153690041	null				Not found	0	15.3361	28.5443	11.256	22.1626
Chr1:153996711-154006119	1	153996711	154006119	CAPN7	ENSBTAG00000006479	calpain 7 [Source:VGNC Symbol;Acc:VGNC:26750]	gene	overlapping	0	28.8647	34.1712	55.3996	45.8011
Chr1:154203181-154208615	1	154203181	154208615	null				Not found	0	50.0436	55.9346	36.8095	46.7175
Chr1:154777899-154787894	1	154777899	154787894	null				Not found	0	12.0011	29.6016	14.5802	19.5635
Chr1:154829706-154836648	1	154829706	154836648	null				Not found	0	19.6322	23.6401	10.7232	15.5209
Chr1:154945840-154952257	1	154945840	154952257	GALNT15	ENSBTAG00000008240	polypeptide N- acetylgalactosaminyltransferase 15 [Source:VGNC Symbol;Acc:VGNC:29228]	gene	overlapping	0	15.3543	19.1197	9.42357	12.0125
Chr1:154965599-154972179	1	154965599	154972179	GALNT15	ENSBTAG00000008240	polypeptide N- acetylgalactosaminyltransferase 15 [Source:VGNC Symbol;Acc:VGNC:29228]	gene	overlapping	0	21.3438	22.3642	13.7203	25.471
Chr1:155021395-155026786	1	155021395	155026786	OXNAD1	ENSBTAG00000004891	oxidoreductase NAD binding domain containing 1 [Source:VGNC Symbol;Acc:VGNC:32512]	gene	overlapping	0	41.9037	32.8178	49.151	43.9823
Chr1:155111452-155113856	1	155111452	155113856	OXNAD1	ENSBTAG00000004891	oxidoreductase NAD binding domain containing 1 [Source:VGNC Symbol;Acc:VGNC:32512]	gene	overlapping	0	58.2364	47.2531	41.0192	47.8046
Chr1:155182398-155183359	1	155182398	155183359	ENSBTAG00000030593	ENSBTAG00000030593	No description	gene	overlapping	0	37.3163	41.6275	30.2417	45.9424
Chr1:155230618-155235693	1	155230618	155235693	null				Not found	0	39.8911	9.1234	23.7235	29.4641
Chr1:155282765-155285348	1	155282765	155285348	null				Not found	0	51.126	37.4667	15.5739	32.4692
Chr1:155293205-155296982	1	155293205	155296982	null				Not found	0	51.2905	47.7766	31.6533	58.8981
Chr1:155313329-155320049	1	155313329	155320049	null				Not found	0	21.8337	22.3028	9.80822	17.8268
Chr1:155595319-155604507	1	155595319	155604507	null				Not found	0	19.3086	29.1472	19.1068	22.4624
Chr1:155620716-155624379	1	155620716	155624379	PLCL2	ENSBTAG00000009942	phospholipase C like 2 [Source:VGNC Symbol;Acc:VGNC:32992]	gene	overlapping	0	40.4996	49.71	20.7213	46.5057
Chr1:155666503-155671390	1	155666503	155671390	PLCL2	ENSBTAG00000009942	phospholipase C like 2 [Source:VGNC Symbol;Acc:VGNC:32992]	gene	overlapping	0	43.6919	53.0173	43.5475	48.1577
Chr1:155677789-155682338	1	155677789	155682338	PLCL2	ENSBTAG00000009942	phospholipase C like 2 [Source:VGNC Symbol;Acc:VGNC:32992]	gene	overlapping	0	47.0754	46.5329	30.9351	37.0117
Chr1:155682365-155685501	1	155682365	155685501	PLCL2	ENSBTAG00000009942	phospholipase C like 2 [Source:VGNC Symbol;Acc:VGNC:32992]	gene	overlapping	0	28.3471	39.0912	28.0988	31.0935
Chr1:155685556-155688638	1	155685556	155688638	PLCL2	ENSBTAG00000009942	phospholipase C like 2 [Source:VGNC Symbol;Acc:VGNC:32992]	gene	overlapping	0	46.6491	49.3962	33.4597	37.4683
Chr1:155688652-155696600	1	155688652	155696600	PLCL2	ENSBTAG00000009942	phospholipase C like 2 [Source:VGNC Symbol;Acc:VGNC:32992]	gene	overlapping	0	51.875	56.2112	37.5672	45.7008
Chr1:155700509-155702434	1	155700509	155702434	PLCL2	ENSBTAG00000009942	phospholipase C like 2 [Source:VGNC Symbol;Acc:VGNC:32992]	gene	overlapping	0	33.1522	36.0259	24.1886	29.9231
Chr1:155702435-155705268	1	155702435	155705268	PLCL2	ENSBTAG00000009942	phospholipase C like 2 [Source:VGNC Symbol;Acc:VGNC:32992]	gene	overlapping	0	36.7276	48.7173	25.7186	37.1586
Chr1:155705274-155708964	1	155705274	155708964	PLCL2	ENSBTAG00000009942	phospholipase C like 2 [Source:VGNC Symbol;Acc:VGNC:32992]	gene	overlapping	0	39.8483	47.0675	21.2381	36.8168
Chr1:155708977-155713538	1	155708977	155713538	PLCL2	ENSBTAG00000009942	phospholipase C like 2 [Source:VGNC Symbol;Acc:VGNC:32992]	gene	overlapping	0	14.5953	24.4899	12.2839	16.8174
Chr1:155715653-155719649	1	155715653	155719649	PLCL2	ENSBTAG00000009942	phospholipase C like 2 [Source:VGNC Symbol;Acc:VGNC:32992]	gene	overlapping	0	8.07075	13.1663	5.82144	12.2309
Chr1:155722193-155728568	1	155722193	155728568	PLCL2	ENSBTAG00000009942	phospholipase C like 2 [Source:VGNC Symbol;Acc:VGNC:32992]	gene	overlapping	0	8.12926	16.6771	5.74526	12.755
Chr1:155741957-155743263	1	155741957	155743263	PLCL2	ENSBTAG00000009942	phospholipase C like 2 [Source:VGNC Symbol;Acc:VGNC:32992]	gene	overlapping	0	36.2741	35.0637	23.236	24.427
Chr1:155783282-155785726	1	155783282	155785726	PLCL2	ENSBTAG00000009942	phospholipase C like 2 [Source:VGNC Symbol;Acc:VGNC:32992]	gene	overlapping	0	47.3391	58.3869	49.6021	60.9977
Chr1:155845990-155849714	1	155845990	155849714	TBC1D5	ENSBTAG00000030581	TBC1 domain family member 5 [Source:RefSeq peptide;Acc:NP_001192418]	gene	overlapping	0	51.5909	53.6653	43.4789	54.3759
Chr1:155899223-155905184	1	155899223	155905184	TBC1D5	ENSBTAG00000030581	TBC1 domain family member 5 [Source:RefSeq peptide;Acc:NP_001192418]	gene	overlapping	0	29.659	36.3902	42.6279	31.3989
Chr1:156554313-156565935	1	156554313	156565935	null				Not found	0	9.64894	8.89159	24.6888	23.8854
Chr1:156647249-156656320	1	156647249	156656320	null				Not found	0	16.2085	10.8242	25.3343	10.6381
Chr1:156670934-156680068	1	156670934	156680068	null				Not found	0	21.0855	25.2887	30.5116	21.5222
Chr1:157097177-157108849	1	157097177	157108849	null				Not found	0	36.1486	39.7285	27.6629	31.4222
Chr1:157116828-157122372	1	157116828	157122372	null				Not found	0	33.5689	32.7134	20.4603	29.0783
Chr1:157194543-157198943	1	157194543	157198943	SATB1	ENSBTAG00000021158	SATB homeobox 1 [Source:VGNC Symbol;Acc:VGNC:34298]	gene	overlapping	0	19.494	18.2899	39.8248	12.3176
Chr1:157329305-157337218	1	157329305	157337218	null				Not found	0	13.8513	24.309	15.608	21.6331
Chr1:157755576-157759621	1	157755576	157759621	null				Not found	0	26.4298	36.2811	26.5347	42.2636
Chr1:158258395-158263978	1	158258395	158263978	null				Not found	0	43.7602	53.1636	36.2072	36.3955
Chr2:11822-13784	2	11822	13784	null				Not found	0	10.7446	22.3712	3.98955	11.9086
Chr2:13795-15811	2	13795	15811	null				Not found	0	14.3412	19.344	3.4934	14.015
Chr2:15835-17674	2	15835	17674	null				Not found	0	21.489	23.1206	4.9474	16.083
Chr2:17732-19628	2	17732	19628	null				Not found	0	18.6485	25.7732	5.60049	12.9157
Chr2:19631-21963	2	19631	21963	null				Not found	0	16.2894	35.8844	7.30221	22.006
Chr2:40453-43111	2	40453	43111	null				Not found	0	31.9544	38.825	26.9781	36.1645
Chr2:46033-49011	2	46033	49011	null				Not found	0	31.0623	42.1132	28.0265	38.8885
Chr2:49015-52326	2	49015	52326	null				Not found	0	30.5101	39.6681	26.6696	42.9045
Chr2:54836-57895	2	54836	57895	null				Not found	0	38.0566	42.3385	30.4008	33.3052
Chr2:60710-63841	2	60710	63841	null				Not found	0	31.3783	32.6311	24.9914	36.1748
Chr2:76495-78817	2	76495	78817	null				Not found	0	30.1137	42.2228	28.8674	23.8744
Chr2:81335-83681	2	81335	83681	null				Not found	0	39.4677	41.697	32.3421	33.2127
Chr2:110221-112309	2	110221	112309	null				Not found	0	17.2877	25.198	13.8659	15.5633
Chr2:112354-114438	2	112354	114438	null				Not found	0	13.282	25.09	12.581	7.7069
Chr2:120648-122490	2	120648	122490	null				Not found	0	10.7232	27.2636	8.18801	14.3354
Chr2:122498-124363	2	122498	124363	null				Not found	0	9.61609	29.8344	10.1304	10.2493
Chr2:124367-126347	2	124367	126347	null				Not found	0	14.0733	31.4677	17.191	20.4513
Chr2:126356-128487	2	126356	128487	null				Not found	0	21.2145	30.0532	13.9534	13.8602
Chr2:130568-132683	2	130568	132683	null				Not found	0	15.37	40.7683	23.0329	14.0989
Chr2:132703-134985	2	132703	134985	null				Not found	0	19.624	41.2842	24.0847	13.1813
Chr2:134987-136893	2	134987	136893	null				Not found	0	20.4947	31.9445	16.1243	9.85681
Chr2:136899-138811	2	136899	138811	null				Not found	0	17.6983	36.354	11.7302	10.7302
Chr2:138841-140806	2	138841	140806	null				Not found	0	22.8748	37.7103	12.2619	13.812
Chr2:140807-142658	2	140807	142658	null				Not found	0	23.9341	38.8872	12.1396	13.3517
Chr2:142744-144755	2	142744	144755	null				Not found	0	19.4601	33.7134	10.3025	11.4144
Chr2:144796-146815	2	144796	146815	null				Not found	0	5.79008	23.1392	5.68907	10.8176
Chr2:146824-148815	2	146824	148815	null				Not found	0	2.54047	19.3244	5.85649	12.241
Chr2:148817-150845	2	148817	150845	null				Not found	0	7.63448	25.6918	6.81122	10.5163
Chr2:170107-172179	2	170107	172179	null				Not found	0	21.9372	28.5296	15.8234	9.08093
Chr2:172207-174953	2	172207	174953	null				Not found	0	12.0716	34.4527	19.2647	13.5856
Chr2:174982-195346	2	174982	195346	null				Not found	0	12.7274	27.6619	14.8081	20.4445
Chr2:935759-949170	2	935759	949170	NIPA1	ENSBTAG00000002316	non imprinted in Prader-Willi/Angelman syndrome 1 [Source:HGNC Symbol;Acc:HGNC:17043]	gene	overlapping	0	40.3525	49.916	34.1976	43.7733
Chr2:1607861-1618132	2	1607861	1618132	ARHGEF4	ENSBTAG00000015834	rho guanine nucleotide exchange factor 4 [Source:RefSeq peptide;Acc:NP_001179002]	gene	overlapping	0	32.1061	18.3649	27.2739	13.3916
Chr2:1785137-1790226	2	1785137	1790226	ARHGEF4	ENSBTAG00000015834	rho guanine nucleotide exchange factor 4 [Source:RefSeq peptide;Acc:NP_001179002]	gene	overlapping	0	45.3916	37.4479	29.1375	38.3852
Chr2:1790240-1796573	2	1790240	1796573	ARHGEF4	ENSBTAG00000015834	rho guanine nucleotide exchange factor 4 [Source:RefSeq peptide;Acc:NP_001179002]	gene	overlapping	0	50.1134	44.3979	35.0779	48.6909
Chr2:3005666-3013753	2	3005666	3013753	null				Not found	0	4.73824	14.2775	24.1361	19.9116
Chr2:3212067-3230205	2	3212067	3230205	null				Not found	0	30.3548	24.3785	30.0106	28.55
Chr2:3287016-3306254	2	3287016	3306254	null				Not found	0	31.3684	25.7958	38.6436	34.8868
Chr2:3587237-3599906	2	3587237	3599906	null				Not found	0	29.1607	35.4202	28.2381	34.4585
Chr2:3883569-3892054	2	3883569	3892054	null				Not found	0	27.5908	37.1572	22.233	33.711
Chr2:3932705-3941600	2	3932705	3941600	null				Not found	0	33.2614	39.5718	23.8651	33.8759
Chr2:3950589-3956945	2	3950589	3956945	null				Not found	0	20.8162	25.8034	15.5647	18.7435
Chr2:3957035-3962886	2	3957035	3962886	null				Not found	0	19.8644	28.0418	17.022	20.6561
Chr2:3962919-3971504	2	3962919	3971504	null				Not found	0	25.5152	28.6492	18.5954	22.1703
Chr2:4049936-4055342	2	4049936	4055342	null				Not found	0	25.345	26.2895	18.9218	19.9692
Chr2:4063866-4069842	2	4063866	4069842	null				Not found	0	37.4391	44.2867	29.8302	36.5115
Chr2:4115576-4119602	2	4115576	4119602	HS6ST1	ENSBTAG00000006157	heparan sulfate 6-O-sulfotransferase 1 [Source:VGNC Symbol;Acc:VGNC:29962]	gene	overlapping	0	45.1482	52.5144	40.371	50.1157
Chr2:4126307-4129790	2	4126307	4129790	HS6ST1	ENSBTAG00000006157	heparan sulfate 6-O-sulfotransferase 1 [Source:VGNC Symbol;Acc:VGNC:29962]	gene	overlapping	0	48.6419	49.5777	36.2448	40.6201
Chr2:4133451-4137531	2	4133451	4137531	HS6ST1	ENSBTAG00000006157	heparan sulfate 6-O-sulfotransferase 1 [Source:VGNC Symbol;Acc:VGNC:29962]	gene	overlapping	0	43.034	48.6904	40.3295	43.4217
Chr2:4215182-4225076	2	4215182	4225076	null				Not found	0	22.1907	36.3918	27.7738	28.2748
Chr2:4676984-4695955	2	4676984	4695955	WDR33	ENSBTAG00000005987	WD repeat domain 33 [Source:VGNC Symbol;Acc:VGNC:36892]	gene	overlapping	0	28.4946	28.7772	38.4217	32.8064
Chr2:4740891-4751558	2	4740891	4751558	null				Not found	0	28.5253	22.1657	29.4099	32.3039
Chr2:4801193-4804237	2	4801193	4804237	LIMS2	ENSBTAG00000006262	LIM zinc finger domain containing 2 [Source:VGNC Symbol;Acc:VGNC:30891]	gene	overlapping	0	31.7823	30.6213	19.2005	24.7293
Chr2:4809712-4813681	2	4809712	4813681	LIMS2	ENSBTAG00000006262	LIM zinc finger domain containing 2 [Source:VGNC Symbol;Acc:VGNC:30891]	gene	overlapping	0	36.2971	37.7484	23.0638	36.3166
Chr2:4868721-4873884	2	4868721	4873884	MYO7B	ENSBTAG00000039803	myosin VIIB [Source:VGNC Symbol;Acc:VGNC:31831]	gene	overlapping	0	18.8655	25.9649	18.568	24.6518
Chr2:5383877-5387157	2	5383877	5387157	BIN1	ENSBTAG00000019177	bridging integrator 1 [Source:VGNC Symbol;Acc:VGNC:26497]	gene	overlapping	0	48.2798	45.5136	32.516	41.3446
Chr2:6041703-6055392	2	6041703	6055392	C2H2orf88	ENSBTAG00000026994	Small membrane A-kinase anchor protein [Source:UniProtKB/Swiss-Prot;Acc:Q3SZY8]	gene	overlapping	0	43.1399	21.1723	39.8538	38.0228
Chr2:6938365-6956743	2	6938365	6956743	null				Not found	0	17.1998	17.5512	28.4386	30.646
Chr2:7053002-7069271	2	7053002	7069271	null				Not found	0	14.5496	13.4408	25.2947	27.4264
Chr2:7161444-7176417	2	7161444	7176417	COL5A2	ENSBTAG00000027020	collagen type V alpha 2 chain [Source:VGNC Symbol;Acc:VGNC:27568]	gene	overlapping	0	16.7716	20.9491	28.4696	22.5855
Chr2:7757118-7776990	2	7757118	7776990	null				Not found	0	25.9855	11.2113	22.5009	23.5947
Chr2:7797529-7815512	2	7797529	7815512	GULP1	ENSBTAG00000007141	GULP, engulfment adaptor PTB domain containing 1 [Source:HGNC Symbol;Acc:HGNC:18649]	gene	overlapping	0	16.446	14.484	27.5551	22.1126
Chr2:7850073-7861714	2	7850073	7861714	GULP1	ENSBTAG00000007141	GULP, engulfment adaptor PTB domain containing 1 [Source:HGNC Symbol;Acc:HGNC:18649]	gene	overlapping	0	18.4842	6.77592	18.1036	8.34249
Chr2:7917966-7938683	2	7917966	7938683	null				Not found	0	18.2344	13.8748	26.6774	18.3663
Chr2:7955860-7972677	2	7955860	7972677	null				Not found	0	19.4268	8.86702	24.0248	14.3487
Chr2:8196763-8214084	2	8196763	8214084	null				Not found	0	22.4679	15.152	31.4769	21.1867
Chr2:8303507-8318656	2	8303507	8318656	null				Not found	0	29.4218	22.7776	26.0879	22.6329
Chr2:8450568-8470098	2	8450568	8470098	null				Not found	0	24.6577	15.1488	25.2097	23.8911
Chr2:8484154-8501476	2	8484154	8501476	null				Not found	0	24.6203	13.8338	31.7604	32.9371
Chr2:8655070-8665972	2	8655070	8665972	null				Not found	0	19.7271	15.915	23.9784	26.0992
Chr2:8841053-8855099	2	8841053	8855099	ENSBTAG00000046000	ENSBTAG00000046000	No description	gene	overlapping	0	24.1214	22.0214	30.0969	24.1617
Chr2:8949162-8966257	2	8949162	8966257	CALCRL	ENSBTAG00000008483	calcitonin receptor like receptor [Source:VGNC Symbol;Acc:VGNC:26705]	gene	overlapping	0	32.0056	17.8649	34.7912	30.1713
Chr2:9300810-9313955	2	9300810	9313955	null				Not found	0	17.491	10.6449	22.3945	21.5334
Chr2:9328936-9347047	2	9328936	9347047	null				Not found	0	13.131	10.6189	24.9551	17.6537
Chr2:9506398-9521666	2	9506398	9521666	ZSWIM2	ENSBTAG00000007580	zinc finger SWIM-type containing 2 [Source:VGNC Symbol;Acc:VGNC:37382]	gene	overlapping	0	13.0032	7.89667	17.8399	20.1616
Chr2:9925552-9941219	2	9925552	9941219	null				Not found	0	19.2868	10.1342	26.499	13.3293
Chr2:10157096-10174617	2	10157096	10174617	null				Not found	0	20.8744	20.1182	36.1498	22.955
Chr2:10286392-10299371	2	10286392	10299371	null				Not found	0	35.6665	28.6228	45.7203	47.8748
Chr2:10385420-10405550	2	10385420	10405550	null				Not found	0	29.4858	12.8485	32.093	19.389
Chr2:10463867-10483278	2	10463867	10483278	null				Not found	0	8.25815	11.7218	21.9666	25.9179
Chr2:10483358-10496731	2	10483358	10496731	null				Not found	0	9.24662	7.91493	16.4926	13.3905
Chr2:10496745-10514301	2	10496745	10514301	null				Not found	0	8.45168	9.72046	21.4344	13.0114
Chr2:10514307-10524767	2	10514307	10524767	null				Not found	0	21.8042	9.05481	17.8073	11.1408
Chr2:10524786-10541100	2	10524786	10541100	null				Not found	0	16.7276	8.68341	20.7467	14.0692
Chr2:10559461-10576209	2	10559461	10576209	null				Not found	0	12.6479	12.3893	20.4528	15.1502
Chr2:10617253-10638658	2	10617253	10638658	FSIP2	ENSBTAG00000003645	fibrous sheath interacting protein 2 [Source:HGNC Symbol;Acc:HGNC:21675]	gene	overlapping	0	27.3268	19.4478	28.5827	31.5181
Chr2:10638861-10654618	2	10638861	10654618	FSIP2	ENSBTAG00000003645	fibrous sheath interacting protein 2 [Source:HGNC Symbol;Acc:HGNC:21675]	gene	overlapping	0	19.1301	9.84419	21.3874	30.3592
Chr2:10654664-10676309	2	10654664	10676309	FSIP2	ENSBTAG00000003645	fibrous sheath interacting protein 2 [Source:HGNC Symbol;Acc:HGNC:21675]	gene	overlapping	0	12.3076	15.994	25.3886	23.3269
Chr2:10707329-10725086	2	10707329	10725086	FSIP2	ENSBTAG00000003645	fibrous sheath interacting protein 2 [Source:HGNC Symbol;Acc:HGNC:21675]	gene	overlapping	0	24.6811	15.937	33.488	28.0219
Chr2:11091896-11112515	2	11091896	11112515	null				Not found	0	25.4396	17.9849	35.1112	29.4482
Chr2:11157703-11173236	2	11157703	11173236	null				Not found	0	27.0998	10.265	27.3268	18.7939
Chr2:11173267-11191537	2	11173267	11191537	null				Not found	0	23.2788	7.69182	20.6927	10.0083
Chr2:11236683-11251509	2	11236683	11251509	null				Not found	0	12.9898	14.9667	22.9716	14.0766
Chr2:11325423-11342488	2	11325423	11342488	null				Not found	0	18.0473	7.11205	23.9367	14.5206
Chr2:11342681-11362806	2	11342681	11362806	null				Not found	0	19.9817	10.4464	22.273	20.7238
Chr2:11450968-11468438	2	11450968	11468438	null				Not found	0	20.5015	15.5414	25.5411	21.9255
Chr2:11676661-11696650	2	11676661	11696650	null				Not found	0	8.18573	8.10175	19.275	19.3271
Chr2:11723609-11739243	2	11723609	11739243	null				Not found	0	13.3113	6.65595	23.7292	11.0828
Chr2:11739299-11758785	2	11739299	11758785	null				Not found	0	12.7749	16.6496	25.4171	24.2425
Chr2:11758798-11781063	2	11758798	11781063	null				Not found	0	16.316	12.4657	27.7093	20.1129
Chr2:12056034-12079866	2	12056034	12079866	null				Not found	0	16.0596	15.4196	29.1695	16.2902
Chr2:12095742-12113261	2	12095742	12113261	null				Not found	0	21.525	14.6388	26.2514	23.8145
Chr2:12305429-12327052	2	12305429	12327052	null				Not found	0	11.6445	8.01564	26.5086	29.8755
Chr2:12738478-12758276	2	12738478	12758276	null				Not found	0	30.4431	28.4957	48.7989	32.3418
Chr2:12886487-12903184	2	12886487	12903184	null				Not found	0	31.9397	28.3827	40.1517	33.3807
Chr2:13305505-13321169	2	13305505	13321169	null				Not found	0	41.3094	25.1378	38.7826	32.1292
Chr2:13737762-13748140	2	13737762	13748140	FRZB	ENSBTAG00000010977	frizzled-related protein [Source:VGNC Symbol;Acc:VGNC:29124]	gene	overlapping	0	28.9654	26.7892	38.8364	28.8644
Chr2:13916313-13931661	2	13916313	13931661	null				Not found	0	24.7561	11.9659	27.4353	25.8851
Chr2:13942451-13958424	2	13942451	13958424	null				Not found	0	26.3975	20.7179	29.8815	29.2358
Chr2:14129943-14148121	2	14129943	14148121	PDE1A	ENSBTAG00000012100	phosphodiesterase 1A [Source:VGNC Symbol;Acc:VGNC:32671]	gene	overlapping	0	32.4483	25.653	32.0852	27.778
Chr2:14786741-14796353	2	14786741	14796353	null				Not found	0	21.3755	28.7418	16.2276	17.4554
Chr2:14830320-14844485	2	14830320	14844485	null				Not found	0	30.5567	38.6846	29.753	37.2685
Chr2:14917783-14933062	2	14917783	14933062	null				Not found	0	24.6299	15.1868	28.4166	16.2627
Chr2:14976221-14986674	2	14976221	14986674	null				Not found	0	17.4592	16.2334	28.344	21.6435
Chr2:15059260-15073400	2	15059260	15073400	CERKL	ENSBTAG00000009257	ceramide kinase like [Source:VGNC Symbol;Acc:VGNC:27223]	gene	overlapping	0	33.5381	23.0749	39.2313	34.9701
Chr2:15526260-15540177	2	15526260	15540177	null				Not found	0	31.6936	21.9729	33.2131	28.5414
Chr2:15673418-15685736	2	15673418	15685736	UBE2E3	ENSBTAG00000043956	ubiquitin-conjugating enzyme E2 E3 [Source:RefSeq peptide;Acc:NP_001073251]	gene	overlapping	0	38.7781	34.2274	47.9935	43.3727
Chr2:15723633-15736714	2	15723633	15736714	UBE2E3	ENSBTAG00000043956	ubiquitin-conjugating enzyme E2 E3 [Source:RefSeq peptide;Acc:NP_001073251]	gene	overlapping	0	29.3899	32.7339	43.2687	30.9422
Chr2:15917390-15933592	2	15917390	15933592	null				Not found	0	17.6612	22.5393	33.528	29.398
Chr2:16108680-16121736	2	16108680	16121736	null				Not found	0	15.3907	11.4419	21.0071	20.7237
Chr2:16121791-16139481	2	16121791	16139481	null				Not found	0	17.0678	6.44208	23.0057	21.3965
Chr2:16295461-16309534	2	16295461	16309534	null				Not found	0	19.4441	25.9447	38.3251	29.5904
Chr2:16396127-16408521	2	16396127	16408521	null				Not found	0	34.2461	38.1414	27.9727	33.1863
Chr2:16563118-16580550	2	16563118	16580550	null				Not found	0	23.7204	18.182	32.0783	26.119
Chr2:17168955-17180996	2	17168955	17180996	ZNF385B	ENSBTAG00000003120	zinc finger protein 385B [Source:VGNC Symbol;Acc:VGNC:37264]	gene	overlapping	0	38.9094	30.0895	38.5787	29.9784
Chr2:17945898-17955231	2	17945898	17955231	CCDC141	ENSBTAG00000027875	coiled-coil domain containing 141 [Source:VGNC Symbol;Acc:VGNC:26852]	gene	overlapping	0	34.4766	23.8346	41.2344	33.3406
Chr2:18719967-18731725	2	18719967	18731725	null				Not found	0	44.6153	33.0417	51.6634	48.2802
Chr2:19030408-19045658	2	19030408	19045658	PDE11A	ENSBTAG00000016396	phosphodiesterase 11A [Source:VGNC Symbol;Acc:VGNC:32669]	gene	overlapping	0	36.8351	24.5953	36.0715	34.6397
Chr2:19710982-19720401	2	19710982	19720401	null				Not found	0	43.3315	42.4949	31.6469	41.2945
Chr2:19773375-19785585	2	19773375	19785585	null				Not found	0	15.8333	8.82128	23.5202	20.7351
Chr2:20474364-20487453	2	20474364	20487453	null				Not found	0	17.2501	15.6659	26.7833	17.7722
Chr2:20527228-20536412	2	20527228	20536412	null				Not found	0	16.7882	17.543	8.27289	12.2403
Chr2:20578920-20592577	2	20578920	20592577	null				Not found	0	26.8265	27.3311	42.6369	26.0489
Chr2:20667912-20678805	2	20667912	20678805	MTX2	ENSBTAG00000006693	metaxin 2 [Source:HGNC Symbol;Acc:HGNC:7506]	gene	overlapping	0	21.8259	8.84596	22.0811	13.2318
Chr2:20791703-20796152	2	20791703	20796152	HOXD4	ENSBTAG00000039581	homeobox D4 [Source:HGNC Symbol;Acc:HGNC:5138]	gene	overlapping	0	31.7523	25.2457	32.3708	22.6751
Chr2:21399011-21411669	2	21399011	21411669	null				Not found	0	29.5044	24.1542	30.3204	32.9622
Chr2:21693407-21702164	2	21693407	21702164	U6	ENSBTAG00000043840	U6 spliceosomal RNA [Source:RFAM;Acc:RF00026]	gene	overlapping	0	37.9814	28.2678	39.7003	29.4636
Chr2:21743093-21755803	2	21743093	21755803	ATF2	ENSBTAG00000002295	activating transcription factor 2 [Source:VGNC Symbol;Acc:VGNC:26240]	gene	overlapping	0	28.3154	24.6964	46.024	26.2503
Chr2:21755952-21766800	2	21755952	21766800	ATF2	ENSBTAG00000002295	activating transcription factor 2 [Source:VGNC Symbol;Acc:VGNC:26240]	gene	overlapping	0	46.7702	35.7686	54.369	37.4275
Chr2:21805697-21820562	2	21805697	21820562	ATF2	ENSBTAG00000002295	activating transcription factor 2 [Source:VGNC Symbol;Acc:VGNC:26240]	gene	overlapping	0	44.0595	35.6946	48.5623	46.2258
Chr2:21820646-21836345	2	21820646	21836345	ATF2	ENSBTAG00000002295	activating transcription factor 2 [Source:VGNC Symbol;Acc:VGNC:26240]	gene	overlapping	0	43.6136	33.7191	43.4555	47.0914
Chr2:22819050-22829348	2	22819050	22829348	null				Not found	0	15.6517	25.3782	10.3208	19.4435
Chr2:23262532-23270139	2	23262532	23270139	null				Not found	0	20.1509	27.0184	12.3825	21.9802
Chr2:23465236-23476798	2	23465236	23476798	MAP3K20	ENSBTAG00000001083	mitogen-activated protein kinase kinase kinase MLT [Source:RefSeq peptide;Acc:NP_001192422]	gene	overlapping	0	32.826	37.8913	23.3429	32.642
Chr2:23758614-23772824	2	23758614	23772824	RAPGEF4	ENSBTAG00000020984	Rap guanine nucleotide exchange factor 4 [Source:VGNC Symbol;Acc:VGNC:33725]	gene	overlapping	0	35.3682	32.2797	48.0037	37.906
Chr2:23796755-23805355	2	23796755	23805355	RAPGEF4	ENSBTAG00000020984	Rap guanine nucleotide exchange factor 4 [Source:VGNC Symbol;Acc:VGNC:33725]	gene	overlapping	0	45.9614	34.6035	41.497	36.0871
Chr2:24284624-24297792	2	24284624	24297792	null				Not found	0	22.742	18.1827	8.9733	25.6103
Chr2:24371617-24381022	2	24371617	24381022	null				Not found	0	14.7744	17.6597	7.51956	10.9122
Chr2:24381027-24390389	2	24381027	24390389	null				Not found	0	11.727	15.3505	6.13347	13.7236
Chr2:24903006-24914669	2	24903006	24914669	null				Not found	0	26.4284	23.0192	30.2164	28.6373
Chr2:25130015-25147283	2	25130015	25147283	METTL8	ENSBTAG00000016430	methyltransferase like 8 [Source:VGNC Symbol;Acc:VGNC:31417]	gene	overlapping	0	28.8686	28.9108	38.6226	35.6383
Chr2:25327037-25337360	2	25327037	25337360	null				Not found	0	45.8344	40.3155	53.0461	49.6554
Chr2:25565573-25571119	2	25565573	25571119	GORASP2	ENSBTAG00000013218	golgi reassembly stacking protein 2 [Source:VGNC Symbol;Acc:VGNC:29499]	gene	overlapping	0	47.9507	54.8563	40.8518	45.4373
Chr2:25679882-25681811	2	25679882	25681811	GAD1	ENSBTAG00000007258	glutamate decarboxylase 1 [Source:VGNC Symbol;Acc:VGNC:29204]	gene	overlapping	0	11.4205	20.3711	4.80753	7.41625
Chr2:25780145-25788870	2	25780145	25788870	null				Not found	0	29.6849	34.6048	20.2585	24.6659
Chr2:26389728-26407655	2	26389728	26407655	UBR3	ENSBTAG00000020296	ubiquitin protein ligase E3 component n- recognin 3 (putative) [Source:HGNC Symbol;Acc:HGNC:30467]	gene	overlapping	0	31.7138	33.6407	45.8016	37.6921
Chr2:26407709-26421610	2	26407709	26421610	UBR3	ENSBTAG00000020296	ubiquitin protein ligase E3 component n- recognin 3 (putative) [Source:HGNC Symbol;Acc:HGNC:30467]	gene	overlapping	0	41.3458	32.7263	53.6277	42.1296
Chr2:26437476-26451367	2	26437476	26451367	UBR3	ENSBTAG00000020296	ubiquitin protein ligase E3 component n- recognin 3 (putative) [Source:HGNC Symbol;Acc:HGNC:30467]	gene	overlapping	0	32.6509	34.0597	49.1377	30.2582
Chr2:26451372-26466644	2	26451372	26466644	UBR3	ENSBTAG00000020296	ubiquitin protein ligase E3 component n- recognin 3 (putative) [Source:HGNC Symbol;Acc:HGNC:30467]	gene	overlapping	0	29.3098	25.1685	40.9899	26.7049
Chr2:26466658-26479026	2	26466658	26479026	UBR3	ENSBTAG00000020296	ubiquitin protein ligase E3 component n- recognin 3 (putative) [Source:HGNC Symbol;Acc:HGNC:30467]	gene	overlapping	0	42.854	37.0028	51.4657	46.8392
Chr2:26833568-26846652	2	26833568	26846652	null				Not found	0	14.3293	9.12216	23.4413	11.7368
Chr2:27054926-27065604	2	27054926	27065604	LRP2	ENSBTAG00000004555	LDL receptor related protein 2 [Source:VGNC Symbol;Acc:VGNC:30990]	gene	overlapping	0	36.2333	37.6922	27.159	35.9184
Chr2:27223019-27234535	2	27223019	27234535	ABCB11	ENSBTAG00000026885	ATP binding cassette subfamily B member 11 [Source:VGNC Symbol;Acc:VGNC:25463]	gene	overlapping	0	28.6623	21.6735	30.5559	29.451
Chr2:27513577-27527115	2	27513577	27527115	CERS6	ENSBTAG00000044179	ceramide synthase 6 [Source:VGNC Symbol;Acc:VGNC:27228]	gene	overlapping	0	20.6788	8.50723	23.5866	15.35
Chr2:27956999-27965857	2	27956999	27965857	STK39	ENSBTAG00000017162	No description	gene	overlapping	0	24.6013	30.3981	46.2513	34.9446
Chr2:28043996-28053185	2	28043996	28053185	null				Not found	0	43.4118	37.0879	26.1973	36.3722
Chr2:28781532-28793571	2	28781532	28793571	null				Not found	0	35.8833	31.6997	50.5627	34.8691
Chr2:29195293-29207855	2	29195293	29207855	null				Not found	0	33.9575	41.9584	30.0108	35.4127
Chr2:29339999-29355665	2	29339999	29355665	null				Not found	0	38.0879	34.0213	44.8885	40.2474
Chr2:30162419-30175755	2	30162419	30175755	SCN9A	ENSBTAG00000002425	sodium voltage-gated channel alpha subunit 9 [Source:VGNC Symbol;Acc:VGNC:34355]	gene	overlapping	0	32.2978	24.6026	39.112	33.4346
Chr2:30251179-30263980	2	30251179	30263980	null				Not found	0	20.3683	21.6731	30.2712	25.7864
Chr2:30263999-30278676	2	30263999	30278676	U6	ENSBTAG00000042597	U6 spliceosomal RNA [Source:RFAM;Acc:RF00026]	gene	overlapping	0	32.9589	29.9472	41.3165	33.3316
Chr2:30346686-30363821	2	30346686	30363821	SCN1A	ENSBTAG00000018520	sodium voltage-gated channel alpha subunit 1 [Source:VGNC Symbol;Acc:VGNC:34345]	gene	overlapping	0	38.0673	26.6678	40.0934	39.6301
Chr2:30709586-30715508	2	30709586	30715508	CSRNP3	ENSBTAG00000039091	No description	gene	upstream	846	20.0549	20.4582	9.42189	6.31431
Chr2:31041049-31053332	2	31041049	31053332	SCN2A	ENSBTAG00000038180	sodium voltage-gated channel alpha subunit 2 [Source:VGNC Symbol;Acc:VGNC:34347]	gene	overlapping	0	8.28586	6.82422	19.3446	11.9315
Chr2:31164753-31181397	2	31164753	31181397	null				Not found	0	6.40522	9.22175	18.1212	11.0207
Chr2:31181438-31196038	2	31181438	31196038	SCN3A	ENSBTAG00000019385	sodium voltage-gated channel alpha subunit 3 [Source:HGNC Symbol;Acc:HGNC:10590]	gene	downstream	528	12.3128	11.2491	21.2782	14.9757
Chr2:31642914-31654167	2	31642914	31654167	ENSBTAG00000005501	ENSBTAG00000005501	No description	gene	overlapping	0	32.3508	28.0294	43.6282	34.9974
Chr2:31654181-31671788	2	31654181	31671788	ENSBTAG00000005501	ENSBTAG00000005501	No description	gene	overlapping	0	41.8286	45.671	31.0347	41.6302
Chr2:32159914-32180329	2	32159914	32180329	null				Not found	0	16.2334	6.60095	19.1708	15.1595
Chr2:32180356-32203239	2	32180356	32203239	null				Not found	0	21.5085	17.0913	30.6578	26.5605
Chr2:33323907-33338024	2	33323907	33338024	null				Not found	0	19.545	16.022	26.6386	22.8504
Chr2:33423717-33440481	2	33423717	33440481	null				Not found	0	9.70117	5.60715	16.2097	18.2846
Chr2:33440653-33452107	2	33440653	33452107	null				Not found	0	17.6952	4.09993	12.132	14.8616
Chr2:33507224-33527902	2	33507224	33527902	null				Not found	0	10.5805	6.88291	17.4606	15.2592
Chr2:33776152-33792402	2	33776152	33792402	null				Not found	0	13.1327	6.81489	18.9121	19.6175
Chr2:34000801-34018345	2	34000801	34018345	KCNH7	ENSBTAG00000001899	potassium voltage-gated channel subfamily H member 7 [Source:VGNC Symbol;Acc:VGNC:30449]	gene	overlapping	0	6.31077	3.53618	15.2019	4.82618
Chr2:34018552-34035039	2	34018552	34035039	KCNH7	ENSBTAG00000001899	potassium voltage-gated channel subfamily H member 7 [Source:VGNC Symbol;Acc:VGNC:30449]	gene	overlapping	0	14.9638	4.66883	16.4038	7.92569
Chr2:34299198-34317047	2	34299198	34317047	FAP	ENSBTAG00000008140	fibroblast activation protein alpha [Source:VGNC Symbol;Acc:VGNC:28862]	gene	overlapping	0	19.67	10.5259	19.5308	28.6045
Chr2:34317759-34335431	2	34317759	34335431	FAP	ENSBTAG00000008140	fibroblast activation protein alpha [Source:VGNC Symbol;Acc:VGNC:28862]	gene	overlapping	0	10.5028	9.19137	24.1812	23.9662
Chr2:34593164-34607341	2	34593164	34607341	SLC4A10	ENSBTAG00000015317	solute carrier family 4 member 10 [Source:VGNC Symbol;Acc:VGNC:34890]	gene	overlapping	0	25.5183	11.0729	20.2195	16.668
Chr2:34658972-34681239	2	34658972	34681239	SLC4A10	ENSBTAG00000015317	solute carrier family 4 member 10 [Source:VGNC Symbol;Acc:VGNC:34890]	gene	overlapping	0	35.0906	26.6361	34.4305	29.1762
Chr2:34717037-34732632	2	34717037	34732632	SLC4A10	ENSBTAG00000015317	solute carrier family 4 member 10 [Source:VGNC Symbol;Acc:VGNC:34890]	gene	overlapping	0	25.6235	9.41202	20.6133	19.4228
Chr2:34768540-34789672	2	34768540	34789672	SLC4A10	ENSBTAG00000015317	solute carrier family 4 member 10 [Source:VGNC Symbol;Acc:VGNC:34890]	gene	overlapping	0	25.0103	18.1008	30.8261	35.8041
Chr2:34789716-34805783	2	34789716	34805783	SLC4A10	ENSBTAG00000015317	solute carrier family 4 member 10 [Source:VGNC Symbol;Acc:VGNC:34890]	gene	overlapping	0	19.1259	14.8049	27.7324	25.0265
Chr2:34822801-34836554	2	34822801	34836554	SLC4A10	ENSBTAG00000015317	solute carrier family 4 member 10 [Source:VGNC Symbol;Acc:VGNC:34890]	gene	overlapping	0	29.4681	11.9926	26.0482	32.4157
Chr2:34998931-35015877	2	34998931	35015877	null				Not found	0	21.6582	19.7252	35.2578	33.5627
Chr2:35213279-35226632	2	35213279	35226632	null				Not found	0	13.5231	4.87978	16.5973	10.158
Chr2:35960737-35969463	2	35960737	35969463	RBMS1	ENSBTAG00000005180	RNA binding motif single stranded interacting protein 1 [Source:VGNC Symbol;Acc:VGNC:33809]	gene	overlapping	0	7.54984	5.10026	14.8614	7.02365
Chr2:36624209-36639611	2	36624209	36639611	LY75	ENSBTAG00000017797	No description	gene	overlapping	0	35.0032	27.8501	40.5662	35.1276
Chr2:37087565-37101616	2	37087565	37101616	BAZ2B	ENSBTAG00000020654	bromodomain adjacent to zinc finger domain protein 2B [Source:RefSeq peptide;Acc:NP_001192347]	gene	overlapping	0	32.8473	29.1596	45.1245	26.3094
Chr2:37240656-37243993	2	37240656	37243993	TANC1	ENSBTAG00000004177	tetratricopeptide repeat, ankyrin repeat and coiled-coil containing 1 [Source:VGNC Symbol;Acc:VGNC:35591]	gene	overlapping	0	32.1675	27.6434	37.5315	33.9951
Chr2:37420125-37430261	2	37420125	37430261	TANC1	ENSBTAG00000004177	tetratricopeptide repeat, ankyrin repeat and coiled-coil containing 1 [Source:VGNC Symbol;Acc:VGNC:35591]	gene	overlapping	0	33.4911	31.5219	45.9238	36.9547
Chr2:37825631-37833703	2	37825631	37833703	PKP4	ENSBTAG00000013773	plakophilin 4 [Source:VGNC Symbol;Acc:VGNC:32952]	gene	overlapping	0	40.9265	40.6583	31.6036	33.0506
Chr2:38634003-38649490	2	38634003	38649490	null				Not found	0	13.0275	12.1284	24.1528	16.2997
Chr2:38649727-38663607	2	38649727	38663607	null				Not found	0	19.3383	23.1013	30.3373	27.0442
Chr2:38754548-38767435	2	38754548	38767435	null				Not found	0	18.2197	16.7562	30.9326	26.9871
Chr2:38767497-38785293	2	38767497	38785293	ERMN	ENSBTAG00000012912	ermin [Source:VGNC Symbol;Acc:VGNC:28591]	gene	overlapping	0	13.6802	8.30948	24.8019	18.7338
Chr2:38802556-38816634	2	38802556	38816634	GALNT5	ENSBTAG00000017376	polypeptide N- acetylgalactosaminyltransferase 5 [Source:VGNC Symbol;Acc:VGNC:29233]	gene	overlapping	0	7.89186	8.29531	17.384	12.145
Chr2:39036454-39054285	2	39036454	39054285	null				Not found	0	18.8872	24.5154	33.2304	30.8333
Chr2:39697023-39710661	2	39697023	39710661	null				Not found	0	16.4729	9.50858	17.1476	23.0585
Chr2:40011853-40013883	2	40011853	40013883	NR4A2	ENSBTAG00000003650	nuclear receptor subfamily 4 group A member 2 [Source:VGNC Symbol;Acc:VGNC:32246]	gene	overlapping	0	26.1848	29.0512	4.03453	18.1716
Chr2:40013941-40019695	2	40013941	40019695	NR4A2	ENSBTAG00000003650	nuclear receptor subfamily 4 group A member 2 [Source:VGNC Symbol;Acc:VGNC:32246]	gene	overlapping	0	12.1327	17.7103	6.82056	12.6937
Chr2:40184996-40202556	2	40184996	40202556	null				Not found	0	15.2278	9.05038	22.139	17.1955
Chr2:40219978-40230886	2	40219978	40230886	null				Not found	0	17.2036	9.68594	20.4075	20.0643
Chr2:40230957-40246191	2	40230957	40246191	null				Not found	0	19.0031	9.84487	24.5091	18.9674
Chr2:40357687-40378274	2	40357687	40378274	null				Not found	0	29.1943	14.6013	24.5479	37.3506
Chr2:40399059-40423126	2	40399059	40423126	null				Not found	0	10.0931	6.9227	23.5277	23.8041
Chr2:40766156-40779467	2	40766156	40779467	null				Not found	0	56.0246	56.0434	46.2916	55.3883
Chr2:40813321-40829910	2	40813321	40829910	null				Not found	0	30.485	28.2168	41.4482	32.7119
Chr2:40925894-40945535	2	40925894	40945535	null				Not found	0	12.6776	12.1714	21.9499	17.554
Chr2:41019557-41040475	2	41019557	41040475	null				Not found	0	17.2296	7.26674	23.0406	17.4954
Chr2:41079054-41098591	2	41079054	41098591	null				Not found	0	12.2326	13.1423	28.9768	20.5542
Chr2:41124170-41140609	2	41124170	41140609	null				Not found	0	20.813	7.93435	17.7469	14.44
Chr2:41288703-41303334	2	41288703	41303334	null				Not found	0	26.8297	8.68665	22.1024	31.0614
Chr2:41356791-41369790	2	41356791	41369790	KCNJ3	ENSBTAG00000006159	potassium voltage-gated channel subfamily J member 3 [Source:VGNC Symbol;Acc:VGNC:30461]	gene	overlapping	0	45.244	34.0616	46.6157	43.0887
Chr2:41389422-41401801	2	41389422	41401801	KCNJ3	ENSBTAG00000006159	potassium voltage-gated channel subfamily J member 3 [Source:VGNC Symbol;Acc:VGNC:30461]	gene	overlapping	0	39.0692	22.8454	36.0311	40.6308
Chr2:41593696-41608287	2	41593696	41608287	null				Not found	0	32.4875	43.007	25.3895	37.7864
Chr2:42477684-42496615	2	42477684	42496615	null				Not found	0	37.5163	47.046	34.9644	44.7805
Chr2:42983608-43003052	2	42983608	43003052	null				Not found	0	17.2849	18.4316	32.5603	19.3691
Chr2:43573533-43578520	2	43573533	43578520	ARL6IP6	ENSBTAG00000001435	ADP ribosylation factor like GTPase 6 interacting protein 6 [Source:VGNC Symbol;Acc:VGNC:26152]	gene	overlapping	0	43.9698	47.6796	34.1583	40.8384
Chr2:44000284-44016376	2	44000284	44016376	null				Not found	0	23.4536	29.8835	43.6221	33.6575
Chr2:44057471-44080107	2	44057471	44080107	null				Not found	0	23.9461	18.2452	31.68	37.1499
Chr2:44311465-44318491	2	44311465	44318491	CACNB4	ENSBTAG00000002297	No description	gene	overlapping	0	32.8729	17.6406	26.6775	20.012
Chr2:44601141-44616490	2	44601141	44616490	NEB	ENSBTAG00000006907	nebulin [Source:VGNC Symbol;Acc:VGNC:31977]	gene	overlapping	0	40.3807	33.9389	43.7594	43.2604
Chr2:45088794-45099756	2	45088794	45099756	null				Not found	0	19.6489	10.4659	22.6648	22.5212
Chr2:45099794-45120030	2	45099794	45120030	null				Not found	0	18.6657	9.45134	25.4377	22.2555
Chr2:45120221-45139591	2	45120221	45139591	null				Not found	0	28.1053	20.9807	34.0595	27.6561
Chr2:45408878-45424269	2	45408878	45424269	null				Not found	0	15.9741	15.3653	25.0191	18.1041
Chr2:45462054-45480612	2	45462054	45480612	null				Not found	0	21.3376	8.7432	20.5305	16.5841
Chr2:45480635-45495273	2	45480635	45495273	null				Not found	0	9.21716	6.17986	21.544	12.5459
Chr2:45539819-45560107	2	45539819	45560107	null				Not found	0	17.1151	9.89852	23.5154	15.5564
Chr2:45661463-45678200	2	45661463	45678200	null				Not found	0	13.9381	11.6341	23.0771	20.6311
Chr2:46004690-46017943	2	46004690	46017943	null				Not found	0	30.7	17.1885	27.0815	33.111
Chr2:46328339-46345959	2	46328339	46345959	null				Not found	0	21.0541	15.6735	26.7777	30.0449
Chr2:46393910-46410351	2	46393910	46410351	null				Not found	0	33.6509	27.2913	35.161	37.3457
Chr2:47449562-47459840	2	47449562	47459840	KIF5C	ENSBTAG00000018125	kinesin family member 5C [Source:VGNC Symbol;Acc:VGNC:30607]	gene	overlapping	0	31.9871	21.2037	28.2542	19.0951
Chr2:47608023-47618422	2	47608023	47618422	EPC2	ENSBTAG00000018581	enhancer of polycomb homolog 2 [Source:VGNC Symbol;Acc:VGNC:28528]	gene	overlapping	0	31.9414	30.0371	43.5808	34.4579
Chr2:47767360-47777375	2	47767360	47777375	null				Not found	0	32.7406	35.0791	26.3294	29.1879
Chr2:48170273-48185822	2	48170273	48185822	null				Not found	0	29.0412	29.2813	43.4352	38.097
Chr2:48507161-48521255	2	48507161	48521255	null				Not found	0	29.4097	14.4474	27.5132	36.4676
Chr2:48769015-48778143	2	48769015	48778143	null				Not found	0	17.7669	8.74694	20.8273	21.542
Chr2:49382030-49402089	2	49382030	49402089	ENSBTAG00000046032	ENSBTAG00000046032	No description	gene	overlapping	0	22.2543	15.843	30.0389	17.806
Chr2:49492887-49505257	2	49492887	49505257	null				Not found	0	15.5042	7.30388	21.5608	12.1694
Chr2:49505258-49522233	2	49505258	49522233	null				Not found	0	19.2705	16.9272	27.5529	24.052
Chr2:49709175-49726071	2	49709175	49726071	null				Not found	0	28.0777	26.1293	39.1711	37.2818
Chr2:49761575-49785419	2	49761575	49785419	null				Not found	0	25.4722	26.0381	39.9381	22.7247
Chr2:49877940-49900833	2	49877940	49900833	null				Not found	0	27.9784	29.7495	42.3269	20.4931
Chr2:50144696-50165306	2	50144696	50165306	null				Not found	0	35.3548	30.7696	39.2081	31.9393
Chr2:50416911-50433636	2	50416911	50433636	null				Not found	0	28.6221	14.9708	38.4262	34.4553
Chr2:50550005-50569028	2	50550005	50569028	null				Not found	0	19.914	12.5268	21.8126	13.8327
Chr2:50580397-50597304	2	50580397	50597304	null				Not found	0	19.6802	13.1192	25.4606	22.2389
Chr2:50597368-50617039	2	50597368	50617039	null				Not found	0	25.0506	18.8636	34.0748	31.3362
Chr2:50860490-50881349	2	50860490	50881349	null				Not found	0	16.6533	11.0561	19.559	21.2572
Chr2:51736315-51753748	2	51736315	51753748	null				Not found	0	33.9393	25.1403	39.6827	30.4533
Chr2:52480138-52493605	2	52480138	52493605	null				Not found	0	37.5186	44.3481	32.554	37.1021
Chr2:52592068-52607015	2	52592068	52607015	GTDC1	ENSBTAG00000001132	glycosyltransferase like domain containing 1 [Source:VGNC Symbol;Acc:VGNC:29690]	gene	overlapping	0	39.3291	32.4654	45.7197	44.2784
Chr2:52704323-52718264	2	52704323	52718264	GTDC1	ENSBTAG00000001132	glycosyltransferase like domain containing 1 [Source:VGNC Symbol;Acc:VGNC:29690]	gene	overlapping	0	26.7278	26.1435	44.7169	39.3473
Chr2:53264543-53283500	2	53264543	53283500	ARHGAP15	ENSBTAG00000032289	Rho GTPase activating protein 15 [Source:VGNC Symbol;Acc:VGNC:26076]	gene	overlapping	0	26.2382	16.6675	30.6577	29.2106
Chr2:53857217-53875866	2	53857217	53875866	KYNU	ENSBTAG00000032277	kynureninase [Source:VGNC Symbol;Acc:VGNC:30759]	gene	overlapping	0	11.1405	7.03928	21.2719	15.6578
Chr2:54283603-54304367	2	54283603	54304367	null				Not found	0	13.4045	13.6295	25.3139	30.5394
Chr2:54338346-54356886	2	54338346	54356886	null				Not found	0	11.4961	16.3766	22.6895	22.7769
Chr2:54651574-54663220	2	54651574	54663220	null				Not found	0	27.5281	26.1808	33.0409	22.8315
Chr2:54918931-54939450	2	54918931	54939450	null				Not found	0	33.9832	21.6297	36.7879	28.7493
Chr2:55061429-55079713	2	55061429	55079713	null				Not found	0	26.6894	16.7706	27.7298	22.2186
Chr2:55175801-55192695	2	55175801	55192695	null				Not found	0	22.9389	12.9911	25.5319	31.1462
Chr2:55213333-55229026	2	55213333	55229026	null				Not found	0	19.028	6.07692	20.4707	17.7042
Chr2:55229379-55245669	2	55229379	55245669	null				Not found	0	12.0609	7.70116	21.3098	17.6289
Chr2:55284332-55304774	2	55284332	55304774	null				Not found	0	33.7111	31.5586	41.1257	46.7972
Chr2:55562291-55582899	2	55562291	55582899	ENSBTAG00000032264	ENSBTAG00000032264	No description	gene	upstream	1190	35.394	25.1125	37.9472	38.3198
Chr2:56044261-56065519	2	56044261	56065519	null				Not found	0	34.6987	36.7112	48.3967	39.0303
Chr2:56828189-56854072	2	56828189	56854072	ENSBTAG00000024632	ENSBTAG00000024632	No description	gene	overlapping	0	21.8755	26.0278	43.2718	33.7512
Chr2:57030155-57045035	2	57030155	57045035	null				Not found	0	22.105	23.9946	33.617	27.2178
Chr2:57045141-57062168	2	57045141	57062168	null				Not found	0	18.1468	14.8158	25.8885	22.7202
Chr2:57080462-57094596	2	57080462	57094596	null				Not found	0	23.9277	18.5382	30.4126	21.8877
Chr2:57403011-57418180	2	57403011	57418180	null				Not found	0	28.2715	21.0836	29.1447	39.7546
Chr2:57500948-57519486	2	57500948	57519486	null				Not found	0	20.1839	13.5413	26.5444	24.0548
Chr2:57668772-57687119	2	57668772	57687119	null				Not found	0	20.3297	12.3314	25.7676	18.198
Chr2:57773505-57784977	2	57773505	57784977	null				Not found	0	9.17337	9.41117	22.5784	20.1885
Chr2:57785119-57806382	2	57785119	57806382	null				Not found	0	8.20282	4.80937	17.5086	16.1445
Chr2:57934060-57947307	2	57934060	57947307	null				Not found	0	23.5097	11.494	22.5132	19.789
Chr2:57947429-57966104	2	57947429	57966104	null				Not found	0	10.4588	6.94628	22.9693	18.7962
Chr2:58056893-58076360	2	58056893	58076360	null				Not found	0	16.7195	22.5436	30.0387	21.7948
Chr2:58112317-58132952	2	58112317	58132952	null				Not found	0	21.8586	18.5345	26.5957	28.6541
Chr2:58132984-58152606	2	58132984	58152606	null				Not found	0	17.9167	17.4661	25.1852	27.436
Chr2:58204817-58226732	2	58204817	58226732	null				Not found	0	12.1812	8.80344	25.7405	12.0484
Chr2:58226779-58245955	2	58226779	58245955	null				Not found	0	11.9692	9.28957	20.1635	18.6185
Chr2:58245989-58258809	2	58245989	58258809	null				Not found	0	9.88808	16.6024	26.0762	25.1852
Chr2:58268812-58283191	2	58268812	58283191	null				Not found	0	17.8833	17.9507	30.195	35.148
Chr2:58319933-58340113	2	58319933	58340113	null				Not found	0	13.3652	13.2896	29.5311	29.6787
Chr2:58701331-58714723	2	58701331	58714723	NXPH2	ENSBTAG00000018147	neurexophilin 2 [Source:VGNC Symbol;Acc:VGNC:32381]	gene	overlapping	0	21.1752	17.6936	29.4922	33.187
Chr2:58952005-58967311	2	58952005	58967311	null				Not found	0	26.223	20.3372	25.3552	24.7952
Chr2:58997999-59014881	2	58997999	59014881	null				Not found	0	20.092	16.7389	22.1144	21.4424
Chr2:59228579-59244899	2	59228579	59244899	null				Not found	0	36.9309	32.1688	44.2796	32.795
Chr2:59245029-59260795	2	59245029	59260795	null				Not found	0	33.0073	24.9021	35.888	32.1729
Chr2:59540757-59558583	2	59540757	59558583	null				Not found	0	42.657	36.7487	48.6586	41.6197
Chr2:60934895-60947358	2	60934895	60947358	null				Not found	0	33.7747	21.7511	38.6369	34.9172
Chr2:61063910-61075444	2	61063910	61075444	null				Not found	0	31.859	43.4849	29.7851	37.2117
Chr2:61107487-61121301	2	61107487	61121301	null				Not found	0	32.3537	31.0826	47.8708	33.1408
Chr2:62325760-62342947	2	62325760	62342947	ZRANB3	ENSBTAG00000026842	zinc finger RANBP2-type containing 3 [Source:VGNC Symbol;Acc:VGNC:37373]	gene	overlapping	0	29.0287	30.7712	44.6531	37.2212
Chr2:62537869-62553709	2	62537869	62553709	RAB3GAP1	ENSBTAG00000013449	RAB3 GTPase activating protein catalytic subunit 1 [Source:VGNC Symbol;Acc:VGNC:33653]	gene	overlapping	0	46.9624	44.602	58.5131	53.4921
Chr2:62903546-62918734	2	62903546	62918734	TMEM163	ENSBTAG00000018753	transmembrane protein 163 [Source:VGNC Symbol;Acc:VGNC:35988]	gene	overlapping	0	32.675	40.2429	26.6369	44.2864
Chr2:63118920-63124249	2	63118920	63124249	MGAT5	ENSBTAG00000018744	mannosyl (alpha-1,6-)-glycoprotein beta-1,6- N-acetyl-glucosaminyltransferase [Source:HGNC Symbol;Acc:HGNC:7049]	gene	overlapping	0	49.98	55.4743	42.2552	47.2649
Chr2:63124286-63131325	2	63124286	63131325	MGAT5	ENSBTAG00000018744	mannosyl (alpha-1,6-)-glycoprotein beta-1,6- N-acetyl-glucosaminyltransferase [Source:HGNC Symbol;Acc:HGNC:7049]	gene	overlapping	0	45.3899	49.4932	35.3417	52.4453
Chr2:63820527-63829990	2	63820527	63829990	null				Not found	0	24.4626	21.0092	38.9657	22.3903
Chr2:64506685-64520584	2	64506685	64520584	null				Not found	0	34.8691	41.1707	29.6429	41.0136
Chr2:65163359-65178579	2	65163359	65178579	null				Not found	0	35.7499	35.1706	47.6995	35.1733
Chr2:66271144-66272552	2	66271144	66272552	ENSBTAG00000047913	ENSBTAG00000047913	No description	gene	overlapping	0	5.96281	26.0235	2.62568	5.15132
Chr2:66278671-66294615	2	66278671	66294615	null				Not found	0	23.6863	15.8653	28.3672	29.8844
Chr2:66397180-66413547	2	66397180	66413547	null				Not found	0	16.11	18.4861	34.9072	22.504
Chr2:66725671-66739584	2	66725671	66739584	null				Not found	0	11.6923	11.8237	25.2133	16.2485
Chr2:66757475-66777816	2	66757475	66777816	null				Not found	0	19.2443	18.8711	31.5357	34.3155
Chr2:66798027-66823904	2	66798027	66823904	null				Not found	0	23.8032	21.0178	28.4802	22.7047
Chr2:66824089-66840515	2	66824089	66840515	null				Not found	0	18.7497	15.0809	29.8613	16.549
Chr2:66856805-66868784	2	66856805	66868784	null				Not found	0	19.2683	19.1703	31.5134	26.8897
Chr2:67101265-67123720	2	67101265	67123720	null				Not found	0	27.4117	16.0067	29.9089	32.0793
Chr2:67123869-67145098	2	67123869	67145098	null				Not found	0	18.7863	15.9137	30.9718	22.8395
Chr2:67145126-67158651	2	67145126	67158651	null				Not found	0	21.2964	9.84273	22.9391	21.5041
Chr2:67181859-67202137	2	67181859	67202137	SNORD121A	ENSBTAG00000044578	Small nucleolar RNA SNORD121A [Source:RFAM;Acc:RF01191]	gene	overlapping	0	10.6013	7.45504	23.5485	17.8244
Chr2:67202144-67221053	2	67202144	67221053	SNORD121A	ENSBTAG00000044578	Small nucleolar RNA SNORD121A [Source:RFAM;Acc:RF01191]	gene	downstream	889	20.4281	9.13275	27.4096	20.6625
Chr2:67221406-67240838	2	67221406	67240838	null				Not found	0	10.71	9.63652	25.1625	16.2599
Chr2:67240840-67259911	2	67240840	67259911	null				Not found	0	20.8585	9.84355	24.1476	22.654
Chr2:67259979-67275605	2	67259979	67275605	null				Not found	0	21.0655	6.78523	19.6207	16.5533
Chr2:67275837-67297584	2	67275837	67297584	null				Not found	0	13.6424	6.55653	19.3103	11.3827
Chr2:67420020-67441334	2	67420020	67441334	null				Not found	0	30.1756	31.0481	39.4107	28.4455
Chr2:67586380-67599579	2	67586380	67599579	null				Not found	0	36.5915	24.7628	45.0058	32.7263
Chr2:67617579-67636818	2	67617579	67636818	null				Not found	0	29.9946	31.9145	38.061	34.1097
Chr2:67800476-67817786	2	67800476	67817786	null				Not found	0	40.3798	33.6779	42.9999	29.6921
Chr2:67853682-67873666	2	67853682	67873666	null				Not found	0	25.212	27.9384	46.8103	26.2509
Chr2:67930043-67949963	2	67930043	67949963	DPP10	ENSBTAG00000005235	dipeptidyl peptidase like 10 [Source:VGNC Symbol;Acc:VGNC:28186]	gene	overlapping	0	29.3669	20.7491	32.471	30.3615
Chr2:68088345-68110834	2	68088345	68110834	DPP10	ENSBTAG00000005235	dipeptidyl peptidase like 10 [Source:VGNC Symbol;Acc:VGNC:28186]	gene	overlapping	0	24.2501	19.7038	33.0521	28.3658
Chr2:68204060-68221384	2	68204060	68221384	null				Not found	0	16.9707	17.5045	30.4152	27.4881
Chr2:68236836-68256980	2	68236836	68256980	null				Not found	0	14.351	11.2641	23.5685	22.2708
Chr2:68273189-68296690	2	68273189	68296690	null				Not found	0	24.2947	8.35687	26.7231	18.3473
Chr2:68296787-68308978	2	68296787	68308978	null				Not found	0	26.5728	16.3355	30.7758	29.4744
Chr2:68593772-68612876	2	68593772	68612876	null				Not found	0	10.7798	8.13034	17.6516	11.7472
Chr2:68711855-68726686	2	68711855	68726686	null				Not found	0	9.0392	7.45262	20.6408	24.2124
Chr2:69163996-69182977	2	69163996	69182977	null				Not found	0	24.8938	26.9424	34.1393	28.6074
Chr2:69251194-69265725	2	69251194	69265725	null				Not found	0	27.6242	19.9087	30.6618	33.9362
Chr2:69308035-69323736	2	69308035	69323736	null				Not found	0	17.4116	11.6823	23.9347	22.9874
Chr2:69360104-69381300	2	69360104	69381300	null				Not found	0	9.0301	9.29935	25.9166	15.3354
Chr2:69383235-69401972	2	69383235	69401972	null				Not found	0	14.4254	20.6343	30.1185	29.4189
Chr2:69430509-69450104	2	69430509	69450104	null				Not found	0	23.1116	16.9811	30.0651	25.9428
Chr2:69450122-69467511	2	69450122	69467511	null				Not found	0	18.505	16.8119	32.2664	23.9396
Chr2:69467632-69480457	2	69467632	69480457	null				Not found	0	9.5227	9.72827	22.0774	14.7609
Chr2:69481179-69494380	2	69481179	69494380	null				Not found	0	21.8769	22.4545	27.4163	20.8403
Chr2:69533531-69550777	2	69533531	69550777	null				Not found	0	21.5797	21.4836	32.8571	39.3376
Chr2:69986977-69999860	2	69986977	69999860	CCDC93	ENSBTAG00000010221	coiled-coil domain containing 93 [Source:VGNC Symbol;Acc:VGNC:26934]	gene	overlapping	0	44.3485	48.326	36.0864	42.1985
Chr2:70762787-70782341	2	70762787	70782341	null				Not found	0	8.33102	8.9258	22.0322	18.5638
Chr2:71356840-71367674	2	71356840	71367674	null				Not found	0	40.7734	41.0395	31.1428	30.6791
Chr2:71418239-71427683	2	71418239	71427683	STEAP3	ENSBTAG00000007111	STEAP3 metalloreductase [Source:VGNC Symbol;Acc:VGNC:35380]	gene	overlapping	0	44.309	49.4344	39.5303	47.0033
Chr2:72312148-72329757	2	72312148	72329757	EPB41L5	ENSBTAG00000018236	erythrocyte membrane protein band 4,1 like 5 [Source:VGNC Symbol;Acc:VGNC:28525]	gene	overlapping	0	29.0083	40.1252	25.4691	34.1571
Chr2:72494214-72502352	2	72494214	72502352	null				Not found	0	26.8602	27.3471	17.3406	24.1205
Chr2:72529184-72535484	2	72529184	72535484	null				Not found	0	46.5383	42.7331	28.7465	41.0664
Chr2:72535497-72543705	2	72535497	72543705	null				Not found	0	36.3602	34.9513	18.2291	30.0119
Chr2:72543837-72553496	2	72543837	72553496	null				Not found	0	27.903	29.7355	16.5076	22.6377
Chr2:72560671-72566696	2	72560671	72566696	null				Not found	0	17.5538	30.0341	17.2882	17.5734
Chr2:72573840-72580101	2	72573840	72580101	null				Not found	0	20.1355	22.0115	10.8157	18.9476
Chr2:72597650-72607353	2	72597650	72607353	null				Not found	0	24.5088	21.4071	11.5955	20.9201
Chr2:72691129-72695576	2	72691129	72695576	null				Not found	0	29.1192	27.8275	12.7582	20.4675
Chr2:72695626-72706249	2	72695626	72706249	null				Not found	0	17.4677	22.8946	11.7623	16.4991
Chr2:72736521-72746401	2	72736521	72746401	null				Not found	0	17.4797	24.038	13.6761	25.0054
Chr2:72746451-72754172	2	72746451	72754172	null				Not found	0	20.8709	19.6623	10.8052	14.5014
Chr2:72798706-72811478	2	72798706	72811478	null				Not found	0	13.5413	26.0328	15.5964	21.9586
Chr2:72954173-72960078	2	72954173	72960078	null				Not found	0	44.4584	42.9867	29.5821	39.0873
Chr2:73033914-73043818	2	73033914	73043818	GLI2	ENSBTAG00000011682	GLI family zinc finger 2 [Source:VGNC Symbol;Acc:VGNC:29400]	gene	overlapping	0	22.8978	24.9795	16.6012	23.5034
Chr2:73162505-73166119	2	73162505	73166119	GLI2	ENSBTAG00000011682	GLI family zinc finger 2 [Source:VGNC Symbol;Acc:VGNC:29400]	gene	overlapping	0	32.7765	31.9912	43.7958	33.3054
Chr2:73219954-73231101	2	73219954	73231101	null				Not found	0	18.7068	25.7834	15.2055	19.4355
Chr2:73358920-73370471	2	73358920	73370471	null				Not found	0	27.4792	33.339	26.9283	29.8723
Chr2:73370798-73380256	2	73370798	73380256	TFCP2L1	ENSBTAG00000007765	transcription factor CP2 like 1 [Source:VGNC Symbol;Acc:VGNC:35785]	gene	overlapping	0	33.4261	35.9342	29.8246	36.5385
Chr2:73792272-73802716	2	73792272	73802716	null				Not found	0	29.0636	28.6329	16.3489	25.9193
Chr2:74180677-74194467	2	74180677	74194467	null				Not found	0	31.0286	38.8209	27.691	31.7432
Chr2:74643891-74660712	2	74643891	74660712	ENSBTAG00000031918	ENSBTAG00000031918	No description	gene	overlapping	0	17.1691	9.15771	28.5914	31.6264
Chr2:74660926-74682636	2	74660926	74682636	null				Not found	0	11.303	10.4068	27.6135	27.2442
Chr2:74721938-74742849	2	74721938	74742849	null				Not found	0	22.7711	20.0948	27.3506	29.4554
Chr2:74859561-74876438	2	74859561	74876438	null				Not found	0	26.9937	20.8331	33.6777	32.9337
Chr2:74876476-74895673	2	74876476	74895673	null				Not found	0	18.3036	17.5226	26.494	24.1374
Chr2:74895675-74911520	2	74895675	74911520	null				Not found	0	16.2394	9.42189	26.9452	19.3457
Chr2:74971010-74991077	2	74971010	74991077	null				Not found	0	12.3412	12.7878	24.9037	17.905
Chr2:75256126-75277033	2	75256126	75277033	null				Not found	0	23.8736	24.3839	32.3416	27.4362
Chr2:75367476-75383789	2	75367476	75383789	null				Not found	0	13.3263	15.6361	28.8103	22.3774
Chr2:75565819-75579799	2	75565819	75579799	null				Not found	0	25.7361	25.6359	39.1046	35.5837
Chr2:75663908-75685962	2	75663908	75685962	null				Not found	0	24.7257	28.8036	41.432	34.9536
Chr2:75851975-75876419	2	75851975	75876419	null				Not found	0	21.7523	16.0632	31.6369	29.7692
Chr2:75876542-75897818	2	75876542	75897818	null				Not found	0	20.2911	25.0695	30.8251	28.3983
Chr2:75990739-76011413	2	75990739	76011413	null				Not found	0	22.7269	22.0894	29.1753	31.2228
Chr2:76051641-76075930	2	76051641	76075930	null				Not found	0	22.0922	20.9843	32.7985	19.7559
Chr2:76142533-76151366	2	76142533	76151366	null				Not found	0	11.9702	8.57152	20.8953	12.8712
Chr2:76151387-76169141	2	76151387	76169141	null				Not found	0	10.0206	16.6108	29.1187	23.9909
Chr2:76169397-76188557	2	76169397	76188557	null				Not found	0	25.7142	19.4375	31.145	28.5054
Chr2:76522846-76538470	2	76522846	76538470	null				Not found	0	21.6783	23.3092	33.1937	21.7439
Chr2:76538871-76554921	2	76538871	76554921	null				Not found	0	23.3189	15.5117	27.4048	24.8098
Chr2:76782637-76795261	2	76782637	76795261	CNTNAP5	ENSBTAG00000031898	contactin associated protein like 5 [Source:HGNC Symbol;Acc:HGNC:18748]	gene	overlapping	0	27.968	27.1213	40.7996	25.8692
Chr2:76920141-76936982	2	76920141	76936982	CNTNAP5	ENSBTAG00000031898	contactin associated protein like 5 [Source:HGNC Symbol;Acc:HGNC:18748]	gene	overlapping	0	34.2556	20.331	40.879	27.9864
Chr2:76990270-77009275	2	76990270	77009275	CNTNAP5	ENSBTAG00000031898	contactin associated protein like 5 [Source:HGNC Symbol;Acc:HGNC:18748]	gene	overlapping	0	35.2436	28.5798	39.7981	43.8101
Chr2:77041188-77059756	2	77041188	77059756	CNTNAP5	ENSBTAG00000031898	contactin associated protein like 5 [Source:HGNC Symbol;Acc:HGNC:18748]	gene	overlapping	0	35.1457	26.4499	40.3618	28.5903
Chr2:77198046-77217301	2	77198046	77217301	CNTNAP5	ENSBTAG00000031898	contactin associated protein like 5 [Source:HGNC Symbol;Acc:HGNC:18748]	gene	overlapping	0	24.3329	15.8838	24.3934	29.7463
Chr2:77282359-77303030	2	77282359	77303030	CNTNAP5	ENSBTAG00000031898	contactin associated protein like 5 [Source:HGNC Symbol;Acc:HGNC:18748]	gene	overlapping	0	24.8061	21.7624	37.5177	30.7706
Chr2:77303525-77320299	2	77303525	77320299	null				Not found	0	24.796	19.2821	30.863	33.3067
Chr2:77406452-77421785	2	77406452	77421785	null				Not found	0	34.7466	20.6655	32.5382	29.9655
Chr2:77435778-77451710	2	77435778	77451710	null				Not found	0	25.3301	23.1327	35.1274	28.3092
Chr2:77800225-77824395	2	77800225	77824395	null				Not found	0	24.8883	17.669	30.4266	27.6175
Chr2:78067877-78087383	2	78067877	78087383	null				Not found	0	31.1588	21.5429	37.3222	38.8868
Chr2:78107891-78129258	2	78107891	78129258	null				Not found	0	23.1444	29.7901	38.5998	19.8971
Chr2:78214669-78237410	2	78214669	78237410	null				Not found	0	32.1808	21.5375	30.3665	27.8955
Chr2:78344571-78365234	2	78344571	78365234	null				Not found	0	31.8066	25.7148	37.4483	29.718
Chr2:78602842-78622973	2	78602842	78622973	null				Not found	0	21.1674	13.895	27.0702	26.6875
Chr2:78645847-78667205	2	78645847	78667205	null				Not found	0	17.3556	19.0127	36.3964	26.6589
Chr2:78758853-78775603	2	78758853	78775603	null				Not found	0	19.3891	14.9231	28.7504	23.8393
Chr2:78799496-78820572	2	78799496	78820572	null				Not found	0	20.306	10.7926	27.6025	28.8855
Chr2:79281558-79289820	2	79281558	79289820	GYPC	ENSBTAG00000014863	glycophorin-C [Source:RefSeq peptide;Acc:NP_001002886]	gene	overlapping	0	22.0762	21.468	13.6795	26.0813
Chr2:79289898-79300595	2	79289898	79300595	GYPC	ENSBTAG00000014863	glycophorin-C [Source:RefSeq peptide;Acc:NP_001002886]	gene	overlapping	0	28.7146	33.2116	21.8263	34.478
Chr2:79309354-79327366	2	79309354	79327366	null				Not found	0	28.5123	35.6271	20.5685	32.3727
Chr2:79327500-79341407	2	79327500	79341407	null				Not found	0	37.4962	38.6113	26.456	34.1107
Chr2:79552041-79566493	2	79552041	79566493	null				Not found	0	23.2828	21.999	31.4365	26.1682
Chr2:79740194-79758302	2	79740194	79758302	null				Not found	0	39.0463	18.403	36.5818	35.0951
Chr2:79758412-79766968	2	79758412	79766968	null				Not found	0	35.2896	17.3434	40.7975	31.9222
Chr2:80695975-80704323	2	80695975	80704323	null				Not found	0	38.2808	54.1015	42.4674	50.0152
Chr2:80743111-80748883	2	80743111	80748883	null				Not found	0	15.6719	32.798	19.8537	14.4464
Chr2:81235828-81251116	2	81235828	81251116	TMEFF2	ENSBTAG00000014832	transmembrane protein with EGF like and two follistatin like domains 2 [Source:VGNC Symbol;Acc:VGNC:35940]	gene	overlapping	0	22.376	18.2202	26.3467	26.3318
Chr2:81251149-81274131	2	81251149	81274131	TMEFF2	ENSBTAG00000014832	transmembrane protein with EGF like and two follistatin like domains 2 [Source:VGNC Symbol;Acc:VGNC:35940]	gene	overlapping	0	19.0513	21.2451	30.5149	26.5746
Chr2:81296614-81317404	2	81296614	81317404	null				Not found	0	11.4157	15.0602	26.6763	28.8491
Chr2:81421632-81442383	2	81421632	81442383	null				Not found	0	24.564	14.0765	23.296	21.1553
Chr2:81464000-81480487	2	81464000	81480487	null				Not found	0	18.1279	13.0823	25.4348	30.9053
Chr2:81480544-81497729	2	81480544	81497729	null				Not found	0	16.8582	15.3271	28.8894	30.5692
Chr2:81532731-81548060	2	81532731	81548060	null				Not found	0	18.3632	17.3814	27.0039	26.9997
Chr2:81565556-81583100	2	81565556	81583100	null				Not found	0	25.8818	19.7359	32.286	25.4053
Chr2:81680657-81701385	2	81680657	81701385	null				Not found	0	16.2877	23.354	31.7821	35.2955
Chr2:82387126-82400922	2	82387126	82400922	null				Not found	0	20.136	15.0266	26.3903	24.2113
Chr2:82400947-82425351	2	82400947	82425351	null				Not found	0	14.0688	23.5447	25.6082	27.2158
Chr2:82481225-82501156	2	82481225	82501156	null				Not found	0	26.5317	14.2476	27.6132	21.1645
Chr2:82541044-82557936	2	82541044	82557936	null				Not found	0	18.6678	15.129	26.555	24.3884
Chr2:82558162-82578875	2	82558162	82578875	null				Not found	0	28.0509	18.6766	33.9432	33.7321
Chr2:82626113-82640242	2	82626113	82640242	null				Not found	0	11.7676	15.3249	25.3176	22.982
Chr2:82640377-82659064	2	82640377	82659064	null				Not found	0	21.6123	19.1768	30.7347	15.7665
Chr2:82694332-82715647	2	82694332	82715647	null				Not found	0	15.9836	14.0314	26.9753	29.2156
Chr2:82715768-82734220	2	82715768	82734220	null				Not found	0	22.3455	14.177	26.3266	27.0098
Chr2:82734226-82749756	2	82734226	82749756	null				Not found	0	18.2904	16.6215	28.1961	17.0425
Chr2:82749765-82774232	2	82749765	82774232	null				Not found	0	25.6404	10.0087	24.5412	26.3986
Chr2:82823313-82844002	2	82823313	82844002	null				Not found	0	22.9306	16.2814	26.1158	22.6824
Chr2:82886960-82907710	2	82886960	82907710	null				Not found	0	23.3726	21.8936	31.1089	26.17
Chr2:83122341-83146040	2	83122341	83146040	null				Not found	0	15.0974	11.4831	20.8051	32.2101
Chr2:83363982-83383224	2	83363982	83383224	null				Not found	0	25.1635	15.982	25.5125	35.0239
Chr2:83383432-83400878	2	83383432	83400878	null				Not found	0	23.6694	18.4011	31.2597	31.501
Chr2:83744370-83762713	2	83744370	83762713	null				Not found	0	19.6013	15.7311	25.6245	24.9496
Chr2:83762734-83787496	2	83762734	83787496	null				Not found	0	27.5689	15.1585	26.3919	32.756
Chr2:83842373-83859032	2	83842373	83859032	null				Not found	0	29.0843	22.2757	31.1721	27.1529
Chr2:83859350-83884082	2	83859350	83884082	null				Not found	0	25.518	14.4146	32.3074	25.8247
Chr2:83977331-83998412	2	83977331	83998412	null				Not found	0	44.2161	30.5234	38.739	36.3463
Chr2:84143020-84162606	2	84143020	84162606	null				Not found	0	37.2606	44.6515	29.1551	32.8969
Chr2:84182027-84199474	2	84182027	84199474	null				Not found	0	12.1335	10.424	19.6268	16.1139
Chr2:84199994-84220299	2	84199994	84220299	null				Not found	0	19.7582	17.8309	30.0152	29.0064
Chr2:84472461-84489739	2	84472461	84489739	null				Not found	0	24.5644	18.4427	31.6934	29.186
Chr2:84526275-84543237	2	84526275	84543237	null				Not found	0	15.4125	17.5112	26.5598	24.9961
Chr2:84561560-84578889	2	84561560	84578889	null				Not found	0	18.6069	11.4907	24.6446	23.6115
Chr2:85864916-85881846	2	85864916	85881846	PGAP1	ENSBTAG00000020416	post-GPI attachment to proteins 1 [Source:VGNC Symbol;Acc:VGNC:32781]	gene	overlapping	0	43.7044	32.1238	45.5281	39.6084
Chr2:85942705-85957421	2	85942705	85957421	null				Not found	0	25.8986	17.2827	29.5458	26.6367
Chr2:86107656-86120539	2	86107656	86120539	ANKRD44	ENSBTAG00000031696	ankyrin repeat domain 44 [Source:HGNC Symbol;Acc:HGNC:25259]	gene	overlapping	0	36.5943	31.3555	42.6547	26.9115
Chr2:86739901-86757628	2	86739901	86757628	PLCL1	ENSBTAG00000007635	phospholipase C like 1 (inactive) [Source:HGNC Symbol;Acc:HGNC:9063]	gene	overlapping	0	30.6748	18.5904	37.0501	28.1617
Chr2:86803649-86818704	2	86803649	86818704	PLCL1	ENSBTAG00000007635	phospholipase C like 1 (inactive) [Source:HGNC Symbol;Acc:HGNC:9063]	gene	overlapping	0	27.004	17.1677	27.3112	29.5307
Chr2:86918411-86934357	2	86918411	86934357	PLCL1	ENSBTAG00000007635	phospholipase C like 1 (inactive) [Source:HGNC Symbol;Acc:HGNC:9063]	gene	overlapping	0	25.7559	15.8233	31.1824	36.2771
Chr2:89299945-89313197	2	89299945	89313197	SPATS2L	ENSBTAG00000016092	spermatogenesis associated serine rich 2 like [Source:VGNC Symbol;Acc:VGNC:35194]	gene	overlapping	0	30.3639	14.4777	30.5442	27.4146
Chr2:90524555-90540667	2	90524555	90540667	C2CD6	ENSBTAG00000017436	C2 calcium dependent domain containing 6 [Source:VGNC Symbol;Acc:VGNC:26637]	gene	overlapping	0	13.1326	16.6055	30.7218	25.056
Chr2:90553975-90571522	2	90553975	90571522	C2CD6	ENSBTAG00000017436	C2 calcium dependent domain containing 6 [Source:VGNC Symbol;Acc:VGNC:26637]	gene	overlapping	0	29.8746	18.8769	27.9708	20.4527
Chr2:91406156-91423497	2	91406156	91423497	BMPR2	ENSBTAG00000006420	bone morphogenetic protein receptor type 2 [Source:VGNC Symbol;Acc:VGNC:26526]	gene	overlapping	0	36.7924	29.6616	43.8787	36.0566
Chr2:91816119-91826984	2	91816119	91826984	NBEAL1	ENSBTAG00000014469	Bos taurus neurobeachin-like 1 (NBEAL1), mRNA, [Source:RefSeq mRNA;Acc:NM_001103173]	gene	overlapping	0	37.962	39.2351	49.6892	45.4941
Chr2:92071448-92074479	2	92071448	92074479	RAPH1	ENSBTAG00000027201	Ras association (RalGDS/AF-6) and pleckstrin homology domains 1 [Source:HGNC Symbol;Acc:HGNC:14436]	gene	overlapping	0	24.2159	26.0901	18.4121	17.1822
Chr2:92133519-92147174	2	92133519	92147174	null				Not found	0	39.4209	31.8995	36.1587	39.1425
Chr2:92788943-92806497	2	92788943	92806497	null				Not found	0	26.8728	24.2082	37.9135	27.6076
Chr2:92984494-92995559	2	92984494	92995559	ENSBTAG00000040367	ENSBTAG00000040367	No description	gene	overlapping	0	22.3983	20.2978	37.7699	34.468
Chr2:93418477-93434487	2	93418477	93434487	null				Not found	0	28.2359	28.8944	38.3887	40.2319
Chr2:93531790-93546968	2	93531790	93546968	null				Not found	0	27.2451	27.158	40.4516	39.9424
Chr2:93637142-93653829	2	93637142	93653829	null				Not found	0	30.4993	33.3031	38.4165	39.8924
Chr2:93666446-93674333	2	93666446	93674333	null				Not found	0	30.669	22.269	40.8501	35.5171
Chr2:93760184-93768519	2	93760184	93768519	null				Not found	0	32.8187	32.3211	43.1123	38.7835
Chr2:94046423-94056832	2	94046423	94056832	null				Not found	0	43.7464	35.9641	47.6114	36.1321
Chr2:94069667-94080950	2	94069667	94080950	null				Not found	0	42.549	49.0386	44.8958	44.5955
Chr2:94123293-94136963	2	94123293	94136963	null				Not found	0	38.7014	25.0301	43.3384	29.986
Chr2:94433048-94443643	2	94433048	94443643	null				Not found	0	24.1502	14.0892	28.2839	19.6984
Chr2:95013384-95021676	2	95013384	95021676	null				Not found	0	11.0976	19.4553	8.74274	15.1422
Chr2:95186245-95198655	2	95186245	95198655	ADAM23	ENSBTAG00000019694	ADAM metallopeptidase domain 23 [Source:VGNC Symbol;Acc:VGNC:25609]	gene	overlapping	0	24.3831	19.4252	29.5347	21.773
Chr2:95208219-95220173	2	95208219	95220173	ADAM23	ENSBTAG00000019694	ADAM metallopeptidase domain 23 [Source:VGNC Symbol;Acc:VGNC:25609]	gene	overlapping	0	23.839	15.8944	32.7259	26.1554
Chr2:95233840-95244917	2	95233840	95244917	ADAM23	ENSBTAG00000019694	ADAM metallopeptidase domain 23 [Source:VGNC Symbol;Acc:VGNC:25609]	gene	overlapping	0	27.3732	18.8578	35.9534	25.049
Chr2:95258893-95271468	2	95258893	95271468	ADAM23	ENSBTAG00000019694	ADAM metallopeptidase domain 23 [Source:VGNC Symbol;Acc:VGNC:25609]	gene	overlapping	0	18.4916	11.997	37.0591	27.0603
Chr2:95271516-95284244	2	95271516	95284244	ADAM23	ENSBTAG00000019694	ADAM metallopeptidase domain 23 [Source:VGNC Symbol;Acc:VGNC:25609]	gene	overlapping	0	33.8954	17.2349	37.2284	29.5941
Chr2:95284259-95297069	2	95284259	95297069	ADAM23	ENSBTAG00000019694	ADAM metallopeptidase domain 23 [Source:VGNC Symbol;Acc:VGNC:25609]	gene	overlapping	0	36.302	25.6571	40.4711	35.0173
Chr2:95297092-95309862	2	95297092	95309862	ADAM23	ENSBTAG00000019694	ADAM metallopeptidase domain 23 [Source:VGNC Symbol;Acc:VGNC:25609]	gene	overlapping	0	34.8126	30.0104	44.8954	42.8707
Chr2:95309916-95322020	2	95309916	95322020	ADAM23	ENSBTAG00000019694	ADAM metallopeptidase domain 23 [Source:VGNC Symbol;Acc:VGNC:25609]	gene	overlapping	0	34.8607	23.8249	40.1227	29.8335
Chr2:95810119-95817384	2	95810119	95817384	KLF7	ENSBTAG00000044097	Kruppel like factor 7 [Source:HGNC Symbol;Acc:HGNC:6350]	gene	overlapping	0	36.338	33.145	42.9972	48.3805
Chr2:96232231-96244621	2	96232231	96244621	null				Not found	0	25.1742	14.8182	30.1157	18.0412
Chr2:96954864-96961990	2	96954864	96961990	IDH1	ENSBTAG00000020527	isocitrate dehydrogenase (NADP(+)) 1, cytosolic [Source:HGNC Symbol;Acc:HGNC:5382]	gene	overlapping	0	19.7519	15.2517	23.218	9.76543
Chr2:97190698-97206400	2	97190698	97206400	null				Not found	0	6.99155	7.65789	21.7732	16.0438
Chr2:97351839-97369775	2	97351839	97369775	null				Not found	0	26.4316	11.7648	21.0684	19.1193
Chr2:97369855-97381277	2	97369855	97381277	null				Not found	0	14.5098	10.4714	21.323	17.1987
Chr2:97537861-97558123	2	97537861	97558123	null				Not found	0	21.0679	13.5538	30.1318	26.5858
Chr2:97602799-97616934	2	97602799	97616934	null				Not found	0	16.5982	8.15694	22.3546	27.4607
Chr2:97617421-97634693	2	97617421	97634693	null				Not found	0	18.5211	8.902	21.7759	19.5162
Chr2:97663197-97682645	2	97663197	97682645	null				Not found	0	18.0202	8.4808	28.2211	19.9681
Chr2:97731118-97747096	2	97731118	97747096	null				Not found	0	29.6899	24.6153	38.4475	37.6401
Chr2:97747181-97761817	2	97747181	97761817	null				Not found	0	35.6264	28.4199	46.2118	41.0755
Chr2:97902807-97918500	2	97902807	97918500	MAP2	ENSBTAG00000018130	microtubule associated protein 2 [Source:VGNC Symbol;Acc:VGNC:31182]	gene	overlapping	0	27.43	25.2713	34.6469	23.5073
Chr2:97940391-97955407	2	97940391	97955407	MAP2	ENSBTAG00000018130	microtubule associated protein 2 [Source:VGNC Symbol;Acc:VGNC:31182]	gene	overlapping	0	33.427	31.5989	41.129	37.1269
Chr2:98036946-98048879	2	98036946	98048879	UNC80	ENSBTAG00000015415	unc-80 homolog, NALCN channel complex subunit [Source:VGNC Symbol;Acc:VGNC:36676]	gene	overlapping	0	30.7541	22.0409	34.1623	20.561
Chr2:98073170-98087738	2	98073170	98087738	UNC80	ENSBTAG00000015415	unc-80 homolog, NALCN channel complex subunit [Source:VGNC Symbol;Acc:VGNC:36676]	gene	overlapping	0	26.5858	28.2011	34.3619	26.1018
Chr2:98435751-98450493	2	98435751	98450493	ACADL	ENSBTAG00000010579	acyl-CoA dehydrogenase long chain [Source:VGNC Symbol;Acc:VGNC:25523]	gene	overlapping	0	29.8385	28.8713	37.3209	35.5661
Chr2:99174841-99191398	2	99174841	99191398	null				Not found	0	19.4939	14.2283	26.0562	22.6737
Chr2:99209331-99230714	2	99209331	99230714	null				Not found	0	18.5474	19.9633	32.6811	24.7811
Chr2:99266414-99285677	2	99266414	99285677	null				Not found	0	24.6791	10.7082	23.4173	19.4335
Chr2:99302762-99323347	2	99302762	99323347	null				Not found	0	15.4024	14.1518	27.5939	17.7151
Chr2:99323675-99340568	2	99323675	99340568	null				Not found	0	14.4899	6.30248	22.3592	20.805
Chr2:99340698-99355901	2	99340698	99355901	null				Not found	0	18.4361	9.77544	28.939	26.3785
Chr2:99356197-99374013	2	99356197	99374013	null				Not found	0	11.8302	7.24438	19.7662	11.6722
Chr2:99374090-99392108	2	99374090	99392108	null				Not found	0	17.5931	16.7356	27.4707	20.2336
Chr2:99392234-99413879	2	99392234	99413879	null				Not found	0	14.5888	9.49977	27.3622	19.1753
Chr2:99427470-99447477	2	99427470	99447477	null				Not found	0	22.0199	16.1305	25.2701	26.0105
Chr2:99447746-99460400	2	99447746	99460400	null				Not found	0	25.5874	16.7505	30.8791	32.6714
Chr2:99592650-99609668	2	99592650	99609668	null				Not found	0	25.7527	19.0613	31.2358	27.8112
Chr2:99609831-99625305	2	99609831	99625305	null				Not found	0	20.1785	20.9722	33.0067	23.9846
Chr2:99711913-99733691	2	99711913	99733691	ENSBTAG00000012647	ENSBTAG00000012647	No description	gene	overlapping	0	25.1484	33.092	43.7691	38.0337
Chr2:99955562-99975794	2	99955562	99975794	ENSBTAG00000012647	ENSBTAG00000012647	No description	gene	overlapping	0	34.4646	32.8355	42.4714	31.0134
Chr2:100293765-100306969	2	100293765	100306969	ENSBTAG00000005239	ENSBTAG00000005239	No description	gene	overlapping	0	25.3341	27.0534	34.2466	25.062
Chr2:100633206-100634783	2	100633206	100634783	null				Not found	0	19.2739	22.3268	11.1839	11.4847
Chr2:100669734-100675377	2	100669734	100675377	null				Not found	0	18.7992	34.7182	24.5643	22.3904
Chr2:100916971-100934485	2	100916971	100934485	null				Not found	0	40.7255	29.636	45.8372	41.1254
Chr2:100934497-100948215	2	100934497	100948215	null				Not found	0	44.8613	32.1313	45.1029	41.2475
Chr2:100965253-100980373	2	100965253	100980373	null				Not found	0	34.5482	31.8131	39.0587	31.6041
Chr2:101065067-101083011	2	101065067	101083011	null				Not found	0	23.3132	12.9097	25.8855	17.3388
Chr2:101133590-101148266	2	101133590	101148266	null				Not found	0	23.8504	11.6867	23.5751	20.8695
Chr2:101162862-101178549	2	101162862	101178549	null				Not found	0	22.3917	13.2696	23.4905	20.9453
Chr2:101337079-101353231	2	101337079	101353231	null				Not found	0	25.305	15.6163	24.559	19.2395
Chr2:101380633-101396085	2	101380633	101396085	null				Not found	0	19.7762	15.9107	25.3984	21.787
Chr2:101410077-101427909	2	101410077	101427909	null				Not found	0	31.4807	23.362	38.4486	32.5828
Chr2:101748063-101765042	2	101748063	101765042	null				Not found	0	26.5162	8.00147	24.4562	31.2403
Chr2:101795375-101812664	2	101795375	101812664	null				Not found	0	16.8828	10.3195	23.9665	23.9032
Chr2:101965212-101982968	2	101965212	101982968	null				Not found	0	39.9284	37.0424	52.7606	44.2008
Chr2:101983389-101997997	2	101983389	101997997	null				Not found	0	35.2234	28.5292	43.7097	38.5159
Chr2:102077162-102094158	2	102077162	102094158	null				Not found	0	34.1856	31.089	41.696	39.636
Chr2:102147294-102163787	2	102147294	102163787	null				Not found	0	26.9262	21.5778	37.5117	34.9756
Chr2:102223742-102238698	2	102223742	102238698	null				Not found	0	33.8336	26.2917	29.9027	37.1156
Chr2:102271578-102286020	2	102271578	102286020	null				Not found	0	29.6678	15.633	24.0841	35.7002
Chr2:102286300-102301446	2	102286300	102301446	null				Not found	0	22.5448	13.5063	39.8501	24.5818
Chr2:102324938-102341823	2	102324938	102341823	null				Not found	0	34.3136	21.1458	34.9467	33.4653
Chr2:102341828-102354981	2	102341828	102354981	null				Not found	0	33.6609	33.3761	40.5175	40.3558
Chr2:102631593-102650063	2	102631593	102650063	null				Not found	0	37.558	27.3027	55.4309	38.0893
Chr2:102696498-102712326	2	102696498	102712326	null				Not found	0	31.1309	19.4706	35.719	25.8961
Chr2:102848592-102868572	2	102848592	102868572	null				Not found	0	43.1707	23.2627	38.8532	19.0167
Chr2:102887346-102908306	2	102887346	102908306	null				Not found	0	35.1246	26.4726	39.9085	35.9325
Chr2:102908324-102923308	2	102908324	102923308	ENSBTAG00000048219	ENSBTAG00000048219	No description	gene	overlapping	0	27.2035	11.3691	30.5292	23.9063
Chr2:102962122-102982961	2	102962122	102982961	VWC2L	ENSBTAG00000018552	von Willebrand factor C domain containing protein 2 like [Source:VGNC Symbol;Acc:VGNC:36858]	gene	overlapping	0	29.5414	18.2641	37.6898	35.1581
Chr2:103174318-103189526	2	103174318	103189526	null				Not found	0	32.3231	34.7846	48.0428	36.8762
Chr2:103205092-103229185	2	103205092	103229185	null				Not found	0	29.1349	21.9027	33.6771	26.744
Chr2:103229215-103241833	2	103229215	103241833	null				Not found	0	25.8418	27.2083	42.4021	20.0591
Chr2:103309568-103320983	2	103309568	103320983	BARD1	ENSBTAG00000033690	BRCA1 associated RING domain 1 [Source:VGNC Symbol;Acc:VGNC:26420]	gene	overlapping	0	45.1821	40.0818	52.4105	48.5604
Chr2:103320988-103330210	2	103320988	103330210	BARD1	ENSBTAG00000033690	BRCA1 associated RING domain 1 [Source:VGNC Symbol;Acc:VGNC:26420]	gene	overlapping	0	55.1143	40.6609	54.7007	52.3328
Chr2:103388555-103405409	2	103388555	103405409	null				Not found	0	21.1286	12.6046	28.2577	22.6603
Chr2:103405948-103422718	2	103405948	103422718	null				Not found	0	28.086	21.555	38.2358	29.7857
Chr2:103490894-103507028	2	103490894	103507028	null				Not found	0	28.1026	12.5463	25.7025	30.0028
Chr2:103611359-103627933	2	103611359	103627933	ABCA12	ENSBTAG00000003472	ATP binding cassette subfamily A member 12 [Source:VGNC Symbol;Acc:VGNC:25456]	gene	overlapping	0	20.7689	15.1021	27.0996	27.1678
Chr2:103661591-103680472	2	103661591	103680472	ABCA12	ENSBTAG00000003472	ATP binding cassette subfamily A member 12 [Source:VGNC Symbol;Acc:VGNC:25456]	gene	overlapping	0	18.3061	23.0506	31.6664	31.6481
Chr2:103681212-103696369	2	103681212	103696369	ABCA12	ENSBTAG00000003472	ATP binding cassette subfamily A member 12 [Source:VGNC Symbol;Acc:VGNC:25456]	gene	overlapping	0	27.1305	22.8719	33.7019	30.5368
Chr2:103696673-103712831	2	103696673	103712831	ABCA12	ENSBTAG00000003472	ATP binding cassette subfamily A member 12 [Source:VGNC Symbol;Acc:VGNC:25456]	gene	overlapping	0	20.4024	14.878	30.6535	27.2247
Chr2:103726428-103742645	2	103726428	103742645	SNORA70	ENSBTAG00000045368	Small nucleolar RNA SNORA70 [Source:RFAM;Acc:RF00156]	gene	upstream	1320	23.5321	20.6972	28.5335	21.2241
Chr2:103756293-103768829	2	103756293	103768829	null				Not found	0	19.4163	13.8592	27.8404	36.7272
Chr2:103768841-103783531	2	103768841	103783531	null				Not found	0	19.9797	12.9794	27.2905	32.3043
Chr2:103825728-103841487	2	103825728	103841487	null				Not found	0	9.86126	5.53186	17.6787	19.1641
Chr2:103892180-103903078	2	103892180	103903078	FN1	ENSBTAG00000008300	fibronectin 1 [Source:VGNC Symbol;Acc:VGNC:29056]	gene	overlapping	0	48.5157	45.9189	32.6979	41.6193
Chr2:104108856-104126397	2	104108856	104126397	null				Not found	0	27.1153	17.649	29.6181	32.338
Chr2:104350585-104365988	2	104350585	104365988	null				Not found	0	33.5909	34.2163	17.5442	36.6865
Chr2:104876418-104879377	2	104876418	104879377	null				Not found	0	20.26	26.8974	14.0901	24.0458
Chr2:104913277-104915693	2	104913277	104915693	null				Not found	0	38.6652	27.2601	51.5362	37.2028
Chr2:104915724-104919678	2	104915724	104919678	null				Not found	0	40.4466	31.6273	54.0814	32.7129
Chr2:104924228-104928945	2	104924228	104928945	null				Not found	0	45.788	32.0982	45.3056	31.2349
Chr2:104937499-104940370	2	104937499	104940370	null				Not found	0	13.8989	23.5149	13.5747	15.1103
Chr2:104945220-104948644	2	104945220	104948644	null				Not found	0	14.2299	20.3328	10.5538	11.5443
Chr2:104996218-104998795	2	104996218	104998795	null				Not found	0	27.4638	31.708	21.7182	31.2153
Chr2:105153899-105159085	2	105153899	105159085	SMARCAL1	ENSBTAG00000003843	SWI/SNF related, matrix associated, actin dependent regulator of chromatin, subfamily a like 1 [Source:VGNC Symbol;Acc:VGNC:34990]	gene	overlapping	0	52.6043	56.6844	44.5492	54.2811
Chr2:105184501-105193799	2	105184501	105193799	SMARCAL1	ENSBTAG00000003843	SWI/SNF related, matrix associated, actin dependent regulator of chromatin, subfamily a like 1 [Source:VGNC Symbol;Acc:VGNC:34990]	gene	overlapping	0	35.9192	42.0087	25.4119	32.6242
Chr2:105222683-105229747	2	105222683	105229747	null				Not found	0	31.83	34.9348	19.206	33.3933
Chr2:105229757-105236304	2	105229757	105236304	null				Not found	0	24.6726	23.4224	14.5304	28.8654
Chr2:105402466-105415591	2	105402466	105415591	null				Not found	0	29.8219	32.2048	16.211	29.5136
Chr2:105424847-105435898	2	105424847	105435898	null				Not found	0	39.7701	40.9782	25.31	45.5438
Chr2:105563618-105574705	2	105563618	105574705	TNP1	ENSBTAG00000019003	transition protein 1 [Source:VGNC Symbol;Acc:VGNC:36197]	gene	upstream	1863	40.9631	35.4989	25.5212	42.7751
Chr2:105600473-105608157	2	105600473	105608157	null				Not found	0	32.1654	41.2012	26.8939	34.3
Chr2:105866065-105879337	2	105866065	105879337	null				Not found	0	31.0586	38.3447	28.3406	40.5138
Chr2:105893275-105907711	2	105893275	105907711	null				Not found	0	21.4313	12.973	24.344	18.0073
Chr2:105926070-105939904	2	105926070	105939904	null				Not found	0	10.9356	15.3842	23.7998	13.4607
Chr2:106474447-106488304	2	106474447	106488304	null				Not found	0	24.0138	29.1452	24.823	31.5483
Chr2:106626002-106629855	2	106626002	106629855	TNS1	ENSBTAG00000002485	tensin 1 [Source:VGNC Symbol;Acc:VGNC:36207]	gene	overlapping	0	35.2444	35.9817	27.2628	28.2376
Chr2:106629870-106636343	2	106629870	106636343	TNS1	ENSBTAG00000002485	tensin 1 [Source:VGNC Symbol;Acc:VGNC:36207]	gene	overlapping	0	30.2184	39.1518	26.5619	45.7556
Chr2:106636457-106642065	2	106636457	106642065	TNS1	ENSBTAG00000002485	tensin 1 [Source:VGNC Symbol;Acc:VGNC:36207]	gene	overlapping	0	37.8003	46.3487	26.925	36.1798
Chr2:106642084-106647201	2	106642084	106647201	TNS1	ENSBTAG00000002485	tensin 1 [Source:VGNC Symbol;Acc:VGNC:36207]	gene	overlapping	0	38.4655	43.3192	33.9835	31.6995
Chr2:106653451-106660069	2	106653451	106660069	TNS1	ENSBTAG00000002485	tensin 1 [Source:VGNC Symbol;Acc:VGNC:36207]	gene	overlapping	0	34.0111	44.0085	26.4862	33.3011
Chr2:106674982-106679127	2	106674982	106679127	TNS1	ENSBTAG00000002485	tensin 1 [Source:VGNC Symbol;Acc:VGNC:36207]	gene	overlapping	0	37.0733	46.598	31.5528	39.0927
Chr2:106679245-106684132	2	106679245	106684132	TNS1	ENSBTAG00000002485	tensin 1 [Source:VGNC Symbol;Acc:VGNC:36207]	gene	overlapping	0	30.6064	32.5672	25.5683	29.9443
Chr2:106684146-106690524	2	106684146	106690524	TNS1	ENSBTAG00000002485	tensin 1 [Source:VGNC Symbol;Acc:VGNC:36207]	gene	overlapping	0	28.1001	32.0307	21.521	30.0974
Chr2:106690728-106697596	2	106690728	106697596	TNS1	ENSBTAG00000002485	tensin 1 [Source:VGNC Symbol;Acc:VGNC:36207]	gene	overlapping	0	33.3569	35.9752	21.1939	30.0971
Chr2:106697620-106704505	2	106697620	106704505	TNS1	ENSBTAG00000002485	tensin 1 [Source:VGNC Symbol;Acc:VGNC:36207]	gene	overlapping	0	41.0365	39.2669	25.624	37.4632
Chr2:106704526-106709472	2	106704526	106709472	TNS1	ENSBTAG00000002485	tensin 1 [Source:VGNC Symbol;Acc:VGNC:36207]	gene	overlapping	0	43.4384	49.4976	36.13	37.2112
Chr2:106709586-106715649	2	106709586	106715649	TNS1	ENSBTAG00000002485	tensin 1 [Source:VGNC Symbol;Acc:VGNC:36207]	gene	overlapping	0	31.6796	41.482	25.6829	27.4197
Chr2:106752062-106758435	2	106752062	106758435	TNS1	ENSBTAG00000002485	tensin 1 [Source:VGNC Symbol;Acc:VGNC:36207]	gene	overlapping	0	33.4078	39.0222	26.2143	24.3712
Chr2:106758461-106764371	2	106758461	106764371	TNS1	ENSBTAG00000002485	tensin 1 [Source:VGNC Symbol;Acc:VGNC:36207]	gene	overlapping	0	34.7409	36.3995	25.6369	39.0688
Chr2:106817520-106825972	2	106817520	106825972	null				Not found	0	30.7855	35.7941	22.2512	34.9713
Chr2:106859820-106865963	2	106859820	106865963	null				Not found	0	21.5018	20.5248	11.5445	16.8899
Chr2:107553959-107556325	2	107553959	107556325	WNT6	ENSBTAG00000013990	Wnt family member 6 [Source:VGNC Symbol;Acc:VGNC:36962]	gene	overlapping	0	14.8583	12.2551	2.98558	8.62804
Chr2:107695419-107701730	2	107695419	107701730	CFAP65	ENSBTAG00000026751	cilia and flagella associated protein 65 [Source:HGNC Symbol;Acc:HGNC:25325]	gene	overlapping	0	21.6424	23.3087	10.6138	23.4593
Chr2:107718075-107725683	2	107718075	107725683	IHH	ENSBTAG00000008452	indian hedgehog [Source:VGNC Symbol;Acc:VGNC:30099]	gene	overlapping	0	23.5365	27.2205	14.828	21.5864
Chr2:108120438-108122800	2	108120438	108122800	SPEG	ENSBTAG00000046176	SPEG complex locus [Source:HGNC Symbol;Acc:HGNC:16901]	gene	overlapping	0	56.6685	59.3194	47.4092	53.6277
Chr2:108142995-108147135	2	108142995	108147135	SPEG	ENSBTAG00000046176	SPEG complex locus [Source:HGNC Symbol;Acc:HGNC:16901]	gene	overlapping	0	45.5738	49.0606	38.206	43.4475
Chr2:108257153-108260083	2	108257153	108260083	STK11IP	ENSBTAG00000038992	serine/threonine kinase 11 interacting protein [Source:VGNC Symbol;Acc:VGNC:35386]	gene	overlapping	0	57.2927	53.4757	42.1553	61.4176
Chr2:108594644-108609487	2	108594644	108609487	null				Not found	0	11.859	10.0423	18.6908	15.9676
Chr2:108967426-108979962	2	108967426	108979962	null				Not found	0	9.63086	9.82611	18.6538	19.7162
Chr2:109011512-109027493	2	109011512	109027493	null				Not found	0	30.5041	27.36	44.4091	34.2658
Chr2:109274051-109291529	2	109274051	109291529	null				Not found	0	15.8554	14.1294	28.3634	27.5635
Chr2:109291643-109306214	2	109291643	109306214	null				Not found	0	25.577	14.5439	29.2184	28.8024
Chr2:109337749-109349706	2	109337749	109349706	null				Not found	0	9.44989	9.3133	20.9946	20.6205
Chr2:109370015-109384393	2	109370015	109384393	null				Not found	0	20.8501	15.454	31.2399	28.7048
Chr2:109494810-109514011	2	109494810	109514011	null				Not found	0	32.3501	25.0074	37.3716	20.6389
Chr2:109526228-109538924	2	109526228	109538924	null				Not found	0	28.5013	29.1432	32.7527	29.2807
Chr2:109629250-109646163	2	109629250	109646163	null				Not found	0	23.8816	16.2395	26.8525	25.3241
Chr2:109772859-109792328	2	109772859	109792328	null				Not found	0	22.3564	21.298	24.423	18.7569
Chr2:109928650-109944333	2	109928650	109944333	null				Not found	0	23.7165	21.1042	30.292	21.6078
Chr2:109998697-110012829	2	109998697	110012829	null				Not found	0	32.1772	29.4317	35.1326	33.2041
Chr2:110012998-110029007	2	110012998	110029007	null				Not found	0	27.0855	33.0101	38.2849	29.8144
Chr2:110494878-110508901	2	110494878	110508901	null				Not found	0	19.4359	17.1613	28.0203	18.2848
Chr2:110509007-110524446	2	110509007	110524446	null				Not found	0	33.9987	27.9647	37.0987	31.2003
Chr2:110614610-110628822	2	110614610	110628822	null				Not found	0	39.9305	28.3254	45.0778	39.7961
Chr2:110789498-110792776	2	110789498	110792776	null				Not found	0	32.031	29.8284	19.0958	27.5775
Chr2:110842817-110857057	2	110842817	110857057	null				Not found	0	21.9345	15.8197	25.5521	27.6742
Chr2:112182983-112202337	2	112182983	112202337	null				Not found	0	15.2553	12.2143	21.6777	24.0061
Chr2:112202349-112219056	2	112202349	112219056	null				Not found	0	15.2591	11.4458	26.9357	16.9526
Chr2:112220307-112234577	2	112220307	112234577	null				Not found	0	12.3273	10.8618	21.54	25.838
Chr2:112270386-112285770	2	112270386	112285770	null				Not found	0	11.7986	6.01061	20.6487	16.6033
Chr2:112421570-112439738	2	112421570	112439738	null				Not found	0	26.5893	17.9238	28.7239	18.4954
Chr2:113124629-113139619	2	113124629	113139619	null				Not found	0	20.5221	15.9721	23.3164	24.2286
Chr2:113154284-113171550	2	113154284	113171550	null				Not found	0	14.7034	11.28	22.8675	28.2363
Chr2:113351597-113361155	2	113351597	113361155	null				Not found	0	18.094	13.1105	21.7327	17.051
Chr2:113705008-113717055	2	113705008	113717055	DOCK10	ENSBTAG00000000581	dedicator of cytokinesis 10 [Source:VGNC Symbol;Acc:VGNC:28155]	gene	overlapping	0	27.072	27.5502	42.1459	33.591
Chr2:113743080-113756176	2	113743080	113756176	DOCK10	ENSBTAG00000000581	dedicator of cytokinesis 10 [Source:VGNC Symbol;Acc:VGNC:28155]	gene	overlapping	0	26.4446	19.4088	36.502	20.4537
Chr2:113756183-113766151	2	113756183	113766151	DOCK10	ENSBTAG00000000581	dedicator of cytokinesis 10 [Source:VGNC Symbol;Acc:VGNC:28155]	gene	overlapping	0	44.7963	36.8876	47.4306	35.1088
Chr2:113766209-113779284	2	113766209	113779284	DOCK10	ENSBTAG00000000581	dedicator of cytokinesis 10 [Source:VGNC Symbol;Acc:VGNC:28155]	gene	overlapping	0	33.5794	25.5919	45.2657	33.4056
Chr2:113914085-113931828	2	113914085	113931828	null				Not found	0	29.1865	19.9592	32.1847	21.1328
Chr2:114040025-114055719	2	114040025	114055719	null				Not found	0	10.0282	7.19714	17.5039	9.55404
Chr2:114055731-114071912	2	114055731	114071912	null				Not found	0	12.4724	7.30413	22.3324	19.798
Chr2:114071973-114088264	2	114071973	114088264	null				Not found	0	23.31	6.14667	25.4579	11.2627
Chr2:114108828-114126046	2	114108828	114126046	null				Not found	0	26.3916	11.7049	26.7892	16.4911
Chr2:114216674-114226524	2	114216674	114226524	null				Not found	0	25.8051	25.493	44.4684	27.0985
Chr2:114593572-114603655	2	114593572	114603655	NYAP2	ENSBTAG00000019152	neuronal tyrosine-phosphorylated phosphoinositide-3-kinase adaptor 2 [Source:HGNC Symbol;Acc:HGNC:29291]	gene	overlapping	0	19.8709	13.3521	24.8282	22.6897
Chr2:114676929-114691334	2	114676929	114691334	null				Not found	0	19.6516	18.3411	30.678	29.5035
Chr2:114691366-114702525	2	114691366	114702525	null				Not found	0	27.0411	22.2025	41.943	43.0928
Chr2:114720254-114734493	2	114720254	114734493	null				Not found	0	11.9163	11.5529	24.9945	30.2255
Chr2:114771818-114785917	2	114771818	114785917	null				Not found	0	11.349	11.3518	28.8387	25.3985
Chr2:114786488-114802911	2	114786488	114802911	null				Not found	0	7.98125	12.8307	22.8609	16.0068
Chr2:114955971-114967578	2	114955971	114967578	null				Not found	0	12.5665	16.0987	26.0721	12.1384
Chr2:114992523-115006396	2	114992523	115006396	null				Not found	0	20.1269	15.2452	23.705	21.2416
Chr2:115174352-115186740	2	115174352	115186740	null				Not found	0	17.5866	14.1426	28.0345	18.0186
Chr2:115220761-115239125	2	115220761	115239125	null				Not found	0	19.0439	19.5985	26.1016	18.7215
Chr2:115239204-115254256	2	115239204	115254256	null				Not found	0	20.5426	16.7273	34.4222	28.8653
Chr2:115333530-115353059	2	115333530	115353059	null				Not found	0	21.8645	19.4809	30.6071	25.8145
Chr2:115420847-115438255	2	115420847	115438255	null				Not found	0	28.7057	23.4844	33.8141	31.337
Chr2:115510415-115519457	2	115510415	115519457	null				Not found	0	9.48264	11.328	29.3752	13.7156
Chr2:116245773-116260368	2	116245773	116260368	COL4A3	ENSBTAG00000021316	collagen type IV alpha 3 chain [Source:HGNC Symbol;Acc:HGNC:2204]	gene	overlapping	0	33.0217	32.2213	20.3306	27.2127
Chr2:116588029-116598600	2	116588029	116598600	null				Not found	0	34.7131	41.4989	22.9802	31.4568
Chr2:116611052-116623087	2	116611052	116623087	SLC19A3	ENSBTAG00000021325	solute carrier family 19 member 3 [Source:HGNC Symbol;Acc:HGNC:16266]	gene	overlapping	0	20.5064	10.2371	22.0597	8.65261
Chr2:116623132-116633809	2	116623132	116633809	SLC19A3	ENSBTAG00000021325	solute carrier family 19 member 3 [Source:HGNC Symbol;Acc:HGNC:16266]	gene	overlapping	0	43.6591	28.7445	38.0236	46.9233
Chr2:116838953-116855651	2	116838953	116855651	DAW1	ENSBTAG00000021327	dynein assembly factor with WD repeats 1 [Source:VGNC Symbol;Acc:VGNC:27883]	gene	overlapping	0	20.5939	15.1893	27.7655	24.7597
Chr2:116944145-116957700	2	116944145	116957700	SPHKAP	ENSBTAG00000021328	SPHK1 interactor, AKAP domain containing [Source:VGNC Symbol;Acc:VGNC:35212]	gene	downstream	1401	21.0396	14.3783	28.7486	26.8213
Chr2:116974164-116985331	2	116974164	116985331	null				Not found	0	15.2776	10.9192	27.5024	19.0427
Chr2:116998130-117011206	2	116998130	117011206	null				Not found	0	18.1066	17.8493	28.1715	21.4226
Chr2:117040598-117059268	2	117040598	117059268	null				Not found	0	17.8415	13.8891	29.6866	24.271
Chr2:117165550-117179903	2	117165550	117179903	null				Not found	0	9.59674	9.40523	27.6621	15.9497
Chr2:117212359-117228445	2	117212359	117228445	null				Not found	0	14.1839	9.76452	23.4128	19.6385
Chr2:117245158-117264807	2	117245158	117264807	null				Not found	0	9.4652	10.4059	20.1246	18.3497
Chr2:117506881-117521775	2	117506881	117521775	null				Not found	0	10.6715	11.3108	22.0475	18.1267
Chr2:117552931-117566629	2	117552931	117566629	null				Not found	0	11.675	7.73818	23.8283	15.0336
Chr2:117635598-117650591	2	117635598	117650591	null				Not found	0	17.5148	10.0528	24.4873	18.7664
Chr2:117709488-117724998	2	117709488	117724998	null				Not found	0	21.8815	16.5825	25.6866	20.6853
Chr2:117856505-117870306	2	117856505	117870306	PID1	ENSBTAG00000037640	phosphotyrosine interaction domain containing 1 [Source:VGNC Symbol;Acc:VGNC:32862]	gene	overlapping	0	40.4546	37.5694	25.4914	30.6251
Chr2:118193186-118202532	2	118193186	118202532	DNER	ENSBTAG00000016063	delta/notch like EGF repeat containing [Source:VGNC Symbol;Acc:VGNC:28139]	gene	overlapping	0	36.2952	19.3042	39.6703	22.9235
Chr2:118221435-118231095	2	118221435	118231095	DNER	ENSBTAG00000016063	delta/notch like EGF repeat containing [Source:VGNC Symbol;Acc:VGNC:28139]	gene	overlapping	0	45.7763	18.1388	38.7176	31.7039
Chr2:118324556-118337696	2	118324556	118337696	DNER	ENSBTAG00000016063	delta/notch like EGF repeat containing [Source:VGNC Symbol;Acc:VGNC:28139]	gene	overlapping	0	23.8633	18.359	30.6976	20.7472
Chr2:118344201-118352505	2	118344201	118352505	DNER	ENSBTAG00000016063	delta/notch like EGF repeat containing [Source:VGNC Symbol;Acc:VGNC:28139]	gene	overlapping	0	28.0272	19.3332	33.7564	21.6627
Chr2:118440119-118450860	2	118440119	118450860	null				Not found	0	31.1487	42.5772	31.0203	40.7732
Chr2:118896410-118901220	2	118896410	118901220	SLC16A14	ENSBTAG00000010344	solute carrier family 16 member 14 [Source:VGNC Symbol;Acc:VGNC:34688]	gene	overlapping	0	36.8891	30.1298	37.3494	30.6408
Chr2:119034010-119042738	2	119034010	119042738	null				Not found	0	16.1456	23.3236	14.1928	21.1934
Chr2:119087499-119097818	2	119087499	119097818	ENSBTAG00000015752	ENSBTAG00000015752	No description	gene	overlapping	0	22.7915	19.0788	27.7387	11.8412
Chr2:119744660-119757708	2	119744660	119757708	PSMD1	ENSBTAG00000005119	proteasome 26S subunit, non-ATPase 1 [Source:VGNC Symbol;Acc:VGNC:33461]	gene	overlapping	0	38.7744	48.8685	37.7805	44.0545
Chr2:119863554-119870800	2	119863554	119870800	ARMC9	ENSBTAG00000018502	armadillo repeat containing 9 [Source:VGNC Symbol;Acc:VGNC:26163]	gene	overlapping	0	30.7064	27.3149	17.9915	24.7705
Chr2:119960893-119969640	2	119960893	119969640	null				Not found	0	20.782	24.2772	11.4901	14.7361
Chr2:119979294-119984025	2	119979294	119984025	null				Not found	0	29.3721	28.0481	15.2071	25.338
Chr2:120099252-120104696	2	120099252	120104696	NMUR1	ENSBTAG00000017684	neuromedin U receptor 1 [Source:VGNC Symbol;Acc:VGNC:32140]	gene	overlapping	0	20.3801	25.6393	12.9439	20.9277
Chr2:120142468-120148218	2	120142468	120148218	TEX44	ENSBTAG00000047784	testis expressed 44 [Source:VGNC Symbol;Acc:VGNC:35772]	gene	overlapping	0	19.3401	24.7415	14.3803	25.7491
Chr2:120231689-120235636	2	120231689	120235636	PTMA	ENSBTAG00000002549	Prothymosin alpha Prothymosin alpha, N- terminally processed Thymosin alpha-1 [Source:UniProtKB/Swiss-Prot;Acc:P01252]	gene	overlapping	0	41.1594	44.8942	29.3474	43.5563
Chr2:120235662-120237765	2	120235662	120237765	null				Not found	0	32.1607	42.3344	26.252	30.6516
Chr2:120646480-120659130	2	120646480	120659130	DIS3L2	ENSBTAG00000011964	DIS3 like 3'-5' exoribonuclease 2 [Source:VGNC Symbol;Acc:VGNC:28074]	gene	overlapping	0	46.7061	42.0553	57.5116	45.6434
Chr2:120800208-120813902	2	120800208	120813902	null				Not found	0	21.1162	23.8886	18.2422	20.1294
Chr2:120820307-120823775	2	120820307	120823775	null				Not found	0	37.5534	35.9466	22.7158	36.5748
Chr2:120857504-120861262	2	120857504	120861262	null				Not found	0	27.8058	32.5894	16.2048	26.5585
Chr2:120983406-120988673	2	120983406	120988673	CHRNG	ENSBTAG00000045943	cholinergic receptor nicotinic gamma subunit [Source:VGNC Symbol;Acc:VGNC:27336]	gene	overlapping	0	22.6391	31.1496	13.0303	24.1093
Chr2:120988679-120991446	2	120988679	120991446	CHRNG	ENSBTAG00000045943	cholinergic receptor nicotinic gamma subunit [Source:VGNC Symbol;Acc:VGNC:27336]	gene	overlapping	0	22.8085	26.3118	11.0207	14.8242
Chr2:121011418-121018481	2	121011418	121018481	EIF4E2	ENSBTAG00000010598	eukaryotic translation initiation factor 4E family member 2 [Source:VGNC Symbol;Acc:VGNC:28410]	gene	overlapping	0	49.8563	62.9676	48.9917	53.2045
Chr2:121217947-121221570	2	121217947	121221570	PHC2	ENSBTAG00000004603	polyhomeotic homolog 2 [Source:VGNC Symbol;Acc:VGNC:32811]	gene	overlapping	0	51.6078	61.1437	47.3955	56.7293
Chr2:121512497-121523182	2	121512497	121523182	bta-mir-2357	ENSBTAG00000044284	bta-mir-2357 [Source:miRBase;Acc:MI0011386]	gene	overlapping	0	23.9269	36.2261	20.9388	24.5443
Chr2:122021912-122029397	2	122021912	122029397	BSDC1	ENSBTAG00000020655	BSD domain containing 1 [Source:VGNC Symbol;Acc:VGNC:26578]	gene	overlapping	0	46.4208	49.409	37.0215	43.6233
Chr2:122124657-122129947	2	122124657	122129947	MTMR9	ENSBTAG00000014390	Myotubularin-related protein 9 [Source:UniProtKB/Swiss-Prot;Acc:Q2KJ24]	gene	overlapping	0	41.6022	46.99	34.38	43.0704
Chr2:122499542-122503095	2	122499542	122503095	ADGRB2	ENSBTAG00000010657	adhesion G protein-coupled receptor B2 [Source:VGNC Symbol;Acc:VGNC:25659]	gene	downstream	558	42.0332	47.5683	33.292	44.0153
Chr2:122630998-122636058	2	122630998	122636058	PEF1	ENSBTAG00000010378	penta-EF-hand domain containing 1 [Source:VGNC Symbol;Acc:VGNC:32739]	gene	overlapping	0	33.561	45.8399	35.1618	36.4316
Chr2:123328479-123334428	2	123328479	123334428	null				Not found	0	27.8602	25.3154	14.1459	24.4917
Chr2:123334436-123343292	2	123334436	123343292	null				Not found	0	30.9762	36.4827	21.1518	35.7316
Chr2:123398001-123403950	2	123398001	123403950	MATN1	ENSBTAG00000003479	matrilin 1, cartilage matrix protein [Source:VGNC Symbol;Acc:VGNC:31264]	gene	overlapping	0	28.5351	31.6865	23.2108	28.4612
Chr2:123420221-123426070	2	123420221	123426070	null				Not found	0	21.4025	29.4114	16.3074	15.2498
Chr2:123446014-123455486	2	123446014	123455486	null				Not found	0	15.2305	19.9461	12.2171	14.1106
Chr2:123601514-123610684	2	123601514	123610684	null				Not found	0	17.9657	22.4202	13.0887	16.2983
Chr2:123618607-123625345	2	123618607	123625345	null				Not found	0	27.6499	23.9889	12.9145	15.4247
Chr2:123646192-123652333	2	123646192	123652333	null				Not found	0	24.6757	28.1614	15.9055	22.2248
Chr2:123652358-123657721	2	123652358	123657721	null				Not found	0	29.8049	22.927	18.1021	16.4279
Chr2:123657812-123669241	2	123657812	123669241	null				Not found	0	13.7441	18.2458	10.9677	14.9337
Chr2:124184626-124192819	2	124184626	124192819	null				Not found	0	23.9932	28.9544	14.2908	20.2721
Chr2:124408286-124416843	2	124408286	124416843	null				Not found	0	25.1279	32.2681	20.6624	24.0248
Chr2:124732714-124738375	2	124732714	124738375	null				Not found	0	16.2133	19.3527	12.9086	18.8839
Chr2:124816423-124821700	2	124816423	124821700	PTPRU	ENSBTAG00000012848	protein tyrosine phosphatase, receptor type U [Source:VGNC Symbol;Acc:VGNC:33559]	gene	overlapping	0	44.2207	48.1279	39.3144	38.7607
Chr2:124859171-124863139	2	124859171	124863139	PTPRU	ENSBTAG00000012848	protein tyrosine phosphatase, receptor type U [Source:VGNC Symbol;Acc:VGNC:33559]	gene	overlapping	0	46.4542	44.9025	39.6696	42.9877
Chr2:124894564-124899799	2	124894564	124899799	PTPRU	ENSBTAG00000012848	protein tyrosine phosphatase, receptor type U [Source:VGNC Symbol;Acc:VGNC:33559]	gene	overlapping	0	24.1992	31.4503	13.0736	25.9708
Chr2:124991992-124997593	2	124991992	124997593	null				Not found	0	27.3668	21.7492	14.1784	23.284
Chr2:125095994-125110136	2	125095994	125110136	EPB41	ENSBTAG00000006667	erythrocyte membrane protein band 4,1 [Source:VGNC Symbol;Acc:VGNC:28519]	gene	overlapping	0	30.8616	35.366	31.6882	32.5312
Chr2:125315226-125323680	2	125315226	125323680	YTHDF2	ENSBTAG00000015771	YTH N6-methyladenosine RNA binding protein 2 [Source:VGNC Symbol;Acc:VGNC:37042]	gene	overlapping	0	16.8994	20.4433	11.4025	14.3369
Chr2:126098662-126104445	2	126098662	126104445	ENSBTAG00000003867	ENSBTAG00000003867	No description	gene	overlapping	0	27.7021	26.3646	16.5378	25.8181
Chr2:126186458-126198968	2	126186458	126198968	FAM76A	ENSBTAG00000019614	family with sequence similarity 76 member A [Source:VGNC Symbol;Acc:VGNC:28827]	gene	overlapping	0	32.3885	44.0761	29.933	38.9929
Chr2:126248983-126253822	2	126248983	126253822	IFI6	ENSBTAG00000007554	interferon alpha inducible protein 6 [Source:VGNC Symbol;Acc:VGNC:30047]	gene	overlapping	0	13.5839	20.9417	10.2632	16.4601
Chr2:126337536-126341274	2	126337536	126341274	null				Not found	0	32.6624	26.6833	17.8925	33.2059
Chr2:126416122-126427861	2	126416122	126427861	WASF2	ENSBTAG00000018374	WAS protein family member 2 [Source:VGNC Symbol;Acc:VGNC:36866]	gene	overlapping	0	38.4488	42.8714	31.2255	41.3905
Chr2:126509516-126512520	2	126509516	126512520	MAP3K6	ENSBTAG00000010254	mitogen-activated protein kinase kinase kinase 6 [Source:VGNC Symbol;Acc:VGNC:31199]	gene	overlapping	0	29.9318	26.8908	18.2316	17.7711
Chr2:127179339-127182683	2	127179339	127182683	RPS6KA1	ENSBTAG00000014447	ribosomal protein S6 kinase A1 [Source:VGNC Symbol;Acc:VGNC:34140]	gene	overlapping	0	61.7535	64.8954	50.0378	60.3922
Chr2:127375092-127378210	2	127375092	127378210	CRYBG2	ENSBTAG00000005629	crystallin beta-gamma domain containing 2 [Source:VGNC Symbol;Acc:VGNC:27740]	gene	overlapping	0	40.3414	43.8006	30.817	42.4731
Chr2:127428629-127430815	2	127428629	127430815	UBXN11	ENSBTAG00000009581	UBX domain protein 11 [Source:VGNC Symbol;Acc:VGNC:36624]	gene	overlapping	0	11.9418	4.27942	17.8884	4.83606
Chr2:127793847-127803227	2	127793847	127803227	null				Not found	0	27.8591	30.8518	17.4988	29.8617
Chr2:128354296-128358518	2	128354296	128358518	null				Not found	0	18.4858	28.8796	9.97196	15.4746
Chr2:128427196-128435949	2	128427196	128435949	null				Not found	0	15.6031	20.5349	7.48577	15.3512
Chr2:128435962-128440722	2	128435962	128440722	null				Not found	0	14.866	26.9279	13.9218	19.993
Chr2:128527834-128531228	2	128527834	128531228	null				Not found	0	20.59	30.6598	16.3665	22.3213
Chr2:128590775-128594165	2	128590775	128594165	null				Not found	0	30.4358	34.1381	20.9851	33.4442
Chr2:128819501-128830198	2	128819501	128830198	null				Not found	0	14.6507	20.1228	7.60016	9.4883
Chr2:128980912-128987214	2	128980912	128987214	RCAN3	ENSBTAG00000017452	RCAN family member 3 [Source:VGNC Symbol;Acc:VGNC:33822]	gene	overlapping	0	46.6045	54.1561	39.7708	50.7118
Chr2:129131471-129136892	2	129131471	129136892	STPG1	ENSBTAG00000010278	sperm tail PG-rich repeat containing 1 [Source:VGNC Symbol;Acc:VGNC:35416]	gene	overlapping	0	46.7193	51.6203	37.2781	39.9704
Chr2:129195675-129202397	2	129195675	129202397	null				Not found	0	25.7234	38.531	26.532	34.4498
Chr2:129564561-129571251	2	129564561	129571251	null				Not found	0	21.2506	33.2971	23.1104	23.8548
Chr2:129625622-129632492	2	129625622	129632492	CNR2	ENSBTAG00000019371	cannabinoid receptor 2 [Source:VGNC Symbol;Acc:VGNC:27530]	gene	overlapping	0	17.9418	20.0861	9.55561	14.4749
Chr2:129632494-129640093	2	129632494	129640093	CNR2	ENSBTAG00000019371	cannabinoid receptor 2 [Source:VGNC Symbol;Acc:VGNC:27530]	gene	overlapping	0	45.7383	30.9122	25.1282	27.0509
Chr2:129843220-129848801	2	129843220	129848801	null				Not found	0	27.8955	27.0486	17.9324	24.0674
Chr2:129848862-129853921	2	129848862	129853921	null				Not found	0	32.3319	27.1277	14.9106	18.63
Chr2:129926906-129932155	2	129926906	129932155	E2F2	ENSBTAG00000014400	E2F transcription factor 2 [Source:HGNC Symbol;Acc:HGNC:3114]	gene	overlapping	0	27.4364	22.6723	35.5547	16.6872
Chr2:130195447-130203229	2	130195447	130203229	null				Not found	0	20.9521	24.5533	9.90252	19.3749
Chr2:130354604-130361448	2	130354604	130361448	LUZP1	ENSBTAG00000009502	leucine zipper protein 1 [Source:VGNC Symbol;Acc:VGNC:31084]	gene	overlapping	0	52.9775	45.9793	NaN	52.76
Chr2:130477774-130479890	2	130477774	130479890	LACTBL1	ENSBTAG00000030413	lactamase beta like 1 [Source:HGNC Symbol;Acc:HGNC:35445]	gene	overlapping	0	31.4707	10.0065	34.6103	15.1537
Chr2:130489233-130494602	2	130489233	130494602	null				Not found	0	33.0621	36.203	22.6369	29.0412
Chr2:130494685-130498589	2	130494685	130498589	EPHB2	ENSBTAG00000045902	ephrin type-B receptor 2 [Source:RefSeq peptide;Acc:NP_001178427]	gene	upstream	678	21.6989	38.1239	17.5406	28.0714
Chr2:130574769-130580025	2	130574769	130580025	null				Not found	0	40.7094	42.3006	30.9029	29.6238
Chr2:130605403-130611658	2	130605403	130611658	null				Not found	0	30.1174	27.8211	21.8821	32.9152
Chr2:130611818-130616047	2	130611818	130616047	null				Not found	0	44.4409	43.9359	34.5341	37.33
Chr2:130643544-130647695	2	130643544	130647695	null				Not found	0	42.934	45.1313	29.7802	37.437
Chr2:130706894-130711220	2	130706894	130711220	null				Not found	0	31.8945	33.8772	25.8593	26.5902
Chr2:130711223-130715532	2	130711223	130715532	null				Not found	0	45.807	48.6435	33.4657	39.837
Chr2:130836898-130840024	2	130836898	130840024	EPHA8	ENSBTAG00000020102	EPH receptor A8 [Source:VGNC Symbol;Acc:VGNC:28538]	gene	overlapping	0	29.5017	39.0771	26.3818	28.3268
Chr2:130842985-130846252	2	130842985	130846252	EPHA8	ENSBTAG00000020102	EPH receptor A8 [Source:VGNC Symbol;Acc:VGNC:28538]	gene	overlapping	0	30.0405	34.0656	21.3499	27.8795
Chr2:130933925-130939088	2	130933925	130939088	ZBTB40	ENSBTAG00000016448	zinc finger and BTB domain containing 40 [Source:VGNC Symbol;Acc:VGNC:37079]	gene	overlapping	0	44.0521	56.0404	45.3445	59.3787
Chr2:130947400-130956417	2	130947400	130956417	null				Not found	0	44.8216	47.46	37.8358	46.8185
Chr2:131103691-131108329	2	131103691	131108329	null				Not found	0	22.2563	31.3639	18.3415	25.4638
Chr2:131147330-131151950	2	131147330	131151950	null				Not found	0	26.8636	25.2272	17.3822	21.6851
Chr2:131271558-131275626	2	131271558	131275626	null				Not found	0	32.1625	32.4122	16.5949	39.2654
Chr2:131291824-131295576	2	131291824	131295576	null				Not found	0	44.1814	49.3908	25.1929	38.6266
Chr2:131295622-131299011	2	131295622	131299011	null				Not found	0	45.5213	47.2525	23.7658	34.9914
Chr2:131299037-131301781	2	131299037	131301781	null				Not found	0	44.835	36.6882	21.7913	34.7955
Chr2:131301841-131305448	2	131301841	131305448	WNT4	ENSBTAG00000022671	Wnt family member 4 [Source:VGNC Symbol;Acc:VGNC:36959]	gene	overlapping	0	44.0707	44.9541	29.5407	35.3069
Chr2:131305486-131309390	2	131305486	131309390	WNT4	ENSBTAG00000022671	Wnt family member 4 [Source:VGNC Symbol;Acc:VGNC:36959]	gene	overlapping	0	53.4535	53.5184	31.9067	45.3776
Chr2:131314802-131316412	2	131314802	131316412	WNT4	ENSBTAG00000022671	Wnt family member 4 [Source:VGNC Symbol;Acc:VGNC:36959]	gene	overlapping	0	30.8289	32.3766	17.1929	23.6926
Chr2:131435977-131439696	2	131435977	131439696	null				Not found	0	23.336	24.7657	12.0626	24.5847
Chr2:131487274-131492161	2	131487274	131492161	null				Not found	0	25.7675	29.9076	17.545	25.7433
Chr2:131500453-131505482	2	131500453	131505482	null				Not found	0	28.9049	31.5397	17.993	29.6969
Chr2:131526427-131528360	2	131526427	131528360	HSPG2	ENSBTAG00000017122	heparan sulfate proteoglycan 2 [Source:VGNC Symbol;Acc:VGNC:29988]	gene	overlapping	0	44.7645	51.6791	27.0591	49.3308
Chr2:131528380-131530895	2	131528380	131530895	HSPG2	ENSBTAG00000017122	heparan sulfate proteoglycan 2 [Source:VGNC Symbol;Acc:VGNC:29988]	gene	overlapping	0	40.0913	38.3152	25.1091	40.5338
Chr2:131530899-131533190	2	131530899	131533190	HSPG2	ENSBTAG00000017122	heparan sulfate proteoglycan 2 [Source:VGNC Symbol;Acc:VGNC:29988]	gene	overlapping	0	46.371	44.9701	28.367	44.5631
Chr2:131533201-131536243	2	131533201	131536243	HSPG2	ENSBTAG00000017122	heparan sulfate proteoglycan 2 [Source:VGNC Symbol;Acc:VGNC:29988]	gene	overlapping	0	49.4981	41.1018	31.1319	44.6616
Chr2:131548183-131552007	2	131548183	131552007	HSPG2	ENSBTAG00000017122	heparan sulfate proteoglycan 2 [Source:VGNC Symbol;Acc:VGNC:29988]	gene	overlapping	0	43.9979	33.8075	25.5311	34.7791
Chr2:131558567-131560432	2	131558567	131560432	HSPG2	ENSBTAG00000017122	heparan sulfate proteoglycan 2 [Source:VGNC Symbol;Acc:VGNC:29988]	gene	overlapping	0	41.2828	44.9721	26.7836	33.7137
Chr2:131577884-131580307	2	131577884	131580307	HSPG2	ENSBTAG00000017122	heparan sulfate proteoglycan 2 [Source:VGNC Symbol;Acc:VGNC:29988]	gene	overlapping	0	NaN	54.6651	40.5048	52.5189
Chr2:131632466-131638701	2	131632466	131638701	USP48	ENSBTAG00000006940	ubiquitin specific peptidase 48 [Source:VGNC Symbol;Acc:VGNC:36733]	gene	overlapping	0	29.0443	32.6898	44.5144	28.761
Chr2:131710111-131713875	2	131710111	131713875	RAP1GAP	ENSBTAG00000008952	RAP1 GTPase activating protein [Source:VGNC Symbol;Acc:VGNC:33716]	gene	overlapping	0	29.88	37.3677	20.232	33.8328
Chr2:131718108-131722428	2	131718108	131722428	RAP1GAP	ENSBTAG00000008952	RAP1 GTPase activating protein [Source:VGNC Symbol;Acc:VGNC:33716]	gene	overlapping	0	33.6981	33.6301	19.1193	27.929
Chr2:131765699-131768098	2	131765699	131768098	RAP1GAP	ENSBTAG00000008952	RAP1 GTPase activating protein [Source:VGNC Symbol;Acc:VGNC:33716]	gene	overlapping	0	50.9602	56.4976	38.5785	42.065
Chr2:132008639-132011984	2	132008639	132011984	ECE1	ENSBTAG00000002977	endothelin converting enzyme 1 [Source:VGNC Symbol;Acc:VGNC:28302]	gene	overlapping	0	49.5691	55.5275	42.6959	48.8353
Chr2:132523678-132526539	2	132523678	132526539	SH2D5	ENSBTAG00000001082	SH2 domain containing 5 [Source:HGNC Symbol;Acc:HGNC:28819]	gene	overlapping	0	40.9809	38.641	26.9974	48.2646
Chr2:132528150-132531488	2	132528150	132531488	SH2D5	ENSBTAG00000001082	SH2 domain containing 5 [Source:HGNC Symbol;Acc:HGNC:28819]	gene	overlapping	0	31.3436	34.7831	18.4705	37.4083
Chr2:132543011-132545702	2	132543011	132545702	KIF17	ENSBTAG00000017644	kinesin family member 17 [Source:VGNC Symbol;Acc:VGNC:30586]	gene	overlapping	0	47.9392	41.5346	26.1324	47.624
Chr2:132596493-132599580	2	132596493	132599580	DDOST	ENSBTAG00000006085	dolichyl-diphosphooligosaccharide--protein glycosyltransferase non-catalytic subunit [Source:VGNC Symbol;Acc:VGNC:27952]	gene	overlapping	0	59.3253	46.5052	64.8164	43.6908
Chr2:132670485-132676918	2	132670485	132676918	null				Not found	0	45.23	42.5142	34.9172	41.5879
Chr2:132846144-132851424	2	132846144	132851424	null				Not found	0	36.7282	35.8803	25.2414	26.3999
Chr2:132927918-132931773	2	132927918	132931773	VWA5B1	ENSBTAG00000013511	von Willebrand factor A domain containing 5B1 [Source:HGNC Symbol;Acc:HGNC:26538]	gene	overlapping	0	24.7415	29.5493	16.7285	19.8524
Chr2:133063402-133068015	2	133063402	133068015	UBXN10	ENSBTAG00000040547	UBX domain protein 10 [Source:VGNC Symbol;Acc:VGNC:36623]	gene	overlapping	0	23.3613	19.2811	26.4408	19.2731
Chr2:133068037-133072431	2	133068037	133072431	UBXN10	ENSBTAG00000040547	UBX domain protein 10 [Source:VGNC Symbol;Acc:VGNC:36623]	gene	overlapping	0	18.6889	10.7944	25.6316	19.4864
Chr2:133110895-133114662	2	133110895	133114662	PLA2G2F	ENSBTAG00000012217	phospholipase A2 group IIF [Source:VGNC Symbol;Acc:VGNC:32958]	gene	overlapping	0	17.6622	31.5982	13.2981	16.0468
Chr2:133122293-133126056	2	133122293	133126056	PLA2G2F	ENSBTAG00000012217	phospholipase A2 group IIF [Source:VGNC Symbol;Acc:VGNC:32958]	gene	overlapping	0	16.0391	23.1783	8.10071	9.11058
Chr2:133126108-133134587	2	133126108	133134587	PLA2G2F	ENSBTAG00000012217	phospholipase A2 group IIF [Source:VGNC Symbol;Acc:VGNC:32958]	gene	downstream	1947	11.3942	11.6075	25.8182	14.6484
Chr2:133223369-133232683	2	133223369	133232683	PLA2G5	ENSBTAG00000039122	phospholipase A2 group V [Source:VGNC Symbol;Acc:VGNC:32963]	gene	overlapping	0	17.8743	33.4155	16.8434	21.3069
Chr2:133268037-133274295	2	133268037	133274295	PLA2G2A	ENSBTAG00000002700	No description	gene	overlapping	0	10.0492	15.3343	5.36105	9.57097
Chr2:133373356-133376065	2	133373356	133376065	PLA2G2E	ENSBTAG00000004418	phospholipase A2 group IIE [Source:VGNC Symbol;Acc:VGNC:32957]	gene	overlapping	0	58.2285	62.5014	52.2543	58.0998
[truncated: 18,590 more rows]

## Sheet: INVIVO vs FLUIDS_10%_REPROD
Developmental growth	16
Cellular developmental proccess	73	WNT 2	BMP 3	SOX 5
		WNT 4	BMP 5	SOX 6
		WNT 5B	BMP 7	SOX 7
		WNT 6
		WNT 7A	LIF	PPARG
		WNT 9B	EGFR	SOHLH1
			GDF6	ELF1
			GDF 7
	ENSBTAG00000011761	Low-density lipoprotein receptor-related protein
developmental growth (GO:0048589)	BOVIN|Ensembl=ENSBTAG00000020893|UniProtKB=F1MD94	ENSBTAG00000020893	Matrilin 3;MATN3;ortholog	MATRILIN-3 (PTHR24020:SF12)	receptor(PC00197)
developmental growth (GO:0048589)	BOVIN|Ensembl=ENSBTAG00000013107|UniProtKB=G5E618	ENSBTAG00000013107	SH3 and multiple ankyrin repeat domains 1;SHANK1;ortholog	SH3 AND MULTIPLE ANKYRIN REPEAT DOMAINS PROTEIN 1 (PTHR24135:SF3)
developmental growth (GO:0048589)	BOVIN|Ensembl=ENSBTAG00000012458|UniProtKB=F1MVU1	ENSBTAG00000012458	Prosaposin like 1 (gene/pseudogene);PSAPL1;ortholog	PROACTIVATOR POLYPEPTIDE-LIKE 1 (PTHR11480:SF39)
developmental growth (GO:0048589)	BOVIN|Ensembl=ENSBTAG00000017165|UniProtKB=F1MHR8	ENSBTAG00000017165	Matrilin 2;MATN2;ortholog	MATRILIN-2 (PTHR24020:SF35)	receptor(PC00197)
developmental growth (GO:0048589)	BOVIN|Ensembl=ENSBTAG00000004582|UniProtKB=G3N021	ENSBTAG00000004582	Collagen type XX alpha 1 chain;COL20A1;ortholog	COLLAGEN ALPHA-1(XX) CHAIN (PTHR24020:SF39)	receptor(PC00197)
developmental growth (GO:0048589)	BOVIN|Ensembl=ENSBTAG00000019081|UniProtKB=E1B7H2	ENSBTAG00000019081	Collagen type VII alpha 1 chain;COL7A1;ortholog	COLLAGEN ALPHA-1(VII) CHAIN-RELATED (PTHR24020:SF4)	receptor(PC00197)
developmental growth (GO:0048589)	BOVIN|Ensembl=ENSBTAG00000015978|UniProtKB=F1N650	ENSBTAG00000015978	Annexin;ANXA1;ortholog	ANNEXIN A1 (PTHR10502:SF17)
developmental growth (GO:0048589)	BOVIN|Ensembl=ENSBTAG00000014406|UniProtKB=E1B9F9	ENSBTAG00000014406	Large tumor suppressor kinase 2;LATS2;ortholog	SERINE/THREONINE-PROTEIN KINASE LATS2 (PTHR24356:SF149)	annexin(PC00050);calmodulin(PC00061);non-receptor serine/threonine protein kinase(PC00167);transfer/carrier protein(PC00219)
developmental growth (GO:0048589)	BOVIN|Ensembl=ENSBTAG00000013369|UniProtKB=E1BA17	ENSBTAG00000013369	Collagen type XIV alpha 1 chain;COL14A1;ortholog	COLLAGEN ALPHA-1(XIV) CHAIN (PTHR24020:SF15)	receptor(PC00197)
developmental growth (GO:0048589)	BOVIN|Gene=COL11A1|UniProtKB=F1N0K0	ENSBTAG00000021217	Collagen alpha-1(XI) chain;COL11A1;ortholog	COLLAGEN, TYPE XI, ALPHA 1A (PTHR24020:SF49)	receptor(PC00197)
developmental growth (GO:0048589)	BOVIN|Gene=VIT|UniProtKB=F1MER4	ENSBTAG00000024980	Vitrin;VIT;ortholog	VITRIN (PTHR24020:SF23)	receptor(PC00197)
developmental growth (GO:0048589)	BOVIN|Ensembl=ENSBTAG00000030190|UniProtKB=E1BB91	ENSBTAG00000030190	Collagen type VI alpha 3 chain;COL6A3;ortholog	COLLAGEN ALPHA-3(VI) CHAIN (PTHR24020:SF13)	receptor(PC00197)
developmental growth (GO:0048589)	BOVIN|Ensembl=ENSBTAG00000003479|UniProtKB=E1BMV3	ENSBTAG00000003479	Matrilin 1, cartilage matrix protein;MATN1;ortholog	CARTILAGE MATRIX PROTEIN (PTHR24020:SF16)	receptor(PC00197)
developmental growth (GO:0048589)	BOVIN|Ensembl=ENSBTAG00000003171|UniProtKB=E1BKK6	ENSBTAG00000003171	SH3 and multiple ankyrin repeat domains 2;SHANK2;ortholog	SH3 AND MULTIPLE ANKYRIN REPEAT DOMAINS PROTEIN 2 (PTHR24135:SF17)
developmental growth (GO:0048589)	BOVIN|Gene=COL12A1|UniProtKB=F1N401	ENSBTAG00000020056	Collagen alpha-1(XII) chain;COL12A1;ortholog	COLLAGEN ALPHA-1(XII) CHAIN (PTHR24020:SF17)	receptor(PC00197)
developmental growth (GO:0048589)	BOVIN|Ensembl=ENSBTAG00000019269|UniProtKB=F1MKG2	ENSBTAG00000019269	Collagen type VI alpha 2 chain;COL6A2;ortholog	COLLAGEN ALPHA-2(VI) CHAIN (PTHR24020:SF29)	receptor(PC00197)
#NAME?
cellular developmental process (GO:0048869)	BOVIN|Ensembl=ENSBTAG00000008283|UniProtKB=F1MGF9	ENSBTAG00000008283	Friend leukemia integration 1 transcription factor;FLI1;ortholog	FRIEND LEUKEMIA INTEGRATION 1 TRANSCRIPTION FACTOR (PTHR11849:SF161)	nucleic acid binding(PC00171);signaling molecule(PC00207);winged helix/forkhead transcription factor(PC00246)
cellular developmental process (GO:0048869)	BOVIN|Ensembl=ENSBTAG00000020893|UniProtKB=F1MD94	ENSBTAG00000020893	Matrilin 3;MATN3;ortholog	MATRILIN-3 (PTHR24020:SF12)	receptor(PC00197)
cellular developmental process (GO:0048869)	BOVIN|Ensembl=ENSBTAG00000001333|UniProtKB=O18971	ENSBTAG00000001333	Peroxisome proliferator-activated receptor gamma;PPARG;ortholog	PEROXISOME PROLIFERATOR-ACTIVATED RECEPTOR GAMMA (PTHR24082:SF14)	C4 zinc finger nuclear receptor(PC00169);nucleic acid binding(PC00171);receptor(PC00197)
cellular developmental process (GO:0048869)	BOVIN|Ensembl=ENSBTAG00000011761|UniProtKB=F1MDE1	ENSBTAG00000011761	Low-density lipoprotein receptor-related protein;LRP6;ortholog	LOW-DENSITY LIPOPROTEIN RECEPTOR-RELATED PROTEIN 6 (PTHR24270:SF12)
cellular developmental process (GO:0048869)	BOVIN|Ensembl=ENSBTAG00000006558|UniProtKB=F1MFE5	ENSBTAG00000006558	Uncharacterized protein;unassigned;ortholog	SPERMATOGENESIS- AND OOGENESIS-SPECIFIC BASIC HELIX-LOOP-HELIX-CONTAINING PROTEIN 1 (PTHR16223:SF14)
cellular developmental process (GO:0048869)	BOVIN|Ensembl=ENSBTAG00000046258|UniProtKB=G3N2M6	ENSBTAG00000046258	Uncharacterized protein;SOX7;ortholog	TRANSCRIPTION FACTOR SOX-7 (PTHR10270:SF210)	HMG box transcription factor(PC00024)
cellular developmental process (GO:0048869)	BOVIN|Ensembl=ENSBTAG00000021978|UniProtKB=F1MC75	ENSBTAG00000021978	Parvin beta;PARVB;ortholog	BETA-PARVIN (PTHR12114:SF7)	actin and actin related protein(PC00039)
cellular developmental process (GO:0048869)	BOVIN|Ensembl=ENSBTAG00000008333|UniProtKB=E1BFS7	ENSBTAG00000008333	ETS variant 4;ETV4;ortholog	ETS TRANSLOCATION VARIANT 4 (PTHR11849:SF181)	nucleic acid binding(PC00171);signaling molecule(PC00207);winged helix/forkhead transcription factor(PC00246)
cellular developmental process (GO:0048869)	BOVIN|Ensembl=ENSBTAG00000009206|UniProtKB=F1MFD4	ENSBTAG00000009206	Forkhead box S1;FOXS1;ortholog	FORKHEAD BOX PROTEIN S1 (PTHR11829:SF68)	DNA binding protein(PC00009);winged helix/forkhead transcription factor(PC00246)
cellular developmental process (GO:0048869)	BOVIN|Ensembl=ENSBTAG00000003051|UniProtKB=E1BNE0	ENSBTAG00000003051	Tyrosine-protein kinase;FER;ortholog	TYROSINE-PROTEIN KINASE FER (PTHR24418:SF227)
cellular developmental process (GO:0048869)	BOVIN|Ensembl=ENSBTAG00000007356|UniProtKB=A0JN51	ENSBTAG00000007356	ETS-related transcription factor Elf-1;ELF1;ortholog	ETS-RELATED TRANSCRIPTION FACTOR ELF-1 (PTHR11849:SF156)	nucleic acid binding(PC00171);signaling molecule(PC00207);winged helix/forkhead transcription factor(PC00246)
cellular developmental process (GO:0048869)	BOVIN|Ensembl=ENSBTAG00000011518|UniProtKB=G3X6X1	ENSBTAG00000011518	Retinoic acid receptor beta;RARB;ortholog	RETINOIC ACID RECEPTOR BETA (PTHR24082:SF286)	C4 zinc finger nuclear receptor(PC00169);nucleic acid binding(PC00171);receptor(PC00197)
cellular developmental process (GO:0048869)	BOVIN|Ensembl=ENSBTAG00000026769|UniProtKB=Q2EGB9	ENSBTAG00000026769	Achaete-scute homolog 2;ASCL2;ortholog	ACHAETE-SCUTE HOMOLOG 2 (PTHR13935:SF62)	basic helix-loop-helix transcription factor(PC00055);nucleic acid binding(PC00171)
cellular developmental process (GO:0048869)	BOVIN|Ensembl=ENSBTAG00000009863|UniProtKB=Q5EA15	ENSBTAG00000009863	Class E basic helix-loop-helix protein 40;BHLHE40;ortholog	CLASS E BASIC HELIX-LOOP-HELIX PROTEIN 40 (PTHR10985:SF3)	basic helix-loop-helix transcription factor(PC00055)
cellular developmental process (GO:0048869)	BOVIN|Ensembl=ENSBTAG00000008097|UniProtKB=A4D7S0	ENSBTAG00000008097	Protein Wnt-2;WNT2;ortholog	PROTEIN WNT-2 (PTHR12027:SF86)	signaling molecule(PC00207)
cellular developmental process (GO:0048869)	BOVIN|Ensembl=ENSBTAG00000017165|UniProtKB=F1MHR8	ENSBTAG00000017165	Matrilin 2;MATN2;ortholog	MATRILIN-2 (PTHR24020:SF35)	receptor(PC00197)
cellular developmental process (GO:0048869)	BOVIN|Ensembl=ENSBTAG00000013990|UniProtKB=F1MN70	ENSBTAG00000013990	Protein Wnt;WNT6;ortholog	PROTEIN WNT-6 (PTHR12027:SF72)	signaling molecule(PC00207)
cellular developmental process (GO:0048869)	BOVIN|Ensembl=ENSBTAG00000002664|UniProtKB=F1N7G3	ENSBTAG00000002664	Protein Wnt;WNT9B;ortholog	PROTEIN WNT-9B (PTHR12027:SF84)	signaling molecule(PC00207)
cellular developmental process (GO:0048869)	BOVIN|Ensembl=ENSBTAG00000044185|UniProtKB=E1BE01	ENSBTAG00000044185	SRY-box 6;SOX6;ortholog	TRANSCRIPTION FACTOR SOX-6 (PTHR45789:SF1)
cellular developmental process (GO:0048869)	BOVIN|Ensembl=ENSBTAG00000040093|UniProtKB=F1MC99	ENSBTAG00000040093	Forkhead box I3;FOXI3;ortholog	FORKHEAD BOX PROTEIN I3 (PTHR11829:SF137)	DNA binding protein(PC00009);winged helix/forkhead transcription factor(PC00246)
cellular developmental process (GO:0048869)	BOVIN|Ensembl=ENSBTAG00000022360|UniProtKB=A4FUB3	ENSBTAG00000022360	SOX5 protein;SOX5;ortholog	TRANSCRIPTION FACTOR SOX-5 (PTHR45789:SF3)
cellular developmental process (GO:0048869)	BOVIN|Ensembl=ENSBTAG00000019557|UniProtKB=A2VDU4	ENSBTAG00000019557	NR1I2 protein;NR1I2;ortholog	NUCLEAR RECEPTOR SUBFAMILY 1 GROUP I MEMBER 2 (PTHR24082:SF39)	C4 zinc finger nuclear receptor(PC00169);nucleic acid binding(PC00171);receptor(PC00197)
cellular developmental process (GO:0048869)	BOVIN|Ensembl=ENSBTAG00000004582|UniProtKB=G3N021	ENSBTAG00000004582	Collagen type XX alpha 1 chain;COL20A1;ortholog	COLLAGEN ALPHA-1(XX) CHAIN (PTHR24020:SF39)	receptor(PC00197)
cellular developmental process (GO:0048869)	BOVIN|Ensembl=ENSBTAG00000022671|UniProtKB=F1MZV4	ENSBTAG00000022671	Protein Wnt;WNT4;ortholog	PROTEIN WNT-4 (PTHR12027:SF101)	signaling molecule(PC00207)
cellular developmental process (GO:0048869)	BOVIN|Ensembl=ENSBTAG00000019081|UniProtKB=E1B7H2	ENSBTAG00000019081	Collagen type VII alpha 1 chain;COL7A1;ortholog	COLLAGEN ALPHA-1(VII) CHAIN-RELATED (PTHR24020:SF4)	receptor(PC00197)
cellular developmental process (GO:0048869)	BOVIN|Ensembl=ENSBTAG00000002586|UniProtKB=F1MV33	ENSBTAG00000002586	Transcription factor 12;TCF12;ortholog	TRANSCRIPTION FACTOR 12 (PTHR11793:SF11)	basic helix-loop-helix transcription factor(PC00055);nucleic acid binding(PC00171)
cellular developmental process (GO:0048869)	BOVIN|Gene=TNK2|UniProtKB=F1MSL0	ENSBTAG00000021364	Activated CDC42 kinase 1;TNK2;ortholog	ACTIVATED CDC42 KINASE 1 (PTHR24418:SF379)
cellular developmental process (GO:0048869)	BOVIN|Ensembl=ENSBTAG00000021574|UniProtKB=G3MX34	ENSBTAG00000021574	Transcription factor 7-like 2;unassigned;ortholog	TRANSCRIPTION FACTOR 7-LIKE 2 (PTHR10373:SF32)
cellular developmental process (GO:0048869)	BOVIN|Ensembl=ENSBTAG00000002341|UniProtKB=A5PJG9	ENSBTAG00000002341	ETS proto-oncogene 1, transcription factor;ETS1;ortholog	PROTEIN C-ETS-1 (PTHR11849:SF209)	nucleic acid binding(PC00171);signaling molecule(PC00207);winged helix/forkhead transcription factor(PC00246)
cellular developmental process (GO:0048869)	BOVIN|Ensembl=ENSBTAG00000015298|UniProtKB=F1MU29	ENSBTAG00000015298	TNF receptor superfamily member 13B;TNFRSF13B;ortholog	TUMOR NECROSIS FACTOR RECEPTOR SUPERFAMILY MEMBER 13B (PTHR15511:SF2)
cellular developmental process (GO:0048869)	BOVIN|Ensembl=ENSBTAG00000012004|UniProtKB=A6QP91	ENSBTAG00000012004	TGFB3 protein;TGFB3;ortholog	TRANSFORMING GROWTH FACTOR BETA-3 (PTHR11848:SF34)	growth factor(PC00112)
cellular developmental process (GO:0048869)	BOVIN|Ensembl=ENSBTAG00000013369|UniProtKB=E1BA17	ENSBTAG00000013369	Collagen type XIV alpha 1 chain;COL14A1;ortholog	COLLAGEN ALPHA-1(XIV) CHAIN (PTHR24020:SF15)	receptor(PC00197)
cellular developmental process (GO:0048869)	BOVIN|Ensembl=ENSBTAG00000008452|UniProtKB=F6QA78	ENSBTAG00000008452	Indian hedgehog;IHH;ortholog	INDIAN HEDGEHOG PROTEIN (PTHR11889:SF39)
cellular developmental process (GO:0048869)	BOVIN|Ensembl=ENSBTAG00000007379|UniProtKB=F1MUQ3	ENSBTAG00000007379	Tyrosine-protein kinase receptor;ALK;ortholog	ALK TYROSINE KINASE RECEPTOR (PTHR24416:SF276)
cellular developmental process (GO:0048869)	BOVIN|Ensembl=ENSBTAG00000002804|UniProtKB=F1N759	ENSBTAG00000002804	Platelet-derived growth factor receptor beta;PDGFRB;ortholog	PLATELET-DERIVED GROWTH FACTOR RECEPTOR BETA (PTHR24416:SF53)
cellular developmental process (GO:0048869)	BOVIN|Gene=COL11A1|UniProtKB=F1N0K0	ENSBTAG00000021217	Collagen alpha-1(XI) chain;COL11A1;ortholog	COLLAGEN, TYPE XI, ALPHA 1A (PTHR24020:SF49)	receptor(PC00197)
cellular developmental process (GO:0048869)	BOVIN|Ensembl=ENSBTAG00000020594|UniProtKB=F1N599	ENSBTAG00000020594	E74 like ETS transcription factor 2;ELF2;ortholog	ETS-RELATED TRANSCRIPTION FACTOR ELF-2 (PTHR11849:SF10)	nucleic acid binding(PC00171);signaling molecule(PC00207);winged helix/forkhead transcription factor(PC00246)
cellular developmental process (GO:0048869)	BOVIN|Ensembl=ENSBTAG00000019234|UniProtKB=F1MKS4	ENSBTAG00000019234	Bone morphogenetic protein 6;BMP6;ortholog	BONE MORPHOGENETIC PROTEIN 6 (PTHR11848:SF137)	growth factor(PC00112)
cellular developmental process (GO:0048869)	BOVIN|Ensembl=ENSBTAG00000001668|UniProtKB=F1N6L8	ENSBTAG00000001668	Protein Wnt;WNT7A;ortholog	PROTEIN WNT-7A (PTHR12027:SF78)	signaling molecule(PC00207)
cellular developmental process (GO:0048869)	BOVIN|Ensembl=ENSBTAG00000043953|UniProtKB=F1MMZ5	ENSBTAG00000043953	Uncharacterized protein;SPIB;ortholog	TRANSCRIPTION FACTOR SPI-B (PTHR11849:SF174)	nucleic acid binding(PC00171);signaling molecule(PC00207);winged helix/forkhead transcription factor(PC00246)
cellular developmental process (GO:0048869)	BOVIN|Ensembl=ENSBTAG00000009214|UniProtKB=F1MEX1	ENSBTAG00000009214	Protein C-ets-2;ETS2;ortholog	PROTEIN C-ETS-2 (PTHR11849:SF188)	nucleic acid binding(PC00171);signaling molecule(PC00207);winged helix/forkhead transcription factor(PC00246)
cellular developmental process (GO:0048869)	BOVIN|Ensembl=ENSBTAG00000007173|UniProtKB=F1MX49	ENSBTAG00000007173	Platelet-derived growth factor receptor alpha;PDGFRA;ortholog	PLATELET-DERIVED GROWTH FACTOR RECEPTOR ALPHA (PTHR24416:SF52)
cellular developmental process (GO:0048869)	BOVIN|Ensembl=ENSBTAG00000038224|UniProtKB=F6QT88	ENSBTAG00000038224	Growth differentiation factor 7;GDF7;ortholog	GROWTH/DIFFERENTIATION FACTOR 7 (PTHR11848:SF160)	growth factor(PC00112)
cellular developmental process (GO:0048869)	BOVIN|Ensembl=ENSBTAG00000008938|UniProtKB=E1BIM8	ENSBTAG00000008938	Tyrosine-protein kinase;SRC;ortholog	PROTO-ONCOGENE TYROSINE-PROTEIN KINASE SRC (PTHR24418:SF53)
cellular developmental process (GO:0048869)	BOVIN|Ensembl=ENSBTAG00000021128|UniProtKB=E1BHK2	ENSBTAG00000021128	Adducin 1;ADD1;ortholog	ALPHA-ADDUCIN (PTHR10672:SF4)	non-motor actin binding protein(PC00165)
cellular developmental process (GO:0048869)	BOVIN|Gene=VIT|UniProtKB=F1MER4	ENSBTAG00000024980	Vitrin;VIT;ortholog	VITRIN (PTHR24020:SF23)	receptor(PC00197)
cellular developmental process (GO:0048869)	BOVIN|Ensembl=ENSBTAG00000008420|UniProtKB=F1N0Y7	ENSBTAG00000008420	BMP/retinoic acid inducible neural specific 3;BRINP3;ortholog	BMP/RETINOIC ACID-INDUCIBLE NEURAL-SPECIFIC PROTEIN 3 (PTHR15564:SF2)
cellular developmental process (GO:0048869)	BOVIN|Ensembl=ENSBTAG00000002518|UniProtKB=E1BNQ7	ENSBTAG00000002518	NK6 homeobox 1;NKX6-1;ortholog	HOMEOBOX PROTEIN NKX-6.1 (PTHR24340:SF31)	DNA binding protein(PC00009);homeodomain transcription factor(PC00119)
cellular developmental process (GO:0048869)	BOVIN|Ensembl=ENSBTAG00000030190|UniProtKB=E1BB91	ENSBTAG00000030190	Collagen type VI alpha 3 chain;COL6A3;ortholog	COLLAGEN ALPHA-3(VI) CHAIN (PTHR24020:SF13)	receptor(PC00197)
cellular developmental process (GO:0048869)	BOVIN|Ensembl=ENSBTAG00000020034|UniProtKB=F1N261	ENSBTAG00000020034	Tyrosine-protein kinase;LYN;ortholog	TYROSINE-PROTEIN KINASE LYN (PTHR24418:SF42)
cellular developmental process (GO:0048869)	BOVIN|Ensembl=ENSBTAG00000040605|UniProtKB=F1ME43	ENSBTAG00000040605	Forkhead box L1;FOXL1;ortholog	FORKHEAD BOX PROTEIN L1 (PTHR11829:SF204)	DNA binding protein(PC00009);winged helix/forkhead transcription factor(PC00246)
cellular developmental process (GO:0048869)	BOVIN|Ensembl=ENSBTAG00000016651|UniProtKB=E1BM60	ENSBTAG00000016651	ISL LIM homeobox 2;ISL2;ortholog	INSULIN GENE ENHANCER PROTEIN ISL-2 (PTHR24204:SF2)	homeodomain transcription factor(PC00119);nucleic acid binding(PC00171);zinc finger transcription factor(PC00244)
cellular developmental process (GO:0048869)	BOVIN|Ensembl=ENSBTAG00000000919|UniProtKB=E1BEV8	ENSBTAG00000000919	Hes related family bHLH transcription factor with YRPW motif 2;HEY2;ortholog	HAIRY/ENHANCER-OF-SPLIT RELATED WITH YRPW MOTIF PROTEIN 2 (PTHR10985:SF88)	basic helix-loop-helix transcription factor(PC00055)
cellular developmental process (GO:0048869)	BOVIN|Ensembl=ENSBTAG00000001341|UniProtKB=F1MP15	ENSBTAG00000001341	Protein Wnt;WNT5B;ortholog	PROTEIN WNT-5B (PTHR12027:SF87)	signaling molecule(PC00207)
cellular developmental process (GO:0048869)	BOVIN|Ensembl=ENSBTAG00000022819|UniProtKB=F1MXR2	ENSBTAG00000022819	One cut domain family member;ONECUT2;ortholog	ONE CUT DOMAIN FAMILY MEMBER 2 (PTHR14057:SF10)	homeodomain transcription factor(PC00119);nucleic acid binding(PC00171)
cellular developmental process (GO:0048869)	BOVIN|Ensembl=ENSBTAG00000021837|UniProtKB=Q08DC7	ENSBTAG00000021837	Regulator of G-protein signaling 19;RGS19;ortholog	REGULATOR OF G-PROTEIN SIGNALING 19 (PTHR10845:SF145)	G-protein modulator(PC00022)
cellular developmental process (GO:0048869)	BOVIN|Ensembl=ENSBTAG00000003479|UniProtKB=E1BMV3	ENSBTAG00000003479	Matrilin 1, cartilage matrix protein;MATN1;ortholog	CARTILAGE MATRIX PROTEIN (PTHR24020:SF16)	receptor(PC00197)
cellular developmental process (GO:0048869)	BOVIN|Ensembl=ENSBTAG00000011628|UniProtKB=F1N7F3	ENSBTAG00000011628	Receptor protein-tyrosine kinase;EGFR;ortholog	EPIDERMAL GROWTH FACTOR RECEPTOR (PTHR24416:SF91)
cellular developmental process (GO:0048869)	BOVIN|Gene=NR1H4|UniProtKB=F1MTT1	ENSBTAG00000013596	Bile acid receptor;NR1H4;ortholog	BILE ACID RECEPTOR (PTHR24082:SF155)	C4 zinc finger nuclear receptor(PC00169);nucleic acid binding(PC00171);receptor(PC00197)
cellular developmental process (GO:0048869)	BOVIN|Gene=COL12A1|UniProtKB=F1N401	ENSBTAG00000020056	Collagen alpha-1(XII) chain;COL12A1;ortholog	COLLAGEN ALPHA-1(XII) CHAIN (PTHR24020:SF17)	receptor(PC00197)
cellular developmental process (GO:0048869)	BOVIN|Ensembl=ENSBTAG00000007424|UniProtKB=Q27956	ENSBTAG00000007424	Leukemia inhibitory factor;LIF;ortholog	LEUKEMIA INHIBITORY FACTOR (PTHR10633:SF0)	cytokine(PC00083)
cellular developmental process (GO:0048869)	BOVIN|Ensembl=ENSBTAG00000016462|UniProtKB=A6QPK5	ENSBTAG00000016462	TCF7L2 protein;TCF4;ortholog	TRANSCRIPTION FACTOR 4 (PTHR11793:SF10)	basic helix-loop-helix transcription factor(PC00055);nucleic acid binding(PC00171)
cellular developmental process (GO:0048869)	BOVIN|Ensembl=ENSBTAG00000012870|UniProtKB=E1BGS3	ENSBTAG00000012870	Bone morphogenetic protein 5;BMP5;ortholog	BONE MORPHOGENETIC PROTEIN 5 (PTHR11848:SF139)	growth factor(PC00112)
cellular developmental process (GO:0048869)	BOVIN|Ensembl=ENSBTAG00000012014|UniProtKB=F1MCF6	ENSBTAG00000012014	Uncharacterized protein;unassigned;ortholog	HOMEOBOX PROTEIN CDX-1 (PTHR24332:SF16)	DNA binding protein(PC00009);homeodomain transcription factor(PC00119)
cellular developmental process (GO:0048869)	BOVIN|Ensembl=ENSBTAG00000017150|UniProtKB=Q32LN0	ENSBTAG00000017150	ETS homologous factor;EHF;ortholog	ETS HOMOLOGOUS FACTOR (PTHR11849:SF171)	nucleic acid binding(PC00171);signaling molecule(PC00207);winged helix/forkhead transcription factor(PC00246)
cellular developmental process (GO:0048869)	BOVIN|Ensembl=ENSBTAG00000007687|UniProtKB=P55106	ENSBTAG00000007687	Growth/differentiation factor 6;GDF6;ortholog	GROWTH/DIFFERENTIATION FACTOR 6 (PTHR11848:SF43)	growth factor(PC00112)
cellular developmental process (GO:0048869)	BOVIN|Ensembl=ENSBTAG00000021187|UniProtKB=Q3ZC46	ENSBTAG00000021187	DNA-binding protein inhibitor ID-2;ID2;ortholog	DNA-BINDING PROTEIN INHIBITOR ID-2 (PTHR11723:SF5)	transcription factor(PC00218)
cellular developmental process (GO:0048869)	BOVIN|Ensembl=ENSBTAG00000019269|UniProtKB=F1MKG2	ENSBTAG00000019269	Collagen type VI alpha 2 chain;COL6A2;ortholog	COLLAGEN ALPHA-2(VI) CHAIN (PTHR24020:SF29)	receptor(PC00197)
cellular developmental process (GO:0048869)	BOVIN|Ensembl=ENSBTAG00000017542|UniProtKB=A4IFL4	ENSBTAG00000017542	PPARD protein;PPARD;ortholog	PEROXISOME PROLIFERATOR-ACTIVATED RECEPTOR DELTA (PTHR24082:SF15)	C4 zinc finger nuclear receptor(PC00169);nucleic acid binding(PC00171);receptor(PC00197)
cellular developmental process (GO:0048869)	BOVIN|Ensembl=ENSBTAG00000019818|UniProtKB=F1N4I0	ENSBTAG00000019818	Castor zinc finger 1;CASZ1;ortholog	ZINC FINGER PROTEIN CASTOR HOMOLOG 1 (PTHR12451:SF0)	transcription factor(PC00218)
cellular developmental process (GO:0048869)	BOVIN|Ensembl=ENSBTAG00000015362|UniProtKB=F1MLT0	ENSBTAG00000015362	Bone morphogenetic protein 7;BMP7;ortholog	BONE MORPHOGENETIC PROTEIN 7 (PTHR11848:SF135)	growth factor(PC00112)
cellular developmental process (GO:0048869)	BOVIN|Ensembl=ENSBTAG00000044091|UniProtKB=E1BNA8	ENSBTAG00000044091	Tyrosine-protein kinase;PTK6;ortholog	PROTEIN-TYROSINE KINASE 6 (PTHR24418:SF265)
cellular developmental process (GO:0048869)	BOVIN|Ensembl=ENSBTAG00000015433|UniProtKB=E1BI79	ENSBTAG00000015433	APC2, WNT signaling pathway regulator;APC2;ortholog	ADENOMATOUS POLYPOSIS COLI PROTEIN 2 (PTHR12607:SF3)

## Sheet: INVIVO_vs_SERUM_10%Diff
Column1	Column2	Column3	Column4	Column6	Column7	Column8	Column10	Column11	Column12	Column13	Column16	Column19	Column22
Probe	Chromosome	Start	End	Feature	ID	Description	Type	Feature Orientation	Distance	BSA	FLUIDS	IN_VIVO	SERUM
Chr1:21475-39238	1	21475	39238	5S_rRNA	ENSBTAG00000046619	5S ribosomal RNA [Source:RFAM;Acc:RF00001]	gene	downstream	1576	25.544588	22.776417	35.957043	25.005219
Chr1:259876-267120	1	259876	267120	CBX3	ENSBTAG00000005540	chromobox protein homolog 3 [Source:RefSeq peptide;Acc:NP_001094668]	gene	overlapping	0	46.527996	48.953796	41.847286	55.01293
Chr1:267170-272985	1	267170	272985	null				Not found	0	37.209805	41.008854	32.426044	47.554626
Chr1:303904-311291	1	303904	311291	null				Not found	0	30.171272	32.199036	23.64635	47.0523
Chr1:414857-424598	1	414857	424598	ENSBTAG00000026259	ENSBTAG00000026259	No description	gene	overlapping	0	14.348653	7.4528155	22.225826	9.413725
Chr1:855664-862999	1	855664	862999	null				Not found	0	14.546943	16.30781	12.600611	24.277414
Chr1:929845-934223	1	929845	934223	ATP5O	ENSBTAG00000018278	ATP synthase subunit O, mitochondrial [Source:UniProtKB/Swiss-Prot;Acc:P13621]	gene	overlapping	0	46.141457	49.643425	36.05658	48.83684
Chr1:1600464-1608610	1	1600464	1608610	IFNAR2	ENSBTAG00000015212	interferon alpha and beta receptor subunit 2 [Source:VGNC Symbol;Acc:VGNC:30055]	gene	overlapping	0	11.313738	20.760073	15.217653	24.82855
Chr1:2161505-2171825	1	2161505	2171825	SYNJ1	ENSBTAG00000003063	synaptojanin 1 [Source:VGNC Symbol;Acc:VGNC:35527]	gene	overlapping	0	41.85006	35.790733	43.91784	24.202112
Chr1:2249794-2255015	1	2249794	2255015	null				Not found	0	31.141548	32.18314	23.531195	32.24841
Chr1:2579414-2589808	1	2579414	2589808	null				Not found	0	39.78144	33.829025	23.695818	40.175957
Chr1:2646546-2658460	1	2646546	2658460	null				Not found	0	21.764885	21.381771	18.417135	31.688354
Chr1:2848254-2853276	1	2848254	2853276	HUNK	ENSBTAG00000020762	hormonally up-regulated Neu-associated kinase [Source:HGNC Symbol;Acc:HGNC:13326]	gene	overlapping	0	48.516468	43.911255	31.83304	48.240776
Chr1:2862233-2866607	1	2862233	2866607	HUNK	ENSBTAG00000020762	hormonally up-regulated Neu-associated kinase [Source:HGNC Symbol;Acc:HGNC:13326]	gene	overlapping	0	43.347622	41.724266	27.272339	37.239307
Chr1:3082158-3093839	1	3082158	3093839	SCAF4	ENSBTAG00000018855	SR-related CTD associated factor 4 [Source:HGNC Symbol;Acc:HGNC:19304]	gene	overlapping	0	42.738533	52.448917	37.300888	48.656788
Chr1:3093947-3109770	1	3093947	3109770	SCAF4	ENSBTAG00000018855	SR-related CTD associated factor 4 [Source:HGNC Symbol;Acc:HGNC:19304]	gene	overlapping	0	29.159632	31.06939	26.862055	34.37052
Chr1:3304824-3310205	1	3304824	3310205	null				Not found	0	43.928085	45.609486	36.087864	47.76278
Chr1:3368516-3375488	1	3368516	3375488	null				Not found	0	46.03092	37.93569	30.572056	45.42003
Chr1:3447141-3457039	1	3447141	3457039	null				Not found	0	35.596054	36.33502	25.7427	37.412094
Chr1:3532489-3541562	1	3532489	3541562	TIAM1	ENSBTAG00000017839	T-cell lymphoma invasion and metastasis 1 [Source:HGNC Symbol;Acc:HGNC:11805]	gene	overlapping	0	30.693348	24.008503	28.593039	16.513546
Chr1:4116174-4125722	1	4116174	4125722	null				Not found	0	11.417088	12.751216	23.74367	8.632237
Chr1:4209256-4223661	1	4209256	4223661	null				Not found	0	31.301691	39.50511	39.937477	31.68052
Chr1:4478557-4487714	1	4478557	4487714	null				Not found	0	31.568144	32.63165	24.758114	42.930946
Chr1:4720502-4735188	1	4720502	4735188	null				Not found	0	20.91499	19.000948	25.166784	16.609272
Chr1:4750359-4760668	1	4750359	4760668	null				Not found	0	27.684187	31.657633	37.67963	31.66642
Chr1:5061572-5076882	1	5061572	5076882	null				Not found	0	18.736124	20.464575	29.858479	14.955412
Chr1:5183012-5200437	1	5183012	5200437	null				Not found	0	16.189466	22.320091	31.56687	18.979239
Chr1:5608822-5625999	1	5608822	5625999	null				Not found	0	14.7030945	16.32602	17.983824	31.50923
Chr1:6186110-6193419	1	6186110	6193419	null				Not found	0	25.060017	30.845158	26.856007	30.752325
Chr1:6276488-6288961	1	6276488	6288961	null				Not found	0	27.288692	28.429817	23.48785	39.97565
Chr1:6325756-6340089	1	6325756	6340089	null				Not found	0	15.070771	17.242554	21.77717	34.87962
Chr1:6602864-6613820	1	6602864	6613820	LTN1	ENSBTAG00000000201	listerin E3 ubiquitin protein ligase 1 [Source:VGNC Symbol;Acc:VGNC:31078]	gene	overlapping	0	48.036423	50.50605	52.863777	39.08796
Chr1:7775549-7797995	1	7775549	7797995	null				Not found	0	21.739962	27.418625	24.50327	38.357944
Chr1:8903034-8916847	1	8903034	8916847	null				Not found	0	16.604633	22.600798	23.971226	13.327884
Chr1:9015417-9030648	1	9015417	9030648	null				Not found	0	12.728138	23.03736	21.749622	9.187539
Chr1:9245699-9263374	1	9245699	9263374	ENSBTAG00000005742	ENSBTAG00000005742	No description	gene	overlapping	0	11.256721	19.020733	22.141344	10.662341
Chr1:9318045-9330932	1	9318045	9330932	null				Not found	0	11.127213	10.68478	21.382921	7.500413
Chr1:9411219-9424556	1	9411219	9424556	null				Not found	0	10.989697	13.763539	23.438452	9.908527
Chr1:9674498-9683435	1	9674498	9683435	APP	ENSBTAG00000017753	amyloid beta precursor protein [Source:VGNC Symbol;Acc:VGNC:26038]	gene	overlapping	0	15.43832	25.013823	17.679508	35.71691
Chr1:9892384-9898973	1	9892384	9898973	APP	ENSBTAG00000017753	amyloid beta precursor protein [Source:VGNC Symbol;Acc:VGNC:26038]	gene	overlapping	0	28.444323	34.344814	40.288555	29.528553
Chr1:10460780-10476537	1	10460780	10476537	null				Not found	0	18.770294	18.964802	28.829739	10.336985
Chr1:11906283-11932753	1	11906283	11932753	null				Not found	0	20.849636	13.950434	29.282728	18.12492
Chr1:11976895-11994469	1	11976895	11994469	null				Not found	0	18.47403	15.981888	28.655949	21.431976
Chr1:13126581-13142605	1	13126581	13142605	null				Not found	0	17.355848	21.322042	31.756287	14.357457
Chr1:13771503-13790238	1	13771503	13790238	null				Not found	0	9.673507	24.441044	28.371119	17.95138
Chr1:13843566-13862262	1	13843566	13862262	null				Not found	0	22.535822	26.286552	41.243347	32.97916
Chr1:14843318-14859170	1	14843318	14859170	NCAM2	ENSBTAG00000003301	neural cell adhesion molecule 2 [Source:VGNC Symbol;Acc:VGNC:31899]	gene	overlapping	0	41.08368	38.464897	51.86156	36.744114
Chr1:15063716-15083128	1	15063716	15083128	null				Not found	0	49.01093	38.386726	51.661476	41.09541
Chr1:15267050-15286272	1	15267050	15286272	null				Not found	0	27.98822	24.761217	41.766525	34.663754
Chr1:15561314-15580986	1	15561314	15580986	null				Not found	0	19.58197	20.136505	32.100197	21.082197
Chr1:15598780-15617385	1	15598780	15617385	null				Not found	0	17.887001	7.1029453	24.036678	15.760135
Chr1:15617470-15630063	1	15617470	15630063	null				Not found	0	17.822365	7.494357	20.493856	13.273022
Chr1:15743262-15758006	1	15743262	15758006	null				Not found	0	11.762754	9.107498	22.577179	12.689432
Chr1:16375930-16396485	1	16375930	16396485	null				Not found	0	24.3605	22.037537	31.081572	25.083048
Chr1:16396554-16411668	1	16396554	16411668	null				Not found	0	24.499758	18.510695	30.63814	16.887945
Chr1:17447282-17463066	1	17447282	17463066	null				Not found	0	16.397343	11.7487755	32.757122	18.708769
Chr1:17463082-17482133	1	17463082	17482133	null				Not found	0	15.893301	11.495952	26.04449	12.415777
Chr1:17611298-17635339	1	17611298	17635339	null				Not found	0	18.647877	16.11923	27.225641	14.081065
Chr1:18179396-18194412	1	18179396	18194412	TMPRSS15	ENSBTAG00000000597	transmembrane protease, serine 15 [Source:VGNC Symbol;Acc:VGNC:36139]	gene	overlapping	0	19.71676	19.218176	31.55239	15.690078
Chr1:18891858-18906590	1	18891858	18906590	ENSBTAG00000047943	ENSBTAG00000047943	No description	gene	overlapping	0	20.489363	18.30569	12.3812275	26.568514
Chr1:19782421-19803580	1	19782421	19803580	null				Not found	0	27.640402	24.148043	28.753254	18.679407
Chr1:20001098-20017498	1	20001098	20017498	null				Not found	0	36.98933	36.638023	37.58136	29.262575
Chr1:20017503-20032221	1	20017503	20032221	null				Not found	0	37.559807	33.93283	40.820183	27.701725
Chr1:20049664-20069699	1	20049664	20069699	null				Not found	0	31.093538	36.420254	39.119076	25.582373
Chr1:20117701-20130895	1	20117701	20130895	null				Not found	0	24.434687	27.119951	34.91682	21.388075
Chr1:20170667-20188704	1	20170667	20188704	null				Not found	0	26.596598	27.984768	43.577557	25.22364
Chr1:20238694-20255186	1	20238694	20255186	null				Not found	0	30.608	28.025475	40.493164	23.973412
Chr1:20612800-20631995	1	20612800	20631995	null				Not found	0	27.446608	38.108486	39.96255	34.2295
Chr1:20786202-20799226	1	20786202	20799226	USP25	ENSBTAG00000019314	ubiquitin specific peptidase 25 [Source:VGNC Symbol;Acc:VGNC:36718]	gene	overlapping	0	33.85414	32.42847	34.766685	50.190117
Chr1:21646734-21662350	1	21646734	21662350	null				Not found	0	43.153988	33.742393	41.17535	30.125702
Chr1:21839327-21856568	1	21839327	21856568	null				Not found	0	17.366634	14.19924	31.818258	21.341553
Chr1:22168954-22185178	1	22168954	22185178	SAMSN1	ENSBTAG00000002623	SAM domain, SH3 domain and nuclear localization signals 1 [Source:VGNC Symbol;Acc:VGNC:34279]	gene	overlapping	0	9.201255	9.446016	21.092432	9.265041
Chr1:22408722-22418308	1	22408722	22418308	null				Not found	0	9.258464	7.2307944	17.257954	9.294894
Chr1:22927667-22942565	1	22927667	22942565	null				Not found	0	32.81472	38.915707	39.247803	21.528666
Chr1:23006009-23022043	1	23006009	23022043	null				Not found	0	29.940779	33.14514	47.36548	32.80449
Chr1:23022100-23038233	1	23022100	23038233	null				Not found	0	36.922688	28.090284	40.778362	24.896782
Chr1:23038275-23058233	1	23038275	23058233	null				Not found	0	21.94932	27.774483	36.85444	26.906538
Chr1:23086442-23103380	1	23086442	23103380	ENSBTAG00000046369	ENSBTAG00000046369	No description	gene	overlapping	0	31.59299	31.220722	41.03083	26.097288
Chr1:23227373-23246855	1	23227373	23246855	null				Not found	0	35.596256	31.794071	43.3133	27.988695
Chr1:23246870-23266985	1	23246870	23266985	null				Not found	0	26.605482	34.982857	35.8933	20.965172
Chr1:23331157-23349649	1	23331157	23349649	null				Not found	0	28.727303	25.353916	43.946777	29.307167
Chr1:23741010-23756511	1	23741010	23756511	null				Not found	0	19.692045	12.977998	25.88597	16.144844
Chr1:24190511-24203871	1	24190511	24203871	null				Not found	0	32.556866	28.987226	46.24622	29.47323
Chr1:24363391-24378951	1	24363391	24378951	null				Not found	0	32.567024	32.42389	39.4344	29.439116
Chr1:24594176-24609490	1	24594176	24609490	null				Not found	0	20.565866	21.690605	27.757183	21.498495
Chr1:24609622-24624429	1	24609622	24624429	null				Not found	0	12.34696	17.609842	30.589592	13.496561
Chr1:24892824-24909962	1	24892824	24909962	null				Not found	0	15.433031	18.466398	25.8384	18.362103
Chr1:25006834-25026367	1	25006834	25026367	null				Not found	0	20.224863	27.419735	32.06227	18.520678
Chr1:25496815-25505779	1	25496815	25505779	null				Not found	0	28.636189	22.482674	34.60975	23.312603
Chr1:25612100-25624551	1	25612100	25624551	ROBO1	ENSBTAG00000009851	roundabout guidance receptor 1 [Source:VGNC Symbol;Acc:VGNC:34078]	gene	overlapping	0	23.248528	27.915255	30.323065	19.478489
Chr1:25991577-26003863	1	25991577	26003863	ROBO1	ENSBTAG00000009851	roundabout guidance receptor 1 [Source:VGNC Symbol;Acc:VGNC:34078]	gene	overlapping	0	36.222004	39.39128	45.168034	28.964502
Chr1:26194891-26210842	1	26194891	26210842	ROBO1	ENSBTAG00000009851	roundabout guidance receptor 1 [Source:VGNC Symbol;Acc:VGNC:34078]	gene	overlapping	0	40.13296	31.23788	49.787083	29.685915
Chr1:26240419-26255854	1	26240419	26255854	null				Not found	0	30.467716	32.705517	35.93436	39.62651
Chr1:26343765-26361134	1	26343765	26361134	null				Not found	0	33.659164	23.759418	38.419796	26.216484
Chr1:26548275-26565878	1	26548275	26565878	null				Not found	0	35.794857	22.470545	37.90704	23.011713
Chr1:26604020-26616950	1	26604020	26616950	null				Not found	0	29.470732	22.029202	34.3144	19.419167
Chr1:28157453-28174719	1	28157453	28174719	null				Not found	0	24.096264	24.67261	22.9688	38.75647
Chr1:28848063-28867662	1	28848063	28867662	GBE1	ENSBTAG00000036262	1,4-alpha-glucan branching enzyme 1 [Source:HGNC Symbol;Acc:HGNC:4180]	gene	overlapping	0	40.375805	38.559544	43.411755	25.63011
Chr1:28974270-28986896	1	28974270	28986896	null				Not found	0	54.109634	38.236546	57.843735	43.18227
Chr1:30355331-30373659	1	30355331	30373659	null				Not found	0	23.241606	16.099585	28.33308	15.828016
Chr1:30670529-30687310	1	30670529	30687310	null				Not found	0	20.192598	12.06865	31.318634	19.793455
Chr1:31027647-31045020	1	31027647	31045020	null				Not found	0	21.094873	19.6321	20.689297	30.653938
Chr1:31279915-31296139	1	31279915	31296139	null				Not found	0	24.151552	17.972073	28.770699	15.439292
Chr1:31708946-31728835	1	31708946	31728835	null				Not found	0	20.252394	19.894552	33.022015	22.937845
Chr1:32068214-32086931	1	32068214	32086931	null				Not found	0	26.409681	25.312035	36.78445	27.559614
Chr1:32334813-32354820	1	32334813	32354820	null				Not found	0	18.285896	12.52864	28.92529	14.583613
Chr1:32729615-32748196	1	32729615	32748196	null				Not found	0	10.558272	14.86045	18.194324	28.58509
Chr1:33260878-33277656	1	33260878	33277656	null				Not found	0	18.730492	7.5711718	20.779598	11.847883
Chr1:33474953-33491509	1	33474953	33491509	CADM2	ENSBTAG00000009219	cell adhesion molecule 2 [Source:VGNC Symbol;Acc:VGNC:26695]	gene	overlapping	0	22.785841	15.438741	29.324287	14.6979475
Chr1:33510637-33531396	1	33510637	33531396	CADM2	ENSBTAG00000009219	cell adhesion molecule 2 [Source:VGNC Symbol;Acc:VGNC:26695]	gene	overlapping	0	11.496252	17.209698	30.698553	23.322456
Chr1:33795061-33809997	1	33795061	33809997	null				Not found	0	24.981474	14.962208	25.794756	17.237673
Chr1:36064832-36083752	1	36064832	36083752	null				Not found	0	14.981051	12.307708	28.794111	17.403921
Chr1:36829739-36845094	1	36829739	36845094	EPHA3	ENSBTAG00000006811	ephrin type-A receptor 3 precursor [Source:RefSeq peptide;Acc:NP_001193042]	gene	overlapping	0	22.452515	27.398031	17.541529	32.713535
Chr1:38118372-38135823	1	38118372	38135823	null				Not found	0	18.97405	30.878862	32.465446	22.535822
Chr1:39957851-39978454	1	39957851	39978454	null				Not found	0	22.229097	18.155636	30.319786	25.822517
Chr1:40883325-40905077	1	40883325	40905077	EPHA6	ENSBTAG00000044111	EPH receptor A6 [Source:VGNC Symbol;Acc:VGNC:28536]	gene	overlapping	0	23.269453	25.829903	31.567787	18.782751
Chr1:40905081-40925364	1	40905081	40925364	EPHA6	ENSBTAG00000044111	EPH receptor A6 [Source:VGNC Symbol;Acc:VGNC:28536]	gene	overlapping	0	26.984821	24.809513	26.449799	40.39786
Chr1:41068280-41080145	1	41068280	41080145	EPHA6	ENSBTAG00000044111	EPH receptor A6 [Source:VGNC Symbol;Acc:VGNC:28536]	gene	overlapping	0	18.815138	23.051228	24.431572	40.884624
Chr1:41646822-41656564	1	41646822	41656564	ARL6	ENSBTAG00000010091	ADP ribosylation factor like GTPase 6 [Source:VGNC Symbol;Acc:VGNC:26149]	gene	overlapping	0	33.61104	32.624275	45.779747	34.80731
Chr1:42386433-42395777	1	42386433	42395777	null				Not found	0	27.280188	25.319958	28.358583	44.650112
Chr1:42580408-42596994	1	42580408	42596994	null				Not found	0	25.806156	36.783897	31.802301	18.009775
Chr1:42627947-42641394	1	42627947	42641394	null				Not found	0	28.11419	28.780046	26.715443	37.872124
Chr1:42779645-42790780	1	42779645	42790780	DCBLD2	ENSBTAG00000014889	discoidin, CUB and LCCL domain containing 2 [Source:VGNC Symbol;Acc:VGNC:27909]	gene	overlapping	0	45.477844	40.834606	43.559776	34.845688
Chr1:43117570-43133135	1	43117570	43133135	null				Not found	0	35.855473	27.444078	34.752903	21.250612
Chr1:43213680-43229564	1	43213680	43229564	null				Not found	0	24.203407	29.624304	28.762098	18.57568
Chr1:43333262-43347326	1	43333262	43347326	null				Not found	0	27.609108	35.443188	35.37484	24.392525
Chr1:43363270-43375999	1	43363270	43375999	null				Not found	0	39.886787	49.268143	58.228523	37.155006
Chr1:43704673-43714308	1	43704673	43714308	COL8A1	ENSBTAG00000013662	collagen type VIII alpha 1 chain [Source:VGNC Symbol;Acc:VGNC:27574]	gene	overlapping	0	16.408205	18.643154	14.534621	23.96206
Chr1:44511486-44518721	1	44511486	44518721	null				Not found	0	20.933455	27.046482	43.063034	25.228249
Chr1:44518843-44528136	1	44518843	44528136	null				Not found	0	26.303205	37.6267	62.47693	36.271214
Chr1:44528448-44536200	1	44528448	44536200	null				Not found	0	7.522229	13.854146	26.549297	13.49615
Chr1:44672298-44678587	1	44672298	44678587	EFHB	ENSBTAG00000013806	EF-hand domain family member B [Source:VGNC Symbol;Acc:VGNC:28350]	gene	overlapping	0	10.690079	13.974405	11.548717	24.215483
Chr1:44685549-44690426	1	44685549	44690426	EFHB	ENSBTAG00000013806	EF-hand domain family member B [Source:VGNC Symbol;Acc:VGNC:28350]	gene	overlapping	0	20.241781	19.681602	12.991593	19.465357
Chr1:44856658-44859111	1	44856658	44859111	KAT2B	ENSBTAG00000000746	lysine acetyltransferase 2B [Source:VGNC Symbol;Acc:VGNC:30399]	gene	overlapping	0	7.947078	10.000074	20.972902	9.388207
Chr1:44931597-44935905	1	44931597	44935905	null				Not found	0	40.25767	32.540104	24.496086	41.317097
Chr1:45098859-45104253	1	45098859	45104253	null				Not found	0	23.923084	25.70336	36.57351	16.894844
Chr1:45115581-45125661	1	45115581	45125661	null				Not found	0	18.188013	28.581404	17.713692	32.03002
Chr1:45130308-45142522	1	45130308	45142522	null				Not found	0	30.37628	32.895164	36.570366	28.39428
Chr1:45324788-45339556	1	45324788	45339556	TMEM45A	ENSBTAG00000004459	No description	gene	overlapping	0	34.102585	37.581585	45.77696	26.763117
Chr1:45775988-45793883	1	45775988	45793883	ABI3BP	ENSBTAG00000026836	No description	gene	overlapping	0	28.268938	31.675201	31.687273	20.134092
Chr1:45954462-45969710	1	45954462	45969710	null				Not found	0	36.77557	26.278563	36.830822	24.344948
Chr1:46365358-46383137	1	46365358	46383137	PCNP	ENSBTAG00000015069	PEST proteolytic signal containing nuclear protein [Source:VGNC Symbol;Acc:VGNC:32636]	gene	overlapping	0	30.070229	39.20687	26.19027	36.837017
Chr1:46807849-46822688	1	46807849	46822688	null				Not found	0	22.974821	28.155354	25.598066	42.584972
Chr1:46950101-46959974	1	46950101	46959974	null				Not found	0	32.662914	19.201416	21.848354	44.02628
Chr1:47039369-47058023	1	47039369	47058023	null				Not found	0	32.73913	35.15293	26.561712	41.806656
Chr1:47362972-47382217	1	47362972	47382217	null				Not found	0	27.997515	34.529194	37.15925	28.59179
Chr1:47811516-47831182	1	47811516	47831182	null				Not found	0	24.563234	27.833044	39.898876	30.824778
Chr1:48129779-48151549	1	48129779	48151549	null				Not found	0	25.795168	27.307108	34.0557	21.039436
Chr1:48449078-48463305	1	48449078	48463305	null				Not found	0	14.860154	18.509365	29.16773	16.655268
Chr1:48724268-48747684	1	48724268	48747684	null				Not found	0	18.918493	26.83303	35.610607	19.293024
Chr1:48747932-48761228	1	48747932	48761228	null				Not found	0	17.49639	12.026335	28.700306	18.070026
Chr1:48761237-48781861	1	48761237	48781861	null				Not found	0	17.353556	7.0800347	24.613995	18.373192
Chr1:49028003-49047732	1	49028003	49047732	null				Not found	0	23.351562	32.332977	35.906494	26.752687
Chr1:49785871-49804815	1	49785871	49804815	null				Not found	0	27.308838	31.342598	36.279152	27.24664
Chr1:50020591-50039338	1	50020591	50039338	null				Not found	0	25.024427	28.677687	36.896873	21.964834
Chr1:50102504-50121250	1	50102504	50121250	null				Not found	0	23.114872	17.818224	30.921486	19.030235
Chr1:50346491-50366063	1	50346491	50366063	ALCAM	ENSBTAG00000000088	activated leukocyte cell adhesion molecule [Source:VGNC Symbol;Acc:VGNC:25805]	gene	overlapping	0	28.795143	31.014978	39.9687	29.507784
Chr1:50366075-50389339	1	50366075	50389339	ALCAM	ENSBTAG00000000088	activated leukocyte cell adhesion molecule [Source:VGNC Symbol;Acc:VGNC:25805]	gene	overlapping	0	32.56378	32.171276	36.37676	26.440502
Chr1:50435295-50456634	1	50435295	50456634	ALCAM	ENSBTAG00000000088	activated leukocyte cell adhesion molecule [Source:VGNC Symbol;Acc:VGNC:25805]	gene	overlapping	0	31.611443	21.892408	36.725826	28.216766
Chr1:50514387-50529073	1	50514387	50529073	ALCAM	ENSBTAG00000000088	activated leukocyte cell adhesion molecule [Source:VGNC Symbol;Acc:VGNC:25805]	gene	overlapping	0	40.41135	37.460953	45.638416	25.882433
Chr1:50731996-50745100	1	50731996	50745100	CBLB	ENSBTAG00000013057	Cbl proto-oncogene B [Source:VGNC Symbol;Acc:VGNC:26809]	gene	overlapping	0	36.25872	32.400425	50.32915	27.550068
Chr1:50837175-50850810	1	50837175	50850810	CBLB	ENSBTAG00000013057	Cbl proto-oncogene B [Source:VGNC Symbol;Acc:VGNC:26809]	gene	overlapping	0	34.124744	39.94812	49.306343	32.157337
Chr1:50909635-50927915	1	50909635	50927915	null				Not found	0	18.70046	8.103209	24.629337	16.96745
Chr1:50987289-51009270	1	50987289	51009270	null				Not found	0	30.293415	31.2808	52.52667	39.74552
Chr1:51009504-51024941	1	51009504	51024941	TMSB4	ENSBTAG00000005414	thymosin beta-4 [Source:RefSeq peptide;Acc:NP_001106702]	gene	overlapping	0	25.532833	16.257355	23.665562	16.073584
Chr1:51586664-51605898	1	51586664	51605898	null				Not found	0	21.65415	18.606781	29.999063	16.712091
Chr1:51838320-51855571	1	51838320	51855571	null				Not found	0	23.520037	19.88337	31.115887	14.616949
Chr1:51934265-51951223	1	51934265	51951223	null				Not found	0	28.009972	22.258492	33.442287	21.050661
Chr1:52726675-52735240	1	52726675	52735240	BBX	ENSBTAG00000006893	BBX, HMG-box containing [Source:VGNC Symbol;Acc:VGNC:26433]	gene	overlapping	0	34.91376	36.574253	34.320263	21.921858
Chr1:52954603-52967071	1	52954603	52967071	null				Not found	0	18.606537	16.577538	26.013952	14.832799
Chr1:53468236-53482649	1	53468236	53482649	null				Not found	0	28.957123	38.6776	45.654274	33.863853
Chr1:53562800-53578384	1	53562800	53578384	MYH15	ENSBTAG00000018399	myosin heavy chain 15 [Source:HGNC Symbol;Acc:HGNC:31073]	gene	overlapping	0	28.21607	38.9341	34.41795	26.55404
Chr1:53658666-53673037	1	53658666	53673037	MYH15	ENSBTAG00000018399	myosin heavy chain 15 [Source:HGNC Symbol;Acc:HGNC:31073]	gene	overlapping	0	27.496082	28.88966	38.115715	28.538652
Chr1:53826591-53840626	1	53826591	53840626	DZIP3	ENSBTAG00000006158	DAZ interacting zinc finger protein 3 [Source:VGNC Symbol;Acc:VGNC:28285]	gene	overlapping	0	30.686861	32.02173	46.787518	25.945704
Chr1:53917085-53936116	1	53917085	53936116	null				Not found	0	26.123974	19.64047	30.620811	20.775646
Chr1:53987080-54001425	1	53987080	54001425	TRAT1	ENSBTAG00000000183	T-cell receptor associated transmembrane adaptor 1 [Source:VGNC Symbol;Acc:VGNC:36295]	gene	overlapping	0	14.646626	4.0946355	21.682863	7.2533092
Chr1:54001446-54013646	1	54001446	54013646	TRAT1	ENSBTAG00000000183	T-cell receptor associated transmembrane adaptor 1 [Source:VGNC Symbol;Acc:VGNC:36295]	gene	overlapping	0	20.42178	8.988006	27.27328	6.5233836
Chr1:54055744-54070855	1	54055744	54070855	null				Not found	0	19.242487	14.547683	28.648067	15.918097
Chr1:54083525-54096345	1	54083525	54096345	null				Not found	0	18.257868	18.998003	30.303919	14.519406
Chr1:54183414-54201416	1	54183414	54201416	MORC1	ENSBTAG00000015475	MORC family CW-type zinc finger 1 [Source:VGNC Symbol;Acc:VGNC:31554]	gene	overlapping	0	24.29621	27.680065	43.937695	20.302805
Chr1:54201488-54217128	1	54201488	54217128	MORC1	ENSBTAG00000015475	MORC family CW-type zinc finger 1 [Source:VGNC Symbol;Acc:VGNC:31554]	gene	overlapping	0	25.338163	29.766838	38.75814	26.797663
Chr1:54233588-54250244	1	54233588	54250244	MORC1	ENSBTAG00000015475	MORC family CW-type zinc finger 1 [Source:VGNC Symbol;Acc:VGNC:31554]	gene	overlapping	0	34.408413	37.38895	40.870396	31.299955
Chr1:54615921-54636389	1	54615921	54636389	null				Not found	0	31.503576	23.074535	36.181377	23.744862
Chr1:54850834-54867025	1	54850834	54867025	null				Not found	0	16.177544	16.884731	28.117527	16.44497
Chr1:55165203-55184801	1	55165203	55184801	null				Not found	0	21.171696	22.620018	36.746376	20.951843
Chr1:55210670-55232371	1	55210670	55232371	null				Not found	0	16.59119	14.071776	28.016264	15.801525
Chr1:55232422-55247591	1	55232422	55247591	null				Not found	0	12.9319935	10.510179	25.904613	14.554587
Chr1:56397369-56410524	1	56397369	56410524	null				Not found	0	44.86055	49.038235	64.87186	44.347237
Chr1:56465642-56476572	1	56465642	56476572	null				Not found	0	26.392551	21.964222	32.060238	19.902386
Chr1:56476626-56486503	1	56476626	56486503	null				Not found	0	34.212032	34.90951	37.059753	26.361637
Chr1:57061906-57074793	1	57061906	57074793	PHLDB2	ENSBTAG00000001209	pleckstrin homology like domain family B member 2 [Source:VGNC Symbol;Acc:VGNC:32838]	gene	overlapping	0	37.147343	29.521566	47.30231	30.934937
Chr1:57534526-57549199	1	57534526	57549199	null				Not found	0	17.895275	13.623121	31.31389	20.363283
Chr1:58214627-58229701	1	58214627	58229701	null				Not found	0	30.467138	32.725117	28.041834	38.37602
Chr1:58318096-58331194	1	58318096	58331194	null				Not found	0	29.284418	26.691105	19.534044	32.497448
Chr1:58459170-58463665	1	58459170	58463665	BOC	ENSBTAG00000013909	BOC cell adhesion associated, oncogene regulated [Source:VGNC Symbol;Acc:VGNC:26536]	gene	overlapping	0	55.085655	48.713703	43.57424	56.80488
Chr1:58853996-58865013	1	58853996	58865013	NAA50	ENSBTAG00000007784	N-alpha-acetyltransferase 50 [Source:UniProtKB/Swiss-Prot;Acc:Q0IIJ0]	gene	overlapping	0	44.05361	45.254112	30.959185	43.51583
Chr1:59105996-59122126	1	59105996	59122126	CCDC191	ENSBTAG00000004975	coiled-coil domain containing 191 [Source:VGNC Symbol;Acc:VGNC:26884]	gene	overlapping	0	33.160255	28.62937	41.51159	28.221624
Chr1:59259716-59272009	1	59259716	59272009	null				Not found	0	32.07985	16.74756	18.92095	31.065706
Chr1:60499522-60512992	1	60499522	60512992	null				Not found	0	18.22932	29.313726	15.090273	29.623884
Chr1:60904111-60917711	1	60904111	60917711	GAP43	ENSBTAG00000006451	growth associated protein 43 [Source:VGNC Symbol;Acc:VGNC:29247]	gene	overlapping	0	31.334309	33.285282	31.835785	23.926767
Chr1:60917716-60930343	1	60917716	60930343	GAP43	ENSBTAG00000006451	growth associated protein 43 [Source:VGNC Symbol;Acc:VGNC:29247]	gene	overlapping	0	21.916265	30.225197	39.96891	28.903599
Chr1:61113836-61127631	1	61113836	61127631	null				Not found	0	24.300148	30.194616	31.884785	20.605558
Chr1:61246974-61265197	1	61246974	61265197	null				Not found	0	32.45527	34.13015	43.90589	23.90108
Chr1:62018603-62035289	1	62018603	62035289	null				Not found	0	41.15953	49.515633	51.686817	41.597046
Chr1:62148673-62165441	1	62148673	62165441	ENSBTAG00000040393	ENSBTAG00000040393	aldo-keto reductase family 1, member C1 (dihydrodiol dehydrogenase 1; 20-alpha (3-alpha)- hydroxysteroid dehydrogenase)-like [Source:RefSeq peptide;Acc:NP_001193716]	gene	overlapping	0	28.15091	32.023586	32.38065	24.154171
Chr1:62825323-62841111	1	62825323	62841111	null				Not found	0	28.36109	25.246298	41.358974	30.026245
Chr1:62874613-62893248	1	62874613	62893248	null				Not found	0	32.145237	26.009657	32.774033	21.147654
Chr1:62998179-63016801	1	62998179	63016801	null				Not found	0	36.488262	36.99843	47.107456	30.51444
Chr1:63178300-63191936	1	63178300	63191936	null				Not found	0	36.327885	29.230133	45.067986	35.91756
Chr1:63419251-63436027	1	63419251	63436027	null				Not found	0	32.453632	26.698107	41.525574	29.508732
Chr1:63980874-63995312	1	63980874	63995312	null				Not found	0	32.64723	29.191174	37.882053	27.650532
Chr1:64260063-64274481	1	64260063	64274481	null				Not found	0	19.092354	13.340435	22.650225	8.913523
Chr1:64445165-64459131	1	64445165	64459131	IGSF11	ENSBTAG00000045704	No description	gene	overlapping	0	23.769728	24.295803	25.4316	15.476003
Chr1:64686030-64693748	1	64686030	64693748	null				Not found	0	10.826508	20.594116	7.25839	15.676767
Chr1:65003106-65013979	1	65003106	65013979	POPDC2	ENSBTAG00000005604	popeye domain containing 2 [Source:VGNC Symbol;Acc:VGNC:33167]	gene	overlapping	0	25.40295	27.084433	20.668612	27.964312
Chr1:65034710-65046384	1	65034710	65046384	null				Not found	0	21.475792	21.679338	27.039349	12.4792385
Chr1:65333165-65348104	1	65333165	65348104	GSK3B	ENSBTAG00000048057	glycogen synthase kinase 3 beta [Source:HGNC Symbol;Acc:HGNC:4617]	gene	overlapping	0	36.82007	38.459473	44.6783	32.699863
Chr1:65422025-65432915	1	65422025	65432915	GSK3B	ENSBTAG00000048057	glycogen synthase kinase 3 beta [Source:HGNC Symbol;Acc:HGNC:4617]	gene	overlapping	0	33.838566	27.09664	44.195366	29.564949
Chr1:65499079-65515248	1	65499079	65515248	null				Not found	0	29.065207	30.927801	39.35882	28.566154
Chr1:65851983-65864778	1	65851983	65864778	null				Not found	0	19.090046	26.677097	22.51471	33.026833
Chr1:66477441-66491732	1	66477441	66491732	STXBP5L	ENSBTAG00000001918	syntaxin binding protein 5 like [Source:VGNC Symbol;Acc:VGNC:35449]	gene	overlapping	0	33.58114	33.638676	39.451077	34.57118
Chr1:66952634-66961856	1	66952634	66961856	EAF2	ENSBTAG00000013070	ELL associated factor 2 [Source:VGNC Symbol;Acc:VGNC:28295]	gene	overlapping	0	41.094788	43.48721	52.442226	40.405846
Chr1:67843275-67846773	1	67843275	67846773	SEMA5B	ENSBTAG00000018765	semaphorin 5B [Source:VGNC Symbol;Acc:VGNC:34440]	gene	overlapping	0	30.508718	29.463451	36.296837	22.043428
Chr1:67856703-67868484	1	67856703	67868484	SEMA5B	ENSBTAG00000018765	semaphorin 5B [Source:VGNC Symbol;Acc:VGNC:34440]	gene	overlapping	0	16.718914	25.72617	13.48249	27.637033
Chr1:68081156-68089122	1	68081156	68089122	PDIA5	ENSBTAG00000018877	protein disulfide isomerase family A member 5 [Source:VGNC Symbol;Acc:VGNC:32699]	gene	overlapping	0	42.16396	52.71676	40.661915	54.254124
Chr1:68267101-68272061	1	68267101	68272061	ADCY5	ENSBTAG00000018777	adenylate cyclase 5 [Source:VGNC Symbol;Acc:VGNC:25646]	gene	overlapping	0	30.645712	22.919056	20.593128	39.176937
Chr1:68278371-68283945	1	68278371	68283945	ADCY5	ENSBTAG00000018777	adenylate cyclase 5 [Source:VGNC Symbol;Acc:VGNC:25646]	gene	overlapping	0	26.059826	23.763067	20.12794	32.055008
Chr1:68297703-68303536	1	68297703	68303536	ADCY5	ENSBTAG00000018777	adenylate cyclase 5 [Source:VGNC Symbol;Acc:VGNC:25646]	gene	overlapping	0	41.12372	39.67482	27.735012	43.423233
Chr1:68308651-68312534	1	68308651	68312534	ADCY5	ENSBTAG00000018777	adenylate cyclase 5 [Source:VGNC Symbol;Acc:VGNC:25646]	gene	overlapping	0	46.957825	35.52544	29.23057	50.845985
Chr1:68312621-68318081	1	68312621	68318081	ADCY5	ENSBTAG00000018777	adenylate cyclase 5 [Source:VGNC Symbol;Acc:VGNC:25646]	gene	overlapping	0	36.251583	31.323616	32.08409	47.821407
Chr1:68914781-68928885	1	68914781	68928885	CCDC14	ENSBTAG00000000566	coiled-coil domain containing 14 [Source:VGNC Symbol;Acc:VGNC:26851]	gene	overlapping	0	28.7908	31.006138	31.132689	42.983665
Chr1:69599913-69607634	1	69599913	69607634	KALRN	ENSBTAG00000002640	kalirin RhoGEF kinase [Source:VGNC Symbol;Acc:VGNC:30389]	gene	overlapping	0	14.204962	17.092566	25.38816	12.071949
Chr1:70876805-70891243	1	70876805	70891243	LRCH3	ENSBTAG00000032839	leucine rich repeats and calponin homology domain containing 3 [Source:VGNC Symbol;Acc:VGNC:30973]	gene	overlapping	0	35.926582	32.344135	50.579136	35.26422
Chr1:71219036-71222961	1	71219036	71222961	TNK2	ENSBTAG00000021364	tyrosine kinase non receptor 2 [Source:VGNC Symbol;Acc:VGNC:36183]	gene	overlapping	0	51.47276	59.567436	42.341244	58.352676
Chr1:71313457-71325172	1	71313457	71325172	null				Not found	0	32.044083	39.3792	27.470997	36.529987
Chr1:71345780-71356805	1	71345780	71356805	null				Not found	0	20.271667	22.965433	12.768979	25.399055
Chr1:71899247-71908955	1	71899247	71908955	PAK2	ENSBTAG00000047856	p21 (RAC1) activated kinase 2 [Source:HGNC Symbol;Acc:HGNC:8591]	gene	overlapping	0	30.28529	30.340921	33.75292	21.836422
Chr1:72582031-72587196	1	72582031	72587196	BDH1	ENSBTAG00000000448	3-hydroxybutyrate dehydrogenase 1 [Source:VGNC Symbol;Acc:VGNC:26457]	gene	overlapping	0	41.304638	40.51102	37.044193	49.148663
Chr1:73039046-73047837	1	73039046	73047837	XXYLT1	ENSBTAG00000014564	xyloside xylosyltransferase 1 [Source:HGNC Symbol;Acc:HGNC:26639]	gene	overlapping	0	36.95166	41.59103	37.595463	47.754036
Chr1:73550070-73562066	1	73550070	73562066	TMEM44	ENSBTAG00000002394	transmembrane protein 44 [Source:VGNC Symbol;Acc:VGNC:36088]	gene	overlapping	0	19.461977	22.81887	12.304226	23.893185
Chr1:74422413-74436145	1	74422413	74436145	OPA1	ENSBTAG00000019514	OPA1, mitochondrial dynamin like GTPase [Source:VGNC Symbol;Acc:VGNC:32432]	gene	overlapping	0	44.66213	48.971363	43.18528	55.35647
Chr1:74928567-74941614	1	74928567	74941614	null				Not found	0	18.386105	20.984476	20.52439	30.66136
Chr1:75243226-75257804	1	75243226	75257804	null				Not found	0	35.83028	31.595478	42.79424	31.839632
Chr1:75385341-75402392	1	75385341	75402392	null				Not found	0	21.32706	23.565226	27.138288	18.287178
Chr1:75510319-75524183	1	75510319	75524183	null				Not found	0	25.76961	33.842346	47.55876	27.000862
Chr1:75861793-75881827	1	75861793	75881827	FGF12	ENSBTAG00000012413	fibroblast growth factor 12 [Source:RefSeq peptide;Acc:NP_001073257]	gene	overlapping	0	20.694033	27.605501	35.791603	20.152788
Chr1:75882072-75899953	1	75882072	75899953	FGF12	ENSBTAG00000012413	fibroblast growth factor 12 [Source:RefSeq peptide;Acc:NP_001073257]	gene	overlapping	0	28.148932	25.899616	29.875141	20.285559
Chr1:75992522-76010685	1	75992522	76010685	null				Not found	0	23.07873	23.304567	36.328526	19.73408
Chr1:76041853-76048932	1	76041853	76048932	null				Not found	0	24.245222	37.88015	39.049538	32.42026
Chr1:76166727-76183819	1	76166727	76183819	null				Not found	0	8.063663	15.612909	25.828949	12.3018675
Chr1:76428731-76446141	1	76428731	76446141	null				Not found	0	33.537495	29.944586	45.329163	31.925953
Chr1:76741339-76754484	1	76741339	76754484	null				Not found	0	14.497636	11.024093	21.022366	12.735075
Chr1:77077562-77092456	1	77077562	77092456	null				Not found	0	9.59138	17.45886	26.827364	16.948496
Chr1:78045394-78066070	1	78045394	78066070	TP63	ENSBTAG00000015460	tumor protein p63 [Source:VGNC Symbol;Acc:VGNC:36240]	gene	overlapping	0	42.77467	39.325188	42.828205	30.396994
Chr1:78066174-78078296	1	78066174	78078296	TP63	ENSBTAG00000015460	tumor protein p63 [Source:VGNC Symbol;Acc:VGNC:36240]	gene	overlapping	0	31.42392	34.468586	35.225414	21.84309
Chr1:79073751-79087367	1	79073751	79087367	LPP	ENSBTAG00000044001	LIM domain containing preferred translocation partner in lipoma [Source:HGNC Symbol;Acc:HGNC:6679]	gene	overlapping	0	40.587025	37.355305	50.563087	30.606615
Chr1:79190248-79204722	1	79190248	79204722	LPP	ENSBTAG00000044001	LIM domain containing preferred translocation partner in lipoma [Source:HGNC Symbol;Acc:HGNC:6679]	gene	overlapping	0	28.633749	36.59062	51.887756	37.546974
Chr1:79221955-79235336	1	79221955	79235336	LPP	ENSBTAG00000044001	LIM domain containing preferred translocation partner in lipoma [Source:HGNC Symbol;Acc:HGNC:6679]	gene	overlapping	0	38.81368	36.39105	42.60874	31.716072
Chr1:80544146-80554294	1	80544146	80554294	null				Not found	0	13.423862	14.930009	24.602133	12.638698
Chr1:80647465-80655714	1	80647465	80655714	MASP1	ENSBTAG00000012467	mannan binding lectin serine peptidase 1 [Source:VGNC Symbol;Acc:VGNC:31255]	gene	overlapping	0	34.20124	32.139503	20.521147	26.031141
Chr1:81256221-81268433	1	81256221	81268433	TBCCD1	ENSBTAG00000003143	TBCC domain containing 1 [Source:VGNC Symbol;Acc:VGNC:35651]	gene	overlapping	0	35.74198	30.957302	44.204975	35.154255
Chr1:81535231-81551387	1	81535231	81551387	DGKG	ENSBTAG00000005091	diacylglycerol kinase gamma [Source:VGNC Symbol;Acc:VGNC:28028]	gene	overlapping	0	32.567707	40.729877	29.182732	39.9963
Chr1:82169728-82182243	1	82169728	82182243	SENP2	ENSBTAG00000001749	SUMO1/sentrin/SMT3 specific peptidase 2 [Source:VGNC Symbol;Acc:VGNC:34446]	gene	overlapping	0	34.449528	37.27534	39.399063	28.699348
Chr1:82747270-82764571	1	82747270	82764571	VPS8	ENSBTAG00000005209	VPS8, CORVET complex subunit [Source:VGNC Symbol;Acc:VGNC:36832]	gene	overlapping	0	32.227154	34.933285	41.31176	33.445606
Chr1:83152315-83157319	1	83152315	83157319	null				Not found	0	40.13818	30.387787	19.955431	33.121567
Chr1:83292737-83299621	1	83292737	83299621	null				Not found	0	26.951054	26.760912	33.114277	20.882328
Chr1:84392374-84409120	1	84392374	84409120	MCF2L2	ENSBTAG00000010394	MCF.2 cell line derived transforming sequence-like 2 [Source:VGNC Symbol;Acc:VGNC:31303]	gene	overlapping	0	28.976452	35.489067	39.201927	29.943413
Chr1:84520543-84525872	1	84520543	84525872	MCF2L2	ENSBTAG00000010394	MCF.2 cell line derived transforming sequence-like 2 [Source:VGNC Symbol;Acc:VGNC:31303]	gene	overlapping	0	27.992155	24.013014	33.384007	17.396875
Chr1:86106629-86126010	1	86106629	86126010	null				Not found	0	19.894552	27.480684	45.55297	24.414333
Chr1:86316254-86335275	1	86316254	86335275	null				Not found	0	29.714653	35.485428	33.74899	25.52032
Chr1:86959845-86979173	1	86959845	86979173	CCDC39	ENSBTAG00000001969	coiled-coil domain-containing protein 39 [Source:RefSeq peptide;Acc:NP_001192985]	gene	overlapping	0	29.41915	26.718845	44.204426	28.460773
Chr1:87048327-87058957	1	87048327	87058957	null				Not found	0	28.978878	33.701775	47.204556	28.702654
Chr1:87059163-87080084	1	87059163	87080084	null				Not found	0	20.325407	18.921906	30.209606	18.11903
Chr1:87553877-87571764	1	87553877	87571764	null				Not found	0	27.647146	33.51507	25.89533	45.136982
Chr1:87656539-87680420	1	87656539	87680420	null				Not found	0	29.00323	33.67332	38.846992	28.831913
Chr1:87680940-87704230	1	87680940	87704230	null				Not found	0	29.680643	31.10747	32.016304	19.48535
Chr1:87734103-87747002	1	87734103	87747002	null				Not found	0	28.945461	26.398567	33.646515	18.526608
Chr1:88199732-88215614	1	88199732	88215614	null				Not found	0	17.758045	18.780195	11.697173	20.714846
Chr1:88305745-88318464	1	88305745	88318464	MFN1	ENSBTAG00000010485	mitofusin 1 [Source:VGNC Symbol;Acc:VGNC:31427]	gene	overlapping	0	28.74561	29.173197	33.278587	22.10224
Chr1:88355534-88360683	1	88355534	88360683	MFN1	ENSBTAG00000010485	mitofusin 1 [Source:VGNC Symbol;Acc:VGNC:31427]	gene	overlapping	0	34.54033	27.1792	42.175602	26.001604
Chr1:89821501-89832068	1	89821501	89832068	null				Not found	0	22.005236	25.4382	45.87917	23.845333
Chr1:90060257-90078514	1	90060257	90078514	null				Not found	0	28.936962	26.568176	35.759083	25.98887
Chr1:90303674-90307717	1	90303674	90307717	null				Not found	0	19.013906	4.4710083	37.37872	11.925308
Chr1:90432233-90445770	1	90432233	90445770	null				Not found	0	27.139881	27.71346	37.863747	24.856287
Chr1:90482206-90499585	1	90482206	90499585	null				Not found	0	34.91859	43.80249	45.12839	33.328827
Chr1:90545574-90556337	1	90545574	90556337	TBL1XR1	ENSBTAG00000021910	transducin beta like 1 X-linked receptor 1 [Source:HGNC Symbol;Acc:HGNC:29529]	gene	overlapping	0	32.098248	28.071524	46.17236	31.541073
Chr1:90669152-90680190	1	90669152	90680190	null				Not found	0	35.180325	35.753426	38.030922	26.354092
Chr1:90757598-90774277	1	90757598	90774277	null				Not found	0	26.958818	29.622383	38.87945	29.406214
Chr1:91151314-91168185	1	91151314	91168185	null				Not found	0	33.10777	34.743103	46.294918	34.33028
Chr1:91515139-91524874	1	91515139	91524874	null				Not found	0	18.068264	17.6669	20.312527	10.325067
Chr1:91760702-91777582	1	91760702	91777582	null				Not found	0	29.514822	41.58776	50.482746	37.875755
Chr1:91891165-91907108	1	91891165	91907108	U6	ENSBTAG00000042772	U6 spliceosomal RNA [Source:RFAM;Acc:RF00026]	gene	overlapping	0	33.168514	41.64729	40.028305	27.839895
Chr1:92386769-92406562	1	92386769	92406562	null				Not found	0	30.609928	35.29018	41.167255	27.888361
Chr1:92470304-92492768	1	92470304	92492768	null				Not found	0	27.031994	36.280376	39.86732	30.469927
Chr1:92492851-92510617	1	92492851	92510617	null				Not found	0	28.529028	37.300056	37.28397	24.780275
Chr1:93198943-93215264	1	93198943	93215264	SNORA56	ENSBTAG00000043126	Small nucleolar RNA SNORA56 [Source:RFAM;Acc:RF00417]	gene	downstream	1897	28.357393	27.239912	43.327602	29.338339
Chr1:93355020-93378893	1	93355020	93378893	5S_rRNA	ENSBTAG00000029452	5S ribosomal RNA [Source:RFAM;Acc:RF00001]	gene	overlapping	0	21.725895	29.023132	33.766277	19.684488
Chr1:93410936-93426042	1	93410936	93426042	null				Not found	0	31.917755	41.487156	43.527782	30.881788
Chr1:93593989-93615210	1	93593989	93615210	null				Not found	0	12.673756	8.042118	27.36093	11.023062
Chr1:94746102-94764190	1	94746102	94764190	null				Not found	0	22.052921	21.292809	23.998426	16.18613
Chr1:94764269-94778228	1	94764269	94778228	null				Not found	0	7.0423603	5.11671	21.30276	9.256724
Chr1:95063116-95082161	1	95063116	95082161	SPATA16	ENSBTAG00000031802	spermatogenesis associated 16 [Source:VGNC Symbol;Acc:VGNC:35175]	gene	overlapping	0	37.268948	33.88094	44.95824	26.446527
Chr1:95500642-95517106	1	95500642	95517106	ECT2	ENSBTAG00000023814	epithelial cell transforming 2 [Source:VGNC Symbol;Acc:VGNC:28314]	gene	overlapping	0	38.223495	47.82166	53.56132	39.327095
Chr1:95733455-95744766	1	95733455	95744766	null				Not found	0	36.142284	24.141401	19.162598	34.47143
Chr1:96847640-96858945	1	96847640	96858945	TNIK	ENSBTAG00000011742	TRAF2 and NCK interacting kinase [Source:VGNC Symbol;Acc:VGNC:36179]	gene	overlapping	0	15.531183	25.186481	11.06772	26.680248
Chr1:96879318-96891066	1	96879318	96891066	TNIK	ENSBTAG00000011742	TRAF2 and NCK interacting kinase [Source:VGNC Symbol;Acc:VGNC:36179]	gene	overlapping	0	24.575336	25.935442	19.746532	30.95943
Chr1:97045542-97056307	1	97045542	97056307	TNIK	ENSBTAG00000011742	TRAF2 and NCK interacting kinase [Source:VGNC Symbol;Acc:VGNC:36179]	gene	overlapping	0	31.243639	36.61733	39.79956	29.09438
Chr1:97548785-97560491	1	97548785	97560491	null				Not found	0	10.489562	13.959347	12.354983	27.479666
Chr1:98047096-98061180	1	98047096	98061180	PHC3	ENSBTAG00000013938	polyhomeotic homolog 3 [Source:HGNC Symbol;Acc:HGNC:15682]	gene	overlapping	0	46.0813	38.633354	32.478706	42.85962
Chr1:98061345-98077080	1	98061345	98077080	PHC3	ENSBTAG00000013938	polyhomeotic homolog 3 [Source:HGNC Symbol;Acc:HGNC:15682]	gene	overlapping	0	41.535374	43.49199	31.210758	45.606407
Chr1:98774870-98789083	1	98774870	98789083	null				Not found	0	31.780972	18.609098	36.519676	24.734169
Chr1:98872754-98885138	1	98872754	98885138	null				Not found	0	26.681934	21.047112	28.377796	20.438112
Chr1:99787356-99800992	1	99787356	99800992	null				Not found	0	13.059572	11.970701	26.97509	16.52508
Chr1:99934700-99948069	1	99934700	99948069	null				Not found	0	36.34385	17.046381	36.70597	24.093115
Chr1:100564477-100579750	1	100564477	100579750	PDCD10	ENSBTAG00000031709	programmed cell death 10 [Source:VGNC Symbol;Acc:VGNC:32658]	gene	overlapping	0	42.440502	39.441517	38.904495	36.11055
Chr1:100619799-100630139	1	100619799	100630139	MGC151671	ENSBTAG00000011427	No description	gene	overlapping	0	27.405039	30.991293	29.723356	42.692844
Chr1:100897821-100917437	1	100897821	100917437	ZBBX	ENSBTAG00000035710	zinc finger B-box domain containing [Source:HGNC Symbol;Acc:HGNC:26245]	gene	overlapping	0	31.140299	30.294212	38.81667	23.119978
Chr1:101007799-101026099	1	101007799	101026099	null				Not found	0	16.21121	22.316313	27.250973	16.505268
Chr1:101046063-101062332	1	101046063	101062332	null				Not found	0	19.843992	16.458097	23.448338	12.406984
Chr1:101652154-101669701	1	101652154	101669701	null				Not found	0	25.140974	23.036098	39.75964	24.602303
Chr1:102461917-102488474	1	102461917	102488474	null				Not found	0	13.751204	26.168127	39.426434	27.792477
Chr1:102599422-102620013	1	102599422	102620013	null				Not found	0	20.231804	13.462521	30.673292	18.21819
Chr1:102772067-102793378	1	102772067	102793378	null				Not found	0	23.957136	20.79955	36.63123	24.806648
Chr1:102813614-102829935	1	102813614	102829935	RNaseP_nuc	ENSBTAG00000044337	Nuclear RNase P [Source:RFAM;Acc:RF00009]	gene	overlapping	0	12.948413	17.462702	21.94486	14.245279
Chr1:103391217-103420008	1	103391217	103420008	null				Not found	0	20.598667	13.968709	36.005188	21.470528
Chr1:103586962-103595695	1	103586962	103595695	null				Not found	0	25.26133	26.256601	32.851803	19.708223
Chr1:104219044-104240143	1	104219044	104240143	null				Not found	0	17.044134	13.059696	28.365774	11.705659
Chr1:104452817-104472865	1	104452817	104472865	null				Not found	0	27.920359	16.482166	45.426075	28.125263
Chr1:104547758-104570513	1	104547758	104570513	null				Not found	0	26.483559	26.843739	31.875784	19.587576
Chr1:105402231-105429915	1	105402231	105429915	null				Not found	0	29.67789	34.741455	47.71196	30.229614
Chr1:105788875-105801236	1	105788875	105801236	null				Not found	0	25.01935	37.07587	38.001255	26.276098
Chr1:105901441-105915501	1	105901441	105915501	null				Not found	0	35.768673	25.283691	45.4516	33.710865
Chr1:106057904-106078626	1	106057904	106078626	null				Not found	0	25.098616	28.92944	33.129135	24.531727
Chr1:106096319-106109236	1	106096319	106109236	null				Not found	0	32.229992	31.856298	40.19432	30.118113
Chr1:106954832-106968403	1	106954832	106968403	null				Not found	0	33.669296	32.965782	38.190258	32.787643
Chr1:107437554-107452516	1	107437554	107452516	PPM1L	ENSBTAG00000001274	protein phosphatase, Mg2+/Mn2+ dependent 1L [Source:VGNC Symbol;Acc:VGNC:33216]	gene	overlapping	0	30.069065	31.121763	45.704556	27.763529
Chr1:107452805-107466681	1	107452805	107466681	PPM1L	ENSBTAG00000001274	protein phosphatase, Mg2+/Mn2+ dependent 1L [Source:VGNC Symbol;Acc:VGNC:33216]	gene	overlapping	0	19.017088	24.142189	36.719326	19.191557
Chr1:107545421-107559584	1	107545421	107559584	PPM1L	ENSBTAG00000001274	protein phosphatase, Mg2+/Mn2+ dependent 1L [Source:VGNC Symbol;Acc:VGNC:33216]	gene	overlapping	0	30.700262	30.27241	38.162144	21.430971
Chr1:108842963-108853315	1	108842963	108853315	null				Not found	0	19.043577	13.937636	21.785902	9.892746
Chr1:109140202-109154660	1	109140202	109154660	null				Not found	0	30.788168	31.073498	44.228886	29.705166
Chr1:109286697-109298606	1	109286697	109298606	null				Not found	0	31.22745	31.320097	37.68737	24.388838
Chr1:109429178-109441033	1	109429178	109441033	null				Not found	0	18.82774	25.763586	29.337023	13.780311
Chr1:109441056-109453124	1	109441056	109453124	null				Not found	0	32.71827	23.132326	31.775454	16.460749
Chr1:109503451-109517276	1	109503451	109517276	null				Not found	0	27.137285	28.712492	39.58113	23.38731
Chr1:109612368-109626708	1	109612368	109626708	null				Not found	0	26.3779	27.373547	31.531534	24.649174
Chr1:109847451-109860642	1	109847451	109860642	RSRC1	ENSBTAG00000031561	Serine/Arginine-related protein 53 [Source:UniProtKB/Swiss-Prot;Acc:Q2T9Y0]	gene	overlapping	0	28.18644	32.66119	37.15161	29.219063
Chr1:109879947-109893916	1	109879947	109893916	RSRC1	ENSBTAG00000031561	Serine/Arginine-related protein 53 [Source:UniProtKB/Swiss-Prot;Acc:Q2T9Y0]	gene	overlapping	0	29.990665	23.946522	48.613052	19.586369
Chr1:109893951-109903607	1	109893951	109903607	RSRC1	ENSBTAG00000031561	Serine/Arginine-related protein 53 [Source:UniProtKB/Swiss-Prot;Acc:Q2T9Y0]	gene	overlapping	0	15.404093	14.263458	45.125877	19.933846
Chr1:110031160-110045483	1	110031160	110045483	RSRC1	ENSBTAG00000031561	Serine/Arginine-related protein 53 [Source:UniProtKB/Swiss-Prot;Acc:Q2T9Y0]	gene	overlapping	0	43.13794	37.03554	52.225098	41.04337
Chr1:110045505-110068177	1	110045505	110068177	RSRC1	ENSBTAG00000031561	Serine/Arginine-related protein 53 [Source:UniProtKB/Swiss-Prot;Acc:Q2T9Y0]	gene	overlapping	0	28.07027	29.627556	35.04955	27.552828
Chr1:110088929-110108633	1	110088929	110108633	RSRC1	ENSBTAG00000031561	Serine/Arginine-related protein 53 [Source:UniProtKB/Swiss-Prot;Acc:Q2T9Y0]	gene	overlapping	0	32.965164	32.59233	45.86657	32.749992
Chr1:110145568-110157553	1	110145568	110157553	RSRC1	ENSBTAG00000031561	Serine/Arginine-related protein 53 [Source:UniProtKB/Swiss-Prot;Acc:Q2T9Y0]	gene	overlapping	0	32.735226	34.448708	45.570972	38.466576
Chr1:110157685-110173773	1	110157685	110173773	RSRC1	ENSBTAG00000031561	Serine/Arginine-related protein 53 [Source:UniProtKB/Swiss-Prot;Acc:Q2T9Y0]	gene	overlapping	0	35.63105	35.37789	49.881783	39.16177
Chr1:110280179-110285891	1	110280179	110285891	SHOX2	ENSBTAG00000005230	short stature homeobox 2 [Source:VGNC Symbol;Acc:VGNC:34606]	gene	overlapping	0	32.65012	32.49244	39.513912	28.493046
Chr1:110498929-110513940	1	110498929	110513940	7SK	ENSBTAG00000045446	7SK RNA [Source:RFAM;Acc:RF00100]	gene	overlapping	0	22.374638	15.555802	16.057549	25.537333
Chr1:110614922-110633300	1	110614922	110633300	null				Not found	0	24.53043	21.70953	25.403982	16.665627
Chr1:110693523-110712898	1	110693523	110712898	null				Not found	0	12.683763	27.033113	29.280714	18.08002
Chr1:110742854-110755768	1	110742854	110755768	null				Not found	0	21.928017	17.299593	28.54604	16.310175
Chr1:110775426-110786822	1	110775426	110786822	null				Not found	0	25.665586	22.31325	31.148123	24.35695
Chr1:111636801-111641445	1	111636801	111641445	null				Not found	0	30.873903	32.51689	21.652996	35.39146
Chr1:113148807-113159683	1	113148807	113159683	null				Not found	0	28.864143	14.121597	27.721008	8.845327
Chr1:113159759-113171599	1	113159759	113171599	null				Not found	0	26.510185	25.761257	35.10561	19.282267
Chr1:113207554-113220008	1	113207554	113220008	null				Not found	0	25.760952	24.655727	38.149136	22.665997
Chr1:113828665-113841326	1	113828665	113841326	null				Not found	0	12.231523	31.53687	16.202223	30.887564
Chr1:113859150-113882825	1	113859150	113882825	null				Not found	0	18.187109	19.205757	25.231009	16.974897
Chr1:113944871-113959856	1	113944871	113959856	null				Not found	0	15.734488	14.858191	26.917194	12.820733
Chr1:114626239-114640522	1	114626239	114640522	null				Not found	0	22.172298	19.374422	28.306147	19.132467
Chr1:114751797-114760100	1	114751797	114760100	null				Not found	0	16.000223	14.9756	33.902363	19.996332
Chr1:115168704-115189339	1	115168704	115189339	null				Not found	0	29.724154	27.183193	34.29829	22.94772
Chr1:115252746-115270032	1	115252746	115270032	null				Not found	0	34.369442	41.10538	45.207615	37.83213
Chr1:115708801-115721621	1	115708801	115721621	null				Not found	0	17.4946	14.1480465	20.917028	33.69366
Chr1:115994982-116011282	1	115994982	116011282	null				Not found	0	16.621143	15.7153	26.801592	14.827814
Chr1:116235577-116249988	1	116235577	116249988	MBNL1	ENSBTAG00000004564	muscleblind like splicing regulator 1 [Source:VGNC Symbol;Acc:VGNC:31283]	gene	overlapping	0	24.2586	25.978333	39.735886	29.498693
Chr1:116281438-116293538	1	116281438	116293538	MBNL1	ENSBTAG00000004564	muscleblind like splicing regulator 1 [Source:VGNC Symbol;Acc:VGNC:31283]	gene	overlapping	0	25.767378	24.423033	36.368908	22.49057
Chr1:116332343-116346612	1	116332343	116346612	MBNL1	ENSBTAG00000004564	muscleblind like splicing regulator 1 [Source:VGNC Symbol;Acc:VGNC:31283]	gene	overlapping	0	26.903439	29.028568	37.493526	26.322493
Chr1:116346842-116362367	1	116346842	116362367	MBNL1	ENSBTAG00000004564	muscleblind like splicing regulator 1 [Source:VGNC Symbol;Acc:VGNC:31283]	gene	overlapping	0	21.212385	26.487177	35.415165	26.179607
Chr1:116362368-116377159	1	116362368	116377159	MBNL1	ENSBTAG00000004564	muscleblind like splicing regulator 1 [Source:VGNC Symbol;Acc:VGNC:31283]	gene	overlapping	0	23.435387	28.242727	35.54664	23.730433
Chr1:116392195-116403659	1	116392195	116403659	MBNL1	ENSBTAG00000004564	muscleblind like splicing regulator 1 [Source:VGNC Symbol;Acc:VGNC:31283]	gene	overlapping	0	30.610138	24.8757	33.64725	18.942972
Chr1:116434221-116449710	1	116434221	116449710	null				Not found	0	19.10621	18.09553	28.018372	17.071308
Chr1:116694583-116713649	1	116694583	116713649	null				Not found	0	18.72791	23.213936	24.74265	38.38486
Chr1:116959097-116983226	1	116959097	116983226	AADAC	ENSBTAG00000011569	arylacetamide deacetylase [Source:HGNC Symbol;Acc:HGNC:17]	gene	overlapping	0	14.295323	15.501629	29.26073	22.743265
Chr1:116983830-116999776	1	116983830	116999776	AADAC	ENSBTAG00000011569	arylacetamide deacetylase [Source:HGNC Symbol;Acc:HGNC:17]	gene	overlapping	0	18.632418	31.012417	38.19387	24.784159
Chr1:117132526-117147743	1	117132526	117147743	ENSBTAG00000013378	ENSBTAG00000013378	No description	gene	overlapping	0	24.182928	26.45132	35.301365	17.548452
Chr1:117147791-117173130	1	117147791	117173130	ENSBTAG00000013378	ENSBTAG00000013378	No description	gene	overlapping	0	27.129139	30.873486	39.473255	26.203983
Chr1:117180424-117192079	1	117180424	117192079	null				Not found	0	37.438744	39.990826	37.052063	19.265686
Chr1:117204128-117225256	1	117204128	117225256	Y_RNA	ENSBTAG00000042814	Y RNA [Source:RFAM;Acc:RF00019]	gene	overlapping	0	42.641415	33.93056	47.90531	37.28547
Chr1:117225283-117240160	1	117225283	117240160	null				Not found	0	31.111927	38.649452	37.821487	23.130316
Chr1:117312725-117326322	1	117312725	117326322	null				Not found	0	33.25756	26.032349	41.59103	25.286106
Chr1:117433733-117452059	1	117433733	117452059	ENSBTAG00000023447	ENSBTAG00000023447	No description	gene	overlapping	0	28.59992	31.183659	38.717323	25.882267
Chr1:117616811-117624671	1	117616811	117624671	MED12L	ENSBTAG00000021703	mediator complex subunit 12 like [Source:HGNC Symbol;Acc:HGNC:16050]	gene	overlapping	0	34.576363	25.59443	41.513226	21.452015
Chr1:118131403-118142448	1	118131403	118142448	CLRN1	ENSBTAG00000011267	clarin 1 [Source:HGNC Symbol;Acc:HGNC:12605]	gene	overlapping	0	35.41651	38.501217	42.643665	32.63958
Chr1:118167474-118178092	1	118167474	118178092	MINDY4B	ENSBTAG00000038069	MINDY family member 4B [Source:HGNC Symbol;Acc:HGNC:35475]	gene	downstream	768	28.51853	34.23057	42.96608	22.290241
Chr1:118211807-118222059	1	118211807	118222059	null				Not found	0	29.12632	29.620079	42.182774	27.051838
Chr1:118328914-118339543	1	118328914	118339543	null				Not found	0	13.261146	20.506618	35.310955	18.6143
Chr1:120920662-120940057	1	120920662	120940057	null				Not found	0	21.348888	22.629662	30.38361	19.332071
Chr1:121288544-121303853	1	121288544	121303853	ENSBTAG00000039334	ENSBTAG00000039334	No description	gene	overlapping	0	16.65348	13.80937	22.62772	16.209929
Chr1:121389105-121404115	1	121389105	121404115	null				Not found	0	26.255255	16.282417	35.653194	20.671913
Chr1:121460619-121478524	1	121460619	121478524	null				Not found	0	34.176495	21.778954	36.849995	18.166906
Chr1:121523840-121540223	1	121523840	121540223	null				Not found	0	23.735273	24.01022	30.429926	16.87286
Chr1:121574352-121590848	1	121574352	121590848	null				Not found	0	26.562918	13.067071	30.416147	16.020258
Chr1:121590856-121608803	1	121590856	121608803	null				Not found	0	23.457542	12.639047	29.128788	16.07748
Chr1:121649683-121666437	1	121649683	121666437	null				Not found	0	25.871222	29.453787	36.731712	24.486181
Chr1:121746035-121762912	1	121746035	121762912	null				Not found	0	30.40551	26.175436	32.07436	21.074165
Chr1:121859959-121866452	1	121859959	121866452	ZIC1	ENSBTAG00000014751	Zic family member 1 [Source:HGNC Symbol;Acc:HGNC:12872]	gene	overlapping	0	14.428141	18.176636	15.525213	23.414406
Chr1:122328094-122342852	1	122328094	122342852	null				Not found	0	19.38203	28.007866	35.66731	26.310163
Chr1:122513111-122518068	1	122513111	122518068	null				Not found	0	35.005436	21.36709	31.426796	12.443038
Chr1:124911241-124932317	1	124911241	124932317	null				Not found	0	21.264471	28.243723	34.9973	23.418274
Chr1:125070753-125088619	1	125070753	125088619	null				Not found	0	15.015987	15.941819	20.487215	34.154606
Chr1:125391353-125407798	1	125391353	125407798	null				Not found	0	15.755351	17.806202	31.558958	19.337717
Chr1:125458590-125483211	1	125458590	125483211	null				Not found	0	22.103514	25.106808	40.299656	22.328548
Chr1:125560517-125574891	1	125560517	125574891	null				Not found	0	38.12246	25.125364	39.16337	22.408043
Chr1:125575626-125586933	1	125575626	125586933	null				Not found	0	33.438133	30.34217	39.174248	27.891321
Chr1:126568030-126577880	1	126568030	126577880	SLC9A9	ENSBTAG00000031178	solute carrier family 9 member A9 [Source:VGNC Symbol;Acc:VGNC:34947]	gene	overlapping	0	38.31463	30.821075	24.962431	33.19852
Chr1:126657160-126670280	1	126657160	126670280	SLC9A9	ENSBTAG00000031178	solute carrier family 9 member A9 [Source:VGNC Symbol;Acc:VGNC:34947]	gene	overlapping	0	19.313616	25.296906	28.660513	14.803807
Chr1:126799991-126809790	1	126799991	126809790	null				Not found	0	15.887005	15.884023	9.709891	22.102367
Chr1:126956945-126973738	1	126956945	126973738	U2SURP	ENSBTAG00000009154	U2 snRNP associated SURP domain containing [Source:VGNC Symbol;Acc:VGNC:36557]	gene	overlapping	0	36.66268	43.186867	28.331663	50.579136
Chr1:127226902-127237477	1	127226902	127237477	PCOLCE2	ENSBTAG00000016026	procollagen C-endopeptidase enhancer 2 [Source:VGNC Symbol;Acc:VGNC:32643]	gene	overlapping	0	24.337898	26.827475	32.33268	20.576286
Chr1:127656546-127671770	1	127656546	127671770	XRN1	ENSBTAG00000011524	5'-3' exoribonuclease 1 [Source:VGNC Symbol;Acc:VGNC:37008]	gene	overlapping	0	34.690437	29.940676	44.102367	32.6448
Chr1:128001587-128011126	1	128001587	128011126	TFDP2	ENSBTAG00000006222	transcription factor Dp-2 [Source:VGNC Symbol;Acc:VGNC:35786]	gene	overlapping	0	13.727998	21.082756	26.227007	13.476886
Chr1:128041105-128049310	1	128041105	128049310	ATP1B3	ENSBTAG00000014140	ATPase Na+/K+ transporting subunit beta 3 [Source:VGNC Symbol;Acc:VGNC:26287]	gene	upstream	1408	34.702805	32.216396	39.423706	27.810385
Chr1:128304182-128317715	1	128304182	128317715	null				Not found	0	12.553193	16.618633	12.894885	24.634066
Chr1:128364656-128376869	1	128364656	128376869	RASA2	ENSBTAG00000015413	RAS p21 protein activator 2 [Source:VGNC Symbol;Acc:VGNC:33736]	gene	overlapping	0	23.937479	24.272205	35.114418	17.836914
Chr1:128393604-128412824	1	128393604	128412824	RASA2	ENSBTAG00000015413	RAS p21 protein activator 2 [Source:VGNC Symbol;Acc:VGNC:33736]	gene	overlapping	0	39.14068	38.92197	46.266712	36.11964
Chr1:128533683-128537829	1	128533683	128537829	ZBTB38	ENSBTAG00000040061	zinc finger and BTB domain containing 38 [Source:VGNC Symbol;Acc:VGNC:37076]	gene	overlapping	0	43.657375	43.84498	46.172962	28.179016
Chr1:128872248-128878593	1	128872248	128878593	SPSB4	ENSBTAG00000009115	splA/ryanodine receptor domain and SOCS box containing 4 [Source:VGNC Symbol;Acc:VGNC:35249]	gene	overlapping	0	17.739807	28.075476	12.808197	26.79017
Chr1:128895156-128901150	1	128895156	128901150	SPSB4	ENSBTAG00000009115	splA/ryanodine receptor domain and SOCS box containing 4 [Source:VGNC Symbol;Acc:VGNC:35249]	gene	overlapping	0	16.322378	29.085423	13.900815	22.40835
Chr1:129453777-129466123	1	129453777	129466123	CLSTN2	ENSBTAG00000008714	calsyntenin 2 [Source:VGNC Symbol;Acc:VGNC:27467]	gene	overlapping	0	30.386656	33.043827	33.86439	21.664799
Chr1:129524189-129535548	1	129524189	129535548	CLSTN2	ENSBTAG00000008714	calsyntenin 2 [Source:VGNC Symbol;Acc:VGNC:27467]	gene	overlapping	0	28.047651	35.844284	38.92525	24.934448
Chr1:129722743-129733574	1	129722743	129733574	null				Not found	0	32.979942	38.67565	34.106514	25.098719
Chr1:129832163-129850119	1	129832163	129850119	null				Not found	0	29.333485	37.096756	26.141914	38.163048
Chr1:130122268-130137229	1	130122268	130137229	null				Not found	0	24.44009	18.75157	32.02833	13.606691
Chr1:130243829-130261655	1	130243829	130261655	null				Not found	0	21.73355	22.80161	11.72842	30.664698
Chr1:130671967-130685207	1	130671967	130685207	RBP2	ENSBTAG00000015056	retinol binding protein 2 [Source:VGNC Symbol;Acc:VGNC:33813]	gene	overlapping	0	10.899153	19.136396	13.481173	26.506952
Chr1:131049857-131060708	1	131049857	131060708	null				Not found	0	18.48057	16.59194	13.260879	22.95735
Chr1:131405450-131418383	1	131405450	131418383	null				Not found	0	38.763386	42.6006	61.42505	37.368027
Chr1:131894151-131909053	1	131894151	131909053	ARMC8	ENSBTAG00000019952	armadillo repeat containing 8 [Source:VGNC Symbol;Acc:VGNC:26162]	gene	overlapping	0	39.638966	38.38126	33.13293	41.872414
Chr1:132080380-132092639	1	132080380	132092639	null				Not found	0	25.187956	29.599068	33.180264	23.942411
Chr1:132650811-132665415	1	132650811	132665415	null				Not found	0	13.947297	12.599763	15.513487	26.572666
Chr1:133239848-133245103	1	133239848	133245103	null				Not found	0	14.059202	11.929768	6.005481	18.53696
Chr1:133245121-133249624	1	133245121	133249624	null				Not found	0	23.696905	23.14904	21.928457	25.128935
Chr1:133356090-133368499	1	133356090	133368499	NCK1	ENSBTAG00000018427	NCK adaptor protein 1 [Source:HGNC Symbol;Acc:HGNC:7664]	gene	overlapping	0	28.461718	34.316097	52.80414	33.131027
Chr1:133630118-133643427	1	133630118	133643427	null				Not found	0	32.878506	35.99176	47.295456	32.628124
Chr1:134053208-134069842	1	134053208	134069842	PCCB	ENSBTAG00000015221	propionyl-CoA carboxylase beta subunit [Source:VGNC Symbol;Acc:VGNC:32614]	gene	overlapping	0	25.14449	33.539818	38.675106	25.222157
Chr1:134474345-134487903	1	134474345	134487903	null				Not found	0	17.338785	21.115852	28.128183	17.934536
Chr1:137084097-137092933	1	137084097	137092933	BFSP2	ENSBTAG00000017659	beaded filament structural protein 2 [Source:VGNC Symbol;Acc:VGNC:26479]	gene	overlapping	0	19.972822	24.477983	17.616371	29.363066
Chr1:137104002-137110690	1	137104002	137110690	BFSP2	ENSBTAG00000017659	beaded filament structural protein 2 [Source:VGNC Symbol;Acc:VGNC:26479]	gene	overlapping	0	22.818316	30.75413	22.936495	38.64813
Chr1:137169985-137183606	1	137169985	137183606	null				Not found	0	35.41419	38.516094	46.751263	30.932016
Chr1:137468784-137482197	1	137468784	137482197	null				Not found	0	25.0014	25.436945	38.81612	28.632841
Chr1:138119345-138136993	1	138119345	138136993	null				Not found	0	23.257998	30.682493	47.789207	34.25206
Chr1:138305825-138315845	1	138305825	138315845	DNAJC13	ENSBTAG00000002966	DnaJ heat shock protein family (Hsp40) member C13 [Source:HGNC Symbol;Acc:HGNC:30343]	gene	downstream	73	11.682501	22.663082	25.863325	14.475735
Chr1:138315916-138329495	1	138315916	138329495	null				Not found	0	10.123345	20.695942	31.011028	12.165902
Chr1:138458578-138464888	1	138458578	138464888	KCNH8	ENSBTAG00000012798	potassium voltage-gated channel subfamily H member 8 [Source:HGNC Symbol;Acc:HGNC:18864]	gene	overlapping	0	18.597948	21.541996	13.514383	34.65533
Chr1:138465499-138474519	1	138465499	138474519	KCNH8	ENSBTAG00000012798	potassium voltage-gated channel subfamily H member 8 [Source:HGNC Symbol;Acc:HGNC:18864]	gene	overlapping	0	19.586632	18.531673	21.738188	32.918194
Chr1:138631363-138637948	1	138631363	138637948	KCNH8	ENSBTAG00000012798	potassium voltage-gated channel subfamily H member 8 [Source:HGNC Symbol;Acc:HGNC:18864]	gene	overlapping	0	37.945095	33.81119	25.417318	41.065086
Chr1:138657516-138666553	1	138657516	138666553	KCNH8	ENSBTAG00000012798	potassium voltage-gated channel subfamily H member 8 [Source:HGNC Symbol;Acc:HGNC:18864]	gene	overlapping	0	30.326933	35.102077	30.405277	39.986774
Chr1:139010897-139023847	1	139010897	139023847	null				Not found	0	23.490055	32.64734	35.175087	19.938236
Chr1:139878991-139886638	1	139878991	139886638	MRPL3	ENSBTAG00000030942	mitochondrial ribosomal protein L3 [Source:VGNC Symbol;Acc:VGNC:31630]	gene	overlapping	0	10.515446	13.567951	21.67173	13.0232935
Chr1:140075309-140087185	1	140075309	140087185	NEK11	ENSBTAG00000009258	NIMA related kinase 11 [Source:HGNC Symbol;Acc:HGNC:18593]	gene	overlapping	0	18.050585	32.005054	19.346474	31.788353
Chr1:141942664-141955434	1	141942664	141955434	DSCAM	ENSBTAG00000004754	DS cell adhesion molecule [Source:VGNC Symbol;Acc:VGNC:28215]	gene	overlapping	0	25.773083	39.53303	50.25031	29.029612
Chr1:142056949-142069463	1	142056949	142069463	null				Not found	0	30.373335	29.58807	42.287834	26.965145
Chr1:142116008-142126165	1	142116008	142126165	null				Not found	0	25.306908	32.983173	37.945633	20.659243
Chr1:142178388-142188648	1	142178388	142188648	null				Not found	0	27.979088	29.265055	13.427045	32.145237
Chr1:142592950-142602849	1	142592950	142602849	null				Not found	0	15.060072	15.943832	10.4708395	19.399942
Chr1:143585456-143588363	1	143585456	143588363	PRDM15	ENSBTAG00000021253	PR/SET domain 15 [Source:VGNC Symbol;Acc:VGNC:33293]	gene	overlapping	0	42.58368	40.693073	47.84398	33.6606
Chr1:143713894-143720569	1	143713894	143720569	null				Not found	0	24.894735	21.458845	11.823731	26.877363
Chr1:143741738-143745826	1	143741738	143745826	ZBTB21	ENSBTAG00000030836	zinc finger and BTB domain containing 21 [Source:VGNC Symbol;Acc:VGNC:37066]	gene	overlapping	0	51.840023	51.98724	45.680744	54.177116
Chr1:144222991-144229806	1	144222991	144229806	TMPRSS3	ENSBTAG00000021280	transmembrane protease, serine 3 [Source:VGNC Symbol;Acc:VGNC:36141]	gene	overlapping	0	38.953777	32.86121	19.507633	32.844307
Chr1:144362917-144370387	1	144362917	144370387	SLC37A1	ENSBTAG00000021286	solute carrier family 37 member 1 [Source:VGNC Symbol;Acc:VGNC:34842]	gene	overlapping	0	20.524815	22.247276	10.804847	21.968737
Chr1:144391859-144396858	1	144391859	144396858	SLC37A1	ENSBTAG00000021286	solute carrier family 37 member 1 [Source:VGNC Symbol;Acc:VGNC:34842]	gene	overlapping	0	22.362877	19.26895	9.379281	28.467546
Chr1:144396874-144403534	1	144396874	144403534	SLC37A1	ENSBTAG00000021286	solute carrier family 37 member 1 [Source:VGNC Symbol;Acc:VGNC:34842]	gene	overlapping	0	27.227047	23.373388	17.111067	32.591843
Chr1:144403582-144412389	1	144403582	144412389	SLC37A1	ENSBTAG00000021286	solute carrier family 37 member 1 [Source:VGNC Symbol;Acc:VGNC:34842]	gene	overlapping	0	20.101017	20.533966	13.21641	24.231321
Chr1:144412396-144418310	1	144412396	144418310	SLC37A1	ENSBTAG00000021286	solute carrier family 37 member 1 [Source:VGNC Symbol;Acc:VGNC:34842]	gene	overlapping	0	26.719156	30.451563	13.910008	26.918804
Chr1:144426461-144430930	1	144426461	144430930	SLC37A1	ENSBTAG00000021286	solute carrier family 37 member 1 [Source:VGNC Symbol;Acc:VGNC:34842]	gene	overlapping	0	25.611155	21.746246	11.508097	21.812473
Chr1:144430969-144435081	1	144430969	144435081	SLC37A1	ENSBTAG00000021286	solute carrier family 37 member 1 [Source:VGNC Symbol;Acc:VGNC:34842]	gene	overlapping	0	23.381073	30.064308	16.422823	27.882677
Chr1:144529386-144534549	1	144529386	144534549	PDE9A	ENSBTAG00000021899	phosphodiesterase 9A [Source:VGNC Symbol;Acc:VGNC:32688]	gene	overlapping	0	29.200216	35.185318	22.563707	30.617598
Chr1:144616806-144623323	1	144616806	144623323	null				Not found	0	23.964327	20.285461	30.768005	19.305773
Chr1:144797518-144800125	1	144797518	144800125	CBS	ENSBTAG00000000160	No description	gene	overlapping	0	46.968307	63.404297	47.666737	59.040237
Chr1:144812980-144817277	1	144812980	144817277	CBS	ENSBTAG00000000160	No description	gene	downstream	125	29.046818	35.22194	33.622852	24.608948
Chr1:145207693-145212139	1	145207693	145212139	null				Not found	0	39.130577	39.02416	24.556513	39.01975
Chr1:145212155-145215125	1	145212155	145215125	null				Not found	0	29.401768	26.254042	16.267406	28.951727
Chr1:145440369-145443806	1	145440369	145443806	null				Not found	0	12.874662	15.55016	21.093424	9.469412
Chr1:145532018-145535925	1	145532018	145535925	ADARB1	ENSBTAG00000017486	adenosine deaminase, RNA specific B1 [Source:VGNC Symbol;Acc:VGNC:25636]	gene	overlapping	0	46.154408	45.808826	38.220608	50.55726
Chr1:145606909-145609890	1	145606909	145609890	POFUT2	ENSBTAG00000007818	protein O-fucosyltransferase 2 [Source:VGNC Symbol;Acc:VGNC:33106]	gene	overlapping	0	32.83678	33.383915	35.55978	24.521269
Chr1:145644425-145648893	1	145644425	145648893	null				Not found	0	23.219727	28.499664	20.55677	33.766277
Chr1:145674900-145678981	1	145674900	145678981	null				Not found	0	19.561193	26.349638	13.1449995	25.070662
Chr1:145774199-145777098	1	145774199	145777098	PFKL	ENSBTAG00000010658	phosphofructokinase, liver type [Source:VGNC Symbol;Acc:VGNC:32773]	gene	overlapping	0	28.002094	30.906523	17.38035	25.93793
Chr1:145780556-145784005	1	145780556	145784005	PFKL	ENSBTAG00000010658	phosphofructokinase, liver type [Source:VGNC Symbol;Acc:VGNC:32773]	gene	overlapping	0	30.252584	33.47621	21.672949	36.330715
Chr1:145785970-145788776	1	145785970	145788776	PFKL	ENSBTAG00000010658	phosphofructokinase, liver type [Source:VGNC Symbol;Acc:VGNC:32773]	gene	overlapping	0	47.725002	42.8861	27.207613	43.36123
Chr1:145842411-145847147	1	145842411	145847147	TRPM2	ENSBTAG00000021901	transient receptor potential cation channel subfamily M member 2 [Source:VGNC Symbol;Acc:VGNC:36389]	gene	overlapping	0	20.00226	29.381508	19.664684	27.842201
Chr1:146129940-146134408	1	146129940	146134408	null				Not found	0	26.007046	30.041029	21.63242	28.732092
Chr1:146140398-146145031	1	146140398	146145031	null				Not found	0	34.375973	34.360477	17.277699	33.74973
Chr1:146145075-146149111	1	146145075	146149111	null				Not found	0	37.18661	39.398697	21.183851	36.745583
Chr1:146208483-146211499	1	146208483	146211499	ENSBTAG00000011437	ENSBTAG00000011437	No description	gene	overlapping	0	61.466396	NaN	56.509468	NaN
Chr1:146249382-146254509	1	146249382	146254509	null				Not found	0	26.955366	31.757568	15.063722	30.301708
Chr1:146254520-146259969	1	146254520	146259969	null				Not found	0	32.58778	40.27501	19.748701	36.675186
Chr1:146280622-146286860	1	146280622	146286860	null				Not found	0	21.051537	22.761541	9.905062	21.560572
Chr1:146298736-146303277	1	146298736	146303277	null				Not found	0	23.10138	27.267647	14.425016	23.567675
Chr1:146311332-146315149	1	146311332	146315149	null				Not found	0	44.32612	56.38512	29.62742	50.74355
Chr1:146406072-146411680	1	146406072	146411680	HSF2BP	ENSBTAG00000017407	heat shock transcription factor 2 binding protein [Source:VGNC Symbol;Acc:VGNC:29983]	gene	overlapping	0	25.2151	31.218372	39.80295	25.646387
Chr1:146466597-146470843	1	146466597	146470843	null				Not found	0	23.00181	21.714659	10.445199	24.076796
Chr1:146548878-146555298	1	146548878	146555298	CSTB	ENSBTAG00000000524	No description	gene	upstream	95	22.056608	31.483355	18.397131	25.668098
Chr1:146604285-146608547	1	146604285	146608547	null				Not found	0	22.608797	24.409151	13.566412	28.994215
Chr1:146672125-146676254	1	146672125	146676254	null				Not found	0	46.572086	46.317257	34.944344	50.059925
Chr1:146838744-146843589	1	146838744	146843589	TRAPPC10	ENSBTAG00000007100	trafficking protein particle complex subunit 10 [Source:RefSeq peptide;Acc:NP_001192814]	gene	overlapping	0	42.33717	51.78435	50.492073	58.679115
Chr1:146876757-146880433	1	146876757	146880433	null				Not found	0	36.24448	43.45739	26.02468	37.601738
Chr1:147292019-147301239	1	147292019	147301239	PCBP3	ENSBTAG00000030775	poly(rC) binding protein 3 [Source:HGNC Symbol;Acc:HGNC:8651]	gene	overlapping	0	33.194572	29.895298	24.415419	36.812984
Chr1:147342447-147344847	1	147342447	147344847	PCBP3	ENSBTAG00000030775	poly(rC) binding protein 3 [Source:HGNC Symbol;Acc:HGNC:8651]	gene	overlapping	0	33.30613	32.756546	21.932484	37.55
Chr1:147354594-147358283	1	147354594	147358283	PCBP3	ENSBTAG00000030775	poly(rC) binding protein 3 [Source:HGNC Symbol;Acc:HGNC:8651]	gene	overlapping	0	22.629738	23.70937	19.752954	33.675724
Chr1:147358294-147361427	1	147358294	147361427	PCBP3	ENSBTAG00000030775	poly(rC) binding protein 3 [Source:HGNC Symbol;Acc:HGNC:8651]	gene	overlapping	0	26.16799	28.227045	16.624807	28.938623
Chr1:147410340-147413165	1	147410340	147413165	COL6A1	ENSBTAG00000011802	collagen type VI alpha 1 chain [Source:VGNC Symbol;Acc:VGNC:27570]	gene	overlapping	0	21.354744	29.233227	16.223354	27.939323
Chr1:147565981-147569940	1	147565981	147569940	COL6A2	ENSBTAG00000019269	collagen type VI alpha 2 chain [Source:VGNC Symbol;Acc:VGNC:27571]	gene	overlapping	0	33.78389	47.647766	24.814722	40.14645
Chr1:147720970-147727228	1	147720970	147727228	ENSBTAG00000021984	ENSBTAG00000021984	No description	gene	overlapping	0	26.311289	30.286161	12.041606	30.576548
Chr1:147761231-147766103	1	147761231	147766103	PCNT	ENSBTAG00000030670	pericentrin [Source:VGNC Symbol;Acc:VGNC:32637]	gene	overlapping	0	50.581726	54.3088	42.942467	54.068718
Chr1:147815051-147819730	1	147815051	147819730	PCNT	ENSBTAG00000030670	pericentrin [Source:VGNC Symbol;Acc:VGNC:32637]	gene	overlapping	0	51.810974	51.883842	43.561214	55.652
Chr1:147999958-148001295	1	147999958	148001295	null				Not found	0	25.598623	14.241897	19.072319	5.4865766
Chr1:148232482-148238005	1	148232482	148238005	null				Not found	0	33.67709	30.061554	17.002	26.2002
Chr1:148247100-148254601	1	148247100	148254601	null				Not found	0	28.441702	35.49225	18.136036	25.357574
Chr1:148296439-148301529	1	148296439	148301529	TDRP	ENSBTAG00000043957	testis development related protein [Source:VGNC Symbol;Acc:VGNC:35723]	gene	overlapping	0	41.671288	50.39715	31.593275	42.083824
Chr1:148365597-148374398	1	148365597	148374398	null				Not found	0	21.168535	27.79928	20.60741	30.896297
Chr1:148374451-148382714	1	148374451	148382714	null				Not found	0	20.214334	25.317724	18.577902	41.03583
Chr1:148560219-148567804	1	148560219	148567804	ENSBTAG00000046447	ENSBTAG00000046447	No description	gene	downstream	1488	33.894905	35.704754	23.662188	41.38535
Chr1:148666211-148673704	1	148666211	148673704	null				Not found	0	26.992771	31.47402	18.474516	27.008932
Chr1:148717399-148722141	1	148717399	148722141	RUNX1	ENSBTAG00000004742	runt-related transcription factor 1 [Source:RefSeq peptide;Acc:NP_001243507]	gene	overlapping	0	19.68496	26.51646	11.879781	23.731266
Chr1:148722192-148728121	1	148722192	148728121	RUNX1	ENSBTAG00000004742	runt-related transcription factor 1 [Source:RefSeq peptide;Acc:NP_001243507]	gene	overlapping	0	13.698904	23.917358	8.379129	16.69232
Chr1:150102895-150108818	1	150102895	150108818	MGC127133	ENSBTAG00000030629	No description	gene	overlapping	0	24.865597	29.264545	36.490067	24.979454
Chr1:150230610-150238270	1	150230610	150238270	DOPEY2	ENSBTAG00000014306	dopey family member 2 [Source:VGNC Symbol;Acc:VGNC:28173]	gene	overlapping	0	27.533041	30.631218	35.752895	21.729158
Chr1:150291815-150297892	1	150291815	150297892	DOPEY2	ENSBTAG00000014306	dopey family member 2 [Source:VGNC Symbol;Acc:VGNC:28173]	gene	overlapping	0	37.8633	40.93613	33.965416	45.93616
Chr1:150297929-150307065	1	150297929	150307065	MORC3	ENSBTAG00000011876	MORC family CW-type zinc finger 3 [Source:VGNC Symbol;Acc:VGNC:31556]	gene	downstream	490	25.153465	25.971184	14.9780445	27.526188
Chr1:150395845-150400520	1	150395845	150400520	null				Not found	0	41.19241	32.514336	29.520216	39.32913
Chr1:150495929-150500837	1	150495929	150500837	null				Not found	0	18.317116	18.438385	14.184474	23.110678
Chr1:150603241-150610313	1	150603241	150610313	null				Not found	0	17.04095	20.49354	11.8518305	21.979485
Chr1:150746793-150753543	1	150746793	150753543	HLCS	ENSBTAG00000033679	holocarboxylase synthetase [Source:HGNC Symbol;Acc:HGNC:4976]	gene	overlapping	0	51.088524	43.574768	36.477962	51.313053
Chr1:151103101-151112039	1	151103101	151112039	TTC3	ENSBTAG00000008167	tetratricopeptide repeat domain 3 [Source:VGNC Symbol;Acc:VGNC:36469]	gene	overlapping	0	42.767254	41.092655	30.861774	45.661263
Chr1:151729961-151740202	1	151729961	151740202	null				Not found	0	22.038145	14.973483	20.224524	7.488085
Chr1:152301826-152307844	1	152301826	152307844	KCNJ15	ENSBTAG00000000973	potassium voltage-gated channel subfamily J member 15 [Source:VGNC Symbol;Acc:VGNC:30458]	gene	overlapping	0	40.686985	41.408096	27.804508	39.921986
Chr1:152399038-152404896	1	152399038	152404896	ERG	ENSBTAG00000011001	ERG, ETS transcription factor [Source:HGNC Symbol;Acc:HGNC:3446]	gene	overlapping	0	28.5708	44.329464	31.617384	41.773907
Chr1:152681364-152685283	1	152681364	152685283	null				Not found	0	40.47675	40.964844	49.702106	41.951214
Chr1:152707000-152712987	1	152707000	152712987	null				Not found	0	21.281334	31.333467	16.689333	25.275333
Chr1:152891972-152898315	1	152891972	152898315	ETS2	ENSBTAG00000009214	ETS proto-oncogene 2, transcription factor [Source:VGNC Symbol;Acc:VGNC:28627]	gene	upstream	1720	15.285865	21.124342	11.358781	26.417717
Chr1:152898335-152902774	1	152898335	152902774	null				Not found	0	11.423909	15.457392	7.953213	26.933172
Chr1:152948304-152954613	1	152948304	152954613	null				Not found	0	22.997433	24.642828	13.4124155	25.855818
Chr1:153184976-153190322	1	153184976	153190322	null				Not found	0	15.699921	22.353931	16.2754	29.749603
Chr1:153338598-153346152	1	153338598	153346152	COL6A6	ENSBTAG00000012837	collagen type VI alpha 6 chain [Source:HGNC Symbol;Acc:HGNC:27023]	gene	overlapping	0	40.31803	19.177795	26.702297	44.17987
Chr1:153351599-153358996	1	153351599	153358996	COL6A6	ENSBTAG00000012837	collagen type VI alpha 6 chain [Source:HGNC Symbol;Acc:HGNC:27023]	gene	overlapping	0	34.215508	15.620523	36.561146	27.8298
Chr1:153393171-153402063	1	153393171	153402063	COL6A6	ENSBTAG00000012837	collagen type VI alpha 6 chain [Source:HGNC Symbol;Acc:HGNC:27023]	gene	overlapping	0	38.310307	29.549772	39.873672	29.106089
Chr1:153677291-153690041	1	153677291	153690041	null				Not found	0	15.33608	28.544321	11.255951	22.16258
Chr1:153713701-153728193	1	153713701	153728193	null				Not found	0	24.778072	25.317944	34.111645	19.66975
Chr1:153941096-153949391	1	153941096	153949391	null				Not found	0	26.002163	35.680405	38.678326	28.701664
Chr1:154087315-154091092	1	154087315	154091092	SH3BP5	ENSBTAG00000023377	SH3 domain binding protein 5 [Source:VGNC Symbol;Acc:VGNC:34568]	gene	overlapping	0	52.633667	38.539143	48.720215	37.732
Chr1:154301537-154309313	1	154301537	154309313	null				Not found	0	48.09038	34.336163	17.492392	49.51369
Chr1:154309342-154318607	1	154309342	154318607	null				Not found	0	40.81399	35.892212	28.795597	42.512703
Chr1:154328839-154337358	1	154328839	154337358	HACL1	ENSBTAG00000003718	2-hydroxyacyl-CoA lyase 1 [Source:VGNC Symbol;Acc:VGNC:29740]	gene	upstream	148	38.4692	46.5868	52.862064	35.998173
Chr1:154437519-154440743	1	154437519	154440743	null				Not found	0	18.583742	21.076632	18.119955	9.695626
Chr1:154499477-154507001	1	154499477	154507001	ANKRD28	ENSBTAG00000024815	ankyrin repeat domain 28 [Source:VGNC Symbol;Acc:VGNC:25920]	gene	overlapping	0	39.68484	46.13749	56.128372	44.696068
Chr1:154965599-154972179	1	154965599	154972179	GALNT15	ENSBTAG00000008240	polypeptide N- acetylgalactosaminyltransferase 15 [Source:VGNC Symbol;Acc:VGNC:29228]	gene	overlapping	0	21.343842	22.36421	13.720349	25.471046
Chr1:154987381-154991585	1	154987381	154991585	null				Not found	0	43.022217	35.815784	18.74784	40.721497
Chr1:155113886-155116674	1	155113886	155116674	OXNAD1	ENSBTAG00000004891	oxidoreductase NAD binding domain containing 1 [Source:VGNC Symbol;Acc:VGNC:32512]	gene	overlapping	0	53.66532	48.14003	37.094288	56.85671
Chr1:155116687-155119870	1	155116687	155119870	OXNAD1	ENSBTAG00000004891	oxidoreductase NAD binding domain containing 1 [Source:VGNC Symbol;Acc:VGNC:32512]	gene	overlapping	0	42.973152	42.1509	34.359016	50.78858
Chr1:155163066-155167997	1	155163066	155167997	null				Not found	0	39.036533	40.141117	44.054836	23.667908
Chr1:155200747-155204493	1	155200747	155204493	null				Not found	0	42.896442	35.09858	32.84444	50.06279
Chr1:155204524-155207180	1	155204524	155207180	null				Not found	0	50.415604	39.156788	38.602886	49.812977
Chr1:155264914-155268859	1	155264914	155268859	null				Not found	0	45.48177	35.907757	29.09505	49.594078
Chr1:155282765-155285348	1	155282765	155285348	null				Not found	0	51.126026	37.466652	15.573887	32.469234
Chr1:155289666-155293184	1	155289666	155293184	null				Not found	0	43.402943	26.025148	23.063892	38.65549
Chr1:155293205-155296982	1	155293205	155296982	null				Not found	0	51.290504	47.77659	31.653255	58.898087
Chr1:155325146-155335855	1	155325146	155335855	null				Not found	0	23.787138	35.233604	30.424767	20.850433
Chr1:155375309-155382797	1	155375309	155382797	DAZL	ENSBTAG00000000502	deleted in azoospermia like [Source:HGNC Symbol;Acc:HGNC:2685]	gene	upstream	661	39.996994	44.535805	36.729633	31.47848
Chr1:155462999-155469937	1	155462999	155469937	null				Not found	0	5.4747925	8.123904	13.835659	4.613488
Chr1:155620716-155624379	1	155620716	155624379	PLCL2	ENSBTAG00000009942	phospholipase C like 2 [Source:VGNC Symbol;Acc:VGNC:32992]	gene	overlapping	0	40.49956	49.71004	20.721277	46.505676
Chr1:155641476-155644975	1	155641476	155644975	PLCL2	ENSBTAG00000009942	phospholipase C like 2 [Source:VGNC Symbol;Acc:VGNC:32992]	gene	overlapping	0	19.559143	34.19504	34.110245	18.12097
Chr1:155702435-155705268	1	155702435	155705268	PLCL2	ENSBTAG00000009942	phospholipase C like 2 [Source:VGNC Symbol;Acc:VGNC:32992]	gene	overlapping	0	36.727634	48.717342	25.71856	37.158623
Chr1:155705274-155708964	1	155705274	155708964	PLCL2	ENSBTAG00000009942	phospholipase C like 2 [Source:VGNC Symbol;Acc:VGNC:32992]	gene	overlapping	0	39.848286	47.067513	21.238066	36.8168
Chr1:155773852-155776004	1	155773852	155776004	PLCL2	ENSBTAG00000009942	phospholipase C like 2 [Source:VGNC Symbol;Acc:VGNC:32992]	gene	overlapping	0	54.394352	39.693737	46.378582	35.79431
Chr1:155776019-155778857	1	155776019	155778857	PLCL2	ENSBTAG00000009942	phospholipase C like 2 [Source:VGNC Symbol;Acc:VGNC:32992]	gene	overlapping	0	44.491737	42.299934	40.411034	51.695103
Chr1:155783282-155785726	1	155783282	155785726	PLCL2	ENSBTAG00000009942	phospholipase C like 2 [Source:VGNC Symbol;Acc:VGNC:32992]	gene	overlapping	0	47.33911	58.38693	49.602066	60.997715
Chr1:155785734-155788145	1	155785734	155788145	PLCL2	ENSBTAG00000009942	phospholipase C like 2 [Source:VGNC Symbol;Acc:VGNC:32992]	gene	overlapping	0	56.12671	59.26459	50.589195	60.442524
Chr1:155800703-155802585	1	155800703	155802585	PLCL2	ENSBTAG00000009942	phospholipase C like 2 [Source:VGNC Symbol;Acc:VGNC:32992]	gene	overlapping	0	27.059713	24.806002	30.285854	20.96932
Chr1:155859687-155864105	1	155859687	155864105	TBC1D5	ENSBTAG00000030581	TBC1 domain family member 5 [Source:RefSeq peptide;Acc:NP_001192418]	gene	overlapping	0	54.681053	57.089394	51.733753	60.127117
Chr1:155899223-155905184	1	155899223	155905184	TBC1D5	ENSBTAG00000030581	TBC1 domain family member 5 [Source:RefSeq peptide;Acc:NP_001192418]	gene	overlapping	0	29.658987	36.390247	42.62791	31.398935
Chr1:155918219-155924259	1	155918219	155924259	TBC1D5	ENSBTAG00000030581	TBC1 domain family member 5 [Source:RefSeq peptide;Acc:NP_001192418]	gene	overlapping	0	35.535435	43.5798	49.482426	34.345913
Chr1:156088546-156094196	1	156088546	156094196	TBC1D5	ENSBTAG00000030581	TBC1 domain family member 5 [Source:RefSeq peptide;Acc:NP_001192418]	gene	overlapping	0	34.34644	38.179504	43.17057	36.489197
Chr1:156528619-156534308	1	156528619	156534308	null				Not found	0	11.74215	15.147262	21.435396	9.72827
Chr1:156656529-156670785	1	156656529	156670785	null				Not found	0	22.339794	21.66392	23.274004	10.119706
Chr1:156670934-156680068	1	156670934	156680068	null				Not found	0	21.085463	25.28869	30.511553	21.522198
Chr1:156743588-156753811	1	156743588	156753811	null				Not found	0	8.945388	14.503077	23.462645	11.132329
Chr1:157122411-157130198	1	157122411	157130198	null				Not found	0	39.876114	30.687662	20.661947	40.759262
Chr1:157171065-157171831	1	157171065	157171831	SATB1	ENSBTAG00000021158	SATB homeobox 1 [Source:VGNC Symbol;Acc:VGNC:34298]	gene	overlapping	0	33.692253	45.09444	53.090054	38.229282
Chr1:157194543-157198943	1	157194543	157198943	SATB1	ENSBTAG00000021158	SATB homeobox 1 [Source:VGNC Symbol;Acc:VGNC:34298]	gene	overlapping	0	19.494019	18.28989	39.824753	12.317573
Chr1:157221633-157226231	1	157221633	157226231	SATB1	ENSBTAG00000021158	SATB homeobox 1 [Source:VGNC Symbol;Acc:VGNC:34298]	gene	overlapping	0	37.12636	33.367542	45.667168	31.178658
Chr1:157250878-157257087	1	157250878	157257087	SATB1	ENSBTAG00000021158	SATB homeobox 1 [Source:VGNC Symbol;Acc:VGNC:34298]	gene	overlapping	0	23.940746	29.942236	20.891376	38.548477
Chr1:157722745-157730178	1	157722745	157730178	null				Not found	0	7.6248784	23.700384	19.434471	31.461409
Chr1:157755576-157759621	1	157755576	157759621	null				Not found	0	26.429775	36.28107	26.534746	42.263565
Chr1:158119201-158129156	1	158119201	158129156	null				Not found	0	27.139284	32.880398	32.146255	13.376505
Chr2:13795-15811	2	13795	15811	null				Not found	0	14.341181	19.34404	3.493395	14.015039
Chr2:15835-17674	2	15835	17674	null				Not found	0	21.48897	23.120552	4.9473996	16.083048
Chr2:19631-21963	2	19631	21963	null				Not found	0	16.289442	35.8844	7.302209	22.005959
Chr2:36893-40449	2	36893	40449	null				Not found	0	29.357924	30.757818	19.987427	32.34563
Chr2:46033-49011	2	46033	49011	null				Not found	0	31.062294	42.11321	28.026506	38.8885
Chr2:49015-52326	2	49015	52326	null				Not found	0	30.510105	39.66808	26.669605	42.90453
Chr2:120648-122490	2	120648	122490	null				Not found	0	10.723206	27.26365	8.188008	14.335375
Chr2:361537-375230	2	361537	375230	OCA2	ENSBTAG00000009831	OCA2 melanosomal transmembrane protein [Source:HGNC Symbol;Acc:HGNC:8101]	gene	overlapping	0	46.94831	47.62172	49.19283	35.3195
Chr2:712885-723853	2	712885	723853	HERC2	ENSBTAG00000013916	E3 ubiquitin-protein ligase HERC2 [Source:RefSeq peptide;Acc:NP_001193010]	gene	overlapping	0	45.267796	51.323742	47.504387	59.40508
Chr2:1785137-1790226	2	1785137	1790226	ARHGEF4	ENSBTAG00000015834	rho guanine nucleotide exchange factor 4 [Source:RefSeq peptide;Acc:NP_001179002]	gene	overlapping	0	45.391605	37.447872	29.137478	38.385246
Chr2:1790240-1796573	2	1790240	1796573	ARHGEF4	ENSBTAG00000015834	rho guanine nucleotide exchange factor 4 [Source:RefSeq peptide;Acc:NP_001179002]	gene	overlapping	0	50.113358	44.397903	35.077904	48.69092
Chr2:2774653-2793513	2	2774653	2793513	null				Not found	0	24.072927	30.606234	39.94198	18.791996
Chr2:3932705-3941600	2	3932705	3941600	null				Not found	0	33.26138	39.571785	23.865145	33.875885
Chr2:4043837-4049877	2	4043837	4049877	null				Not found	0	19.252724	24.728695	11.297496	20.597757
Chr2:4063866-4069842	2	4063866	4069842	null				Not found	0	37.439095	44.286663	29.830193	36.51154
Chr2:4428306-4438654	2	4428306	4438654	SAP130	ENSBTAG00000006003	Sin3A associated protein 130 [Source:VGNC Symbol;Acc:VGNC:34280]	gene	overlapping	0	36.419327	49.069023	42.44659	53.7495
Chr2:5255394-5266071	2	5255394	5266071	null				Not found	0	8.686852	10.438246	10.917651	23.93816
Chr2:5368053-5373701	2	5368053	5373701	BIN1	ENSBTAG00000019177	bridging integrator 1 [Source:VGNC Symbol;Acc:VGNC:26497]	gene	overlapping	0	22.320559	26.652945	15.121085	24.86945
Chr2:5623420-5631908	2	5623420	5631908	null				Not found	0	41.316734	32.26769	22.174726	34.729862
Chr2:5864619-5873163	2	5864619	5873163	INPP1	ENSBTAG00000007584	inositol polyphosphate-1-phosphatase [Source:VGNC Symbol;Acc:VGNC:30208]	gene	overlapping	0	32.153553	31.583063	35.193115	24.34901
Chr2:7830728-7850009	2	7830728	7850009	GULP1	ENSBTAG00000007141	GULP, engulfment adaptor PTB domain containing 1 [Source:HGNC Symbol;Acc:HGNC:18649]	gene	overlapping	0	21.087572	17.532427	31.466637	17.151733
Chr2:7982895-7999056	2	7982895	7999056	null				Not found	0	17.726336	23.149652	29.049015	14.958353
Chr2:8855204-8872726	2	8855204	8872726	null				Not found	0	34.68313	21.73888	25.985899	38.410175
Chr2:9032141-9049139	2	9032141	9049139	CALCRL	ENSBTAG00000008483	calcitonin receptor like receptor [Source:VGNC Symbol;Acc:VGNC:26705]	gene	upstream	1152	22.463793	24.180855	18.120512	27.04023
Chr2:9681894-9693275	2	9681894	9693275	ITGAV	ENSBTAG00000019929	integrin subunit alpha V [Source:VGNC Symbol;Acc:VGNC:30323]	gene	overlapping	0	36.00268	37.32466	33.492348	42.5456
Chr2:9840201-9858200	2	9840201	9858200	ZC3H15	ENSBTAG00000021762	zinc finger CCCH-type containing 15 [Source:VGNC Symbol;Acc:VGNC:37103]	gene	overlapping	0	36.319862	27.317219	40.791786	30.345127
Chr2:10496745-10514301	2	10496745	10514301	null				Not found	0	8.451677	9.720459	21.434359	13.011359
Chr2:10514307-10524767	2	10514307	10524767	null				Not found	0	21.804241	9.054814	17.807272	11.140848
Chr2:11723609-11739243	2	11723609	11739243	null				Not found	0	13.3113165	6.655949	23.729212	11.082779
Chr2:11758798-11781063	2	11758798	11781063	null				Not found	0	16.316046	12.46567	27.709278	20.112879
Chr2:12056034-12079866	2	12056034	12079866	null				Not found	0	16.059622	15.419619	29.16945	16.2902
Chr2:12415725-12431341	2	12415725	12431341	null				Not found	0	22.366209	29.714653	28.266253	17.985014
Chr2:12638150-12658799	2	12638150	12658799	null				Not found	0	31.410467	34.43493	40.668945	22.412836
Chr2:12722926-12738423	2	12722926	12738423	null				Not found	0	30.93998	26.360254	34.807453	20.9014
Chr2:12738478-12758276	2	12738478	12758276	null				Not found	0	30.443096	28.495745	48.798866	32.341793
Chr2:12811946-12830175	2	12811946	12830175	null				Not found	0	35.557415	35.07317	43.56301	32.94296
Chr2:13005721-13024624	2	13005721	13024624	null				Not found	0	30.854101	32.575172	36.811794	25.301535
Chr2:13737762-13748140	2	13737762	13748140	FRZB	ENSBTAG00000010977	frizzled-related protein [Source:VGNC Symbol;Acc:VGNC:29124]	gene	overlapping	0	28.96543	26.789225	38.836372	28.86439
Chr2:13796050-13807247	2	13796050	13807247	null				Not found	0	31.93437	32.338017	41.27697	22.943817
Chr2:14012387-14031187	2	14012387	14031187	null				Not found	0	27.735662	23.528149	30.996862	18.927773
Chr2:14335734-14354952	2	14335734	14354952	PDE1A	ENSBTAG00000012100	phosphodiesterase 1A [Source:VGNC Symbol;Acc:VGNC:32671]	gene	overlapping	0	24.765062	26.858429	44.854355	27.571434
Chr2:15165275-15177552	2	15165275	15177552	ITGA4	ENSBTAG00000009256	integrin subunit alpha 4 [Source:VGNC Symbol;Acc:VGNC:30316]	gene	overlapping	0	31.881914	34.00294	38.29961	29.347832
Chr2:15235396-15248779	2	15235396	15248779	null				Not found	0	16.288343	20.960478	29.30259	12.87738
Chr2:15404223-15418951	2	15404223	15418951	null				Not found	0	36.102245	33.65071	40.274174	30.85737
Chr2:15452076-15470763	2	15452076	15470763	null				Not found	0	23.695913	25.60101	32.215187	20.223572
Chr2:16616707-16631727	2	16616707	16631727	null				Not found	0	31.381395	29.473705	27.08564	41.977913
Chr2:17118622-17135591	2	17118622	17135591	ZNF385B	ENSBTAG00000003120	zinc finger protein 385B [Source:VGNC Symbol;Acc:VGNC:37264]	gene	overlapping	0	35.56836	37.67963	41.96157	30.531181
Chr2:17168955-17180996	2	17168955	17180996	ZNF385B	ENSBTAG00000003120	zinc finger protein 385B [Source:VGNC Symbol;Acc:VGNC:37264]	gene	overlapping	0	38.909416	30.089546	38.57868	29.978434
Chr2:17649008-17662682	2	17649008	17662682	null				Not found	0	20.987906	27.411661	24.378355	37.72753
Chr2:18626820-18634036	2	18626820	18634036	null				Not found	0	27.243937	36.129757	25.794538	41.48319
Chr2:18755015-18768527	2	18755015	18768527	RBM45	ENSBTAG00000006168	RNA binding motif protein 45 [Source:HGNC Symbol;Acc:HGNC:24468]	gene	overlapping	0	36.338478	32.93101	46.2302	31.256582
Chr2:18904949-18915916	2	18904949	18915916	PDE11A	ENSBTAG00000016396	phosphodiesterase 11A [Source:VGNC Symbol;Acc:VGNC:32669]	gene	overlapping	0	32.79282	27.904707	16.217873	33.416298
Chr2:19237090-19246940	2	19237090	19246940	PDE11A	ENSBTAG00000016396	phosphodiesterase 11A [Source:VGNC Symbol;Acc:VGNC:32669]	gene	overlapping	0	16.227297	15.133135	18.6957	12.032874
Chr2:19643302-19658410	2	19643302	19658410	NFE2L2	ENSBTAG00000019255	nuclear factor, erythroid 2 like 2 [Source:VGNC Symbol;Acc:VGNC:32036]	gene	downstream	1130	29.18081	24.573849	23.071537	33.342304
Chr2:19710982-19720401	2	19710982	19720401	null				Not found	0	43.331535	42.494854	31.646908	41.29451
Chr2:20578920-20592577	2	20578920	20592577	null				Not found	0	26.826488	27.331137	42.636856	26.048874
Chr2:20787982-20789932	2	20787982	20789932	null				Not found	0	37.828964	32.728176	35.17288	27.263767
Chr2:20791703-20796152	2	20791703	20796152	HOXD4	ENSBTAG00000039581	homeobox D4 [Source:HGNC Symbol;Acc:HGNC:5138]	gene	overlapping	0	31.752268	25.245703	32.37084	22.675144
Chr2:21315012-21328524	2	21315012	21328524	null				Not found	0	37.04211	42.549522	45.054077	27.09365
Chr2:21609103-21622409	2	21609103	21622409	null				Not found	0	21.26554	15.38178	30.968264	16.59213
Chr2:21743093-21755803	2	21743093	21755803	ATF2	ENSBTAG00000002295	activating transcription factor 2 [Source:VGNC Symbol;Acc:VGNC:26240]	gene	overlapping	0	28.31537	24.69643	46.024025	26.250265
Chr2:21848264-21856492	2	21848264	21856492	null				Not found	0	24.803305	17.205515	18.057978	33.55079
Chr2:22841876-22858371	2	22841876	22858371	SP3	ENSBTAG00000000176	Sp3 transcription factor [Source:VGNC Symbol;Acc:VGNC:35154]	gene	overlapping	0	42.76204	32.03693	36.234634	50.751175
Chr2:22858376-22871760	2	22858376	22871760	SP3	ENSBTAG00000000176	Sp3 transcription factor [Source:VGNC Symbol;Acc:VGNC:35154]	gene	overlapping	0	35.023117	33.279835	27.951546	43.279613
Chr2:22888346-22901083	2	22888346	22901083	SP3	ENSBTAG00000000176	Sp3 transcription factor [Source:VGNC Symbol;Acc:VGNC:35154]	gene	overlapping	0	30.876106	32.926697	24.808256	38.460526
Chr2:23262532-23270139	2	23262532	23270139	null				Not found	0	20.150866	27.018373	12.38252	21.980246
Chr2:23368202-23380082	2	23368202	23380082	CDCA7	ENSBTAG00000003458	cell division cycle associated 7 [Source:VGNC Symbol;Acc:VGNC:27086]	gene	overlapping	0	39.76721	37.780624	31.556313	47.97623
Chr2:23387888-23390728	2	23387888	23390728	CDCA7	ENSBTAG00000003458	cell division cycle associated 7 [Source:VGNC Symbol;Acc:VGNC:27086]	gene	overlapping	0	10.021327	15.700855	23.478367	8.326473
Chr2:23582994-23594074	2	23582994	23594074	MAP3K20	ENSBTAG00000001083	mitogen-activated protein kinase kinase kinase MLT [Source:RefSeq peptide;Acc:NP_001192422]	gene	overlapping	0	35.994194	37.15116	29.730656	48.657166
Chr2:23633557-23647064	2	23633557	23647064	RAPGEF4	ENSBTAG00000020984	Rap guanine nucleotide exchange factor 4 [Source:VGNC Symbol;Acc:VGNC:33725]	gene	overlapping	0	37.348244	30.704538	31.437346	41.720165
Chr2:23758614-23772824	2	23758614	23772824	RAPGEF4	ENSBTAG00000020984	Rap guanine nucleotide exchange factor 4 [Source:VGNC Symbol;Acc:VGNC:33725]	gene	overlapping	0	35.368176	32.279728	48.00375	37.906033
Chr2:24159025-24169606	2	24159025	24169606	ITGA6	ENSBTAG00000017266	integrin subunit alpha 6 [Source:VGNC Symbol;Acc:VGNC:30318]	gene	overlapping	0	31.583216	39.4968	50.989876	39.00612
Chr2:24284624-24297792	2	24284624	24297792	null				Not found	0	22.741978	18.182657	8.973301	25.610283
Chr2:26437476-26451367	2	26437476	26451367	UBR3	ENSBTAG00000020296	ubiquitin protein ligase E3 component n- recognin 3 (putative) [Source:HGNC Symbol;Acc:HGNC:30467]	gene	overlapping	0	32.650944	34.059658	49.13766	30.25821
Chr2:26451372-26466644	2	26451372	26466644	UBR3	ENSBTAG00000020296	ubiquitin protein ligase E3 component n- recognin 3 (putative) [Source:HGNC Symbol;Acc:HGNC:30467]	gene	overlapping	0	29.309793	25.16853	40.98989	26.704908
Chr2:26982150-26993726	2	26982150	26993726	LRP2	ENSBTAG00000004555	LDL receptor related protein 2 [Source:VGNC Symbol;Acc:VGNC:30990]	gene	overlapping	0	33.47963	36.228523	38.919426	25.926016
Chr2:27145788-27161644	2	27145788	27161644	null				Not found	0	25.847599	27.883314	22.15658	32.212418
Chr2:27422553-27428532	2	27422553	27428532	CERS6	ENSBTAG00000044179	ceramide synthase 6 [Source:VGNC Symbol;Acc:VGNC:27228]	gene	overlapping	0	50.680305	40.95465	50.224716	40.50289
Chr2:27714750-27730628	2	27714750	27730628	CERS6	ENSBTAG00000044179	ceramide synthase 6 [Source:VGNC Symbol;Acc:VGNC:27228]	gene	overlapping	0	26.996868	19.986307	24.529264	13.6593485
Chr2:27787487-27797824	2	27787487	27797824	null				Not found	0	26.473541	21.544025	28.373556	16.019342
Chr2:28043996-28053185	2	28043996	28053185	null				Not found	0	43.411755	37.08794	26.19733	36.372204
Chr2:29485641-29504465	2	29485641	29504465	null				Not found	0	43.385323	33.644657	28.265728	41.843307
Chr2:30318298-30332613	2	30318298	30332613	SCN1A	ENSBTAG00000018520	sodium voltage-gated channel alpha subunit 1 [Source:VGNC Symbol;Acc:VGNC:34345]	gene	overlapping	0	23.54646	35.978653	32.757225	39.68533
Chr2:30447364-30460881	2	30447364	30460881	TTC21B	ENSBTAG00000016512	tetratricopeptide repeat domain 21B [Source:VGNC Symbol;Acc:VGNC:36460]	gene	overlapping	0	25.543682	32.714806	23.039679	40.668354
Chr2:30640676-30650572	2	30640676	30650572	GALNT3	ENSBTAG00000013957	polypeptide N- acetylgalactosaminyltransferase 3 [Source:VGNC Symbol;Acc:VGNC:29232]	gene	overlapping	0	31.278234	42.727173	33.90507	50.03562
Chr2:31654181-31671788	2	31654181	31671788	ENSBTAG00000005501	ENSBTAG00000005501	No description	gene	overlapping	0	41.828636	45.670956	31.034672	41.630154
Chr2:32853360-32868842	2	32853360	32868842	FIGN	ENSBTAG00000008704	fidgetin, microtubule severing factor [Source:VGNC Symbol;Acc:VGNC:29010]	gene	upstream	932	26.165825	9.321176	17.088537	34.702805
Chr2:33056069-33073342	2	33056069	33073342	null				Not found	0	39.40404	32.96178	28.700212	46.593285
Chr2:35122365-35138761	2	35122365	35138761	PSMD14	ENSBTAG00000021691	proteasome 26S subunit, non-ATPase 14 [Source:VGNC Symbol;Acc:VGNC:33465]	gene	overlapping	0	37.07222	40.332718	39.29992	33.736202
Chr2:35960737-35969463	2	35960737	35969463	RBMS1	ENSBTAG00000005180	RNA binding motif single stranded interacting protein 1 [Source:VGNC Symbol;Acc:VGNC:33809]	gene	overlapping	0	7.5498405	5.1002593	14.861438	7.023651
Chr2:36076265-36085641	2	36076265	36085641	RBMS1	ENSBTAG00000005180	RNA binding motif single stranded interacting protein 1 [Source:VGNC Symbol;Acc:VGNC:33809]	gene	overlapping	0	33.323006	36.754272	35.736042	48.217888
Chr2:37087565-37101616	2	37087565	37101616	BAZ2B	ENSBTAG00000020654	bromodomain adjacent to zinc finger domain protein 2B [Source:RefSeq peptide;Acc:NP_001192347]	gene	overlapping	0	32.8473	29.159632	45.124504	26.309425
Chr2:38462312-38479179	2	38462312	38479179	null				Not found	0	33.595318	32.084408	25.479733	35.049374
Chr2:39264796-39273651	2	39264796	39273651	null				Not found	0	32.071358	36.339825	48.416225	36.61261
Chr2:39784949-39796009	2	39784949	39796009	GPD2	ENSBTAG00000009770	glycerol-3-phosphate dehydrogenase 2 [Source:VGNC Symbol;Acc:VGNC:29531]	gene	overlapping	0	20.271343	20.358036	14.019419	36.598152
Chr2:39807601-39815964	2	39807601	39815964	GPD2	ENSBTAG00000009770	glycerol-3-phosphate dehydrogenase 2 [Source:VGNC Symbol;Acc:VGNC:29531]	gene	overlapping	0	25.806902	21.362434	14.733979	37.1194
Chr2:39928221-39947755	2	39928221	39947755	null				Not found	0	14.465867	13.913096	7.6146464	21.502989
Chr2:40011853-40013883	2	40011853	40013883	NR4A2	ENSBTAG00000003650	nuclear receptor subfamily 4 group A member 2 [Source:VGNC Symbol;Acc:VGNC:32246]	gene	overlapping	0	26.184841	29.051249	4.034527	18.171602
Chr2:43137337-43151317	2	43137337	43151317	null				Not found	0	27.67239	29.872124	33.83716	25.608799
Chr2:43268627-43292311	2	43268627	43292311	null				Not found	0	38.02336	31.056059	28.333992	37.6494
Chr2:43559106-43573180	2	43559106	43573180	ARL6IP6	ENSBTAG00000001435	ADP ribosylation factor like GTPase 6 interacting protein 6 [Source:VGNC Symbol;Acc:VGNC:26152]	gene	overlapping	0	40.204407	42.645042	38.857834	47.97921
Chr2:43653601-43660742	2	43653601	43660742	FMNL2	ENSBTAG00000026851	formin like 2 [Source:VGNC Symbol;Acc:VGNC:29047]	gene	overlapping	0	43.33657	41.280132	40.677525	49.737522
Chr2:44000284-44016376	2	44000284	44016376	null				Not found	0	23.453634	29.883516	43.622124	33.657516
Chr2:45277894-45284411	2	45277894	45284411	null				Not found	0	53.339417	45.097584	55.60037	44.94004
Chr2:47513898-47528759	2	47513898	47528759	EPC2	ENSBTAG00000018581	enhancer of polycomb homolog 2 [Source:VGNC Symbol;Acc:VGNC:28528]	gene	overlapping	0	35.717712	38.937054	31.528576	42.17655
Chr2:47608023-47618422	2	47608023	47618422	EPC2	ENSBTAG00000018581	enhancer of polycomb homolog 2 [Source:VGNC Symbol;Acc:VGNC:28528]	gene	overlapping	0	31.94137	30.03713	43.580765	34.457897
Chr2:47654475-47667864	2	47654475	47667864	null				Not found	0	26.688568	30.608507	24.951006	31.365501
Chr2:47667894-47675267	2	47667894	47675267	null				Not found	0	34.074497	25.594543	28.15215	46.718063
Chr2:47712195-47725232	2	47712195	47725232	null				Not found	0	36.398746	34.377094	27.948193	39.090767
Chr2:48661399-48675818	2	48661399	48675818	null				Not found	0	42.868607	30.242222	32.58701	44.504864
Chr2:48964461-48984402	2	48964461	48984402	null				Not found	0	27.706932	32.513367	25.390593	39.395985
Chr2:49382030-49402089	2	49382030	49402089	ENSBTAG00000046032	ENSBTAG00000046032	No description	gene	overlapping	0	22.254337	15.843	30.038855	17.805994
Chr2:49761575-49785419	2	49761575	49785419	null				Not found	0	25.472218	26.038126	39.93807	22.724697
Chr2:49877940-49900833	2	49877940	49900833	null				Not found	0	27.978403	29.749477	42.32687	20.493147
Chr2:51332933-51345848	2	51332933	51345848	null				Not found	0	20.26692	28.45292	25.07004	39.994133
Chr2:52137134-52154851	2	52137134	52154851	null				Not found	0	24.5238	23.126366	14.744525	24.069523
Chr2:52798079-52812459	2	52798079	52812459	GTDC1	ENSBTAG00000001132	glycosyltransferase like domain containing 1 [Source:VGNC Symbol;Acc:VGNC:29690]	gene	overlapping	0	24.487846	37.68844	37.99558	26.0844
Chr2:54580533-54593539	2	54580533	54593539	null				Not found	0	29.064201	36.98809	42.04056	40.82759
Chr2:55840469-55863418	2	55840469	55863418	null				Not found	0	39.541084	37.172035	53.640858	38.074516
Chr2:55984965-56006394	2	55984965	56006394	null				Not found	0	41.237473	44.56281	48.61257	31.60879
Chr2:56044261-56065519	2	56044261	56065519	null				Not found	0	34.69874	36.711235	48.39669	39.030296
Chr2:56519330-56542588	2	56519330	56542588	null				Not found	0	28.360598	37.03204	43.895588	33.979527
Chr2:56908131-56922691	2	56908131	56922691	ENSBTAG00000024632	ENSBTAG00000024632	No description	gene	overlapping	0	23.763372	38.33927	39.236626	17.823856
Chr2:57326831-57350056	2	57326831	57350056	null				Not found	0	21.834635	27.325981	28.2264	19.429815
Chr2:57595985-57613582	2	57595985	57613582	null				Not found	0	24.462437	19.221552	24.81123	16.917213
Chr2:58204817-58226732	2	58204817	58226732	null				Not found	0	12.181225	8.80344	25.740477	12.048358
Chr2:58900947-58916244	2	58900947	58916244	null				Not found	0	21.059628	16.135986	16.746979	29.472424
Chr2:59228579-59244899	2	59228579	59244899	null				Not found	0	36.930897	32.16877	44.279648	32.795025
Chr2:60015375-60026115	2	60015375	60026115	THSD7B	ENSBTAG00000044055	thrombospondin type 1 domain containing 7B [Source:VGNC Symbol;Acc:VGNC:35851]	gene	overlapping	0	21.186533	30.20258	32.580574	18.79033
Chr2:60985210-60996367	2	60985210	60996367	null				Not found	0	28.938623	38.07535	42.858486	30.37028
Chr2:61107487-61121301	2	61107487	61121301	null				Not found	0	32.353676	31.08255	47.8708	33.140812
Chr2:61581380-61583133	2	61581380	61583133	CXCR4	ENSBTAG00000001060	C-X-C motif chemokine receptor 4 [Source:VGNC Symbol;Acc:VGNC:27856]	gene	overlapping	0	11.765708	6.9883146	17.976616	4.8857512
Chr2:61618486-61631246	2	61618486	61631246	null				Not found	0	20.553795	12.413714	10.408268	19.729118
Chr2:61926507-61944596	2	61926507	61944596	UBXN4	ENSBTAG00000015169	UBX domain protein 4 [Source:VGNC Symbol;Acc:VGNC:36627]	gene	overlapping	0	41.339584	40.20378	29.760326	43.788242
Chr2:62001002-62018141	2	62001002	62018141	R3HDM1	ENSBTAG00000013302	R3H domain containing 1 [Source:HGNC Symbol;Acc:HGNC:9757]	gene	overlapping	0	31.575636	42.19488	41.381714	51.330795
Chr2:62855432-62867722	2	62855432	62867722	TMEM163	ENSBTAG00000018753	transmembrane protein 163 [Source:VGNC Symbol;Acc:VGNC:35988]	gene	overlapping	0	30.797295	33.014103	28.457867	40.5485
Chr2:62903546-62918734	2	62903546	62918734	TMEM163	ENSBTAG00000018753	transmembrane protein 163 [Source:VGNC Symbol;Acc:VGNC:35988]	gene	overlapping	0	32.675003	40.242897	26.636862	44.286385
Chr2:63124286-63131325	2	63124286	63131325	MGAT5	ENSBTAG00000018744	mannosyl (alpha-1,6-)-glycoprotein beta-1,6- N-acetyl-glucosaminyltransferase [Source:HGNC Symbol;Acc:HGNC:7049]	gene	overlapping	0	45.389877	49.49317	35.341743	52.44532
Chr2:63332596-63338899	2	63332596	63338899	MGAT5	ENSBTAG00000018744	mannosyl (alpha-1,6-)-glycoprotein beta-1,6- N-acetyl-glucosaminyltransferase [Source:HGNC Symbol;Acc:HGNC:7049]	gene	overlapping	0	40.923985	41.33596	42.859455	56.134205
Chr2:63820527-63829990	2	63820527	63829990	null				Not found	0	24.462627	21.009157	38.965733	22.390331
Chr2:64487165-64492644	2	64487165	64492644	null				Not found	0	13.751051	28.526642	27.236073	20.096594
Chr2:65163359-65178579	2	65163359	65178579	null				Not found	0	35.749874	35.170647	47.69946	35.173294
Chr2:65736854-65752468	2	65736854	65752468	null				Not found	0	22.12695	22.938423	17.211578	30.015858
Chr2:65911771-65930099	2	65911771	65930099	ACTR3	ENSBTAG00000003401	actin-related protein 3 [Source:RefSeq peptide;Acc:NP_776651]	gene	overlapping	0	32.622833	28.713541	29.20367	41.313183
Chr2:66397180-66413547	2	66397180	66413547	null				Not found	0	16.109966	18.486109	34.90721	22.504004
Chr2:66550047-66567655	2	66550047	66567655	null				Not found	0	12.754251	12.931479	18.371338	9.339362
Chr2:67420020-67441334	2	67420020	67441334	null				Not found	0	30.175615	31.048096	39.410706	28.44554
Chr2:67586380-67599579	2	67586380	67599579	null				Not found	0	36.591537	24.762764	45.005795	32.72626
Chr2:67717719-67739416	2	67717719	67739416	null				Not found	0	32.549694	38.956825	41.21722	34.3222
Chr2:67761715-67778481	2	67761715	67778481	null				Not found	0	39.057976	34.92	42.172844	33.219505
Chr2:67800476-67817786	2	67800476	67817786	null				Not found	0	40.37976	33.677876	42.999893	29.692112
Chr2:67853682-67873666	2	67853682	67873666	null				Not found	0	25.21197	27.938442	46.810295	26.250858
Chr2:68841592-68860258	2	68841592	68860258	null				Not found	0	30.06387	31.02408	36.42329	32.90635
Chr2:69777651-69793360	2	69777651	69793360	null				Not found	0	12.633955	14.503204	13.706264	27.217678
Chr2:69793489-69806465	2	69793489	69806465	null				Not found	0	22.845201	23.289694	13.53656	29.100279
Chr2:69851554-69858300	2	69851554	69858300	U6	ENSBTAG00000042265	U6 spliceosomal RNA [Source:RFAM;Acc:RF00026]	gene	overlapping	0	22.42832	19.32853	14.1880045	29.397152
Chr2:71261534-71271047	2	71261534	71271047	null				Not found	0	17.71508	18.829552	7.288885	16.22361
Chr2:72502364-72509227	2	72502364	72509227	null				Not found	0	43.083164	26.271578	18.321012	31.853264
Chr2:72509334-72517486	2	72509334	72517486	null				Not found	0	34.234486	26.627678	25.028833	31.404692
Chr2:72535497-72543705	2	72535497	72543705	null				Not found	0	36.360195	34.951283	18.229122	30.011875
Chr2:72779879-72788266	2	72779879	72788266	null				Not found	0	26.271578	24.119732	15.598963	23.837769
Chr2:72978463-72985840	2	72978463	72985840	GLI2	ENSBTAG00000011682	GLI family zinc finger 2 [Source:VGNC Symbol;Acc:VGNC:29400]	gene	overlapping	0	31.167517	37.148113	24.595392	44.10979
Chr2:73162505-73166119	2	73162505	73166119	GLI2	ENSBTAG00000011682	GLI family zinc finger 2 [Source:VGNC Symbol;Acc:VGNC:29400]	gene	overlapping	0	32.776478	31.991245	43.79582	33.30538
Chr2:73166126-73167192	2	73166126	73167192	GLI2	ENSBTAG00000011682	GLI family zinc finger 2 [Source:VGNC Symbol;Acc:VGNC:29400]	gene	overlapping	0	26.425632	30.718983	34.757057	21.5904
Chr2:73695323-73704006	2	73695323	73704006	CLASP1	ENSBTAG00000019781	cytoplasmic linker associated protein 1 [Source:VGNC Symbol;Acc:VGNC:27389]	gene	overlapping	0	44.156437	36.83344	32.537113	45.241253
Chr2:73772655-73782737	2	73772655	73782737	null				Not found	0	8.600295	8.342782	9.630423	22.590994
Chr2:73782841-73792175	2	73782841	73792175	null				Not found	0	25.19993	22.84165	18.389036	30.391422
Chr2:73859761-73872119	2	73859761	73872119	null				Not found	0	33.649075	26.133444	20.02231	35.678474
Chr2:75781128-75806209	2	75781128	75806209	null				Not found	0	25.737505	23.780754	28.912163	17.860416
Chr2:76051641-76075930	2	76051641	76075930	null				Not found	0	22.092175	20.98428	32.798496	19.755949
Chr2:78107891-78129258	2	78107891	78129258	null				Not found	0	23.144438	29.790133	38.599808	19.897074
Chr2:78328412-78344221	2	78328412	78344221	null				Not found	0	33.195805	31.264158	44.58767	32.173454
Chr2:78549953-78570730	2	78549953	78570730	null				Not found	0	22.863636	26.06637	26.398096	41.016113
Chr2:79281558-79289820	2	79281558	79289820	GYPC	ENSBTAG00000014863	glycophorin-C [Source:RefSeq peptide;Acc:NP_001002886]	gene	overlapping	0	22.076193	21.468027	13.679471	26.081335
Chr2:79289898-79300595	2	79289898	79300595	GYPC	ENSBTAG00000014863	glycophorin-C [Source:RefSeq peptide;Acc:NP_001002886]	gene	overlapping	0	28.714611	33.21157	21.826336	34.47804
Chr2:79309354-79327366	2	79309354	79327366	null				Not found	0	28.512278	35.627132	20.568518	32.372677
Chr2:80357744-80368501	2	80357744	80368501	MYO1B	ENSBTAG00000011256	myosin IB [Source:VGNC Symbol;Acc:VGNC:31817]	gene	overlapping	0	39.275757	47.086845	53.305378	38.01244
Chr2:81598600-81615764	2	81598600	81615764	null				Not found	0	19.762257	22.84619	29.897943	20.663683
Chr2:82155360-82173106	2	82155360	82173106	null				Not found	0	25.42381	23.693926	27.414885	42.094627
Chr2:82297673-82318353	2	82297673	82318353	null				Not found	0	23.720852	12.921712	23.844074	13.732419
Chr2:82640377-82659064	2	82640377	82659064	null				Not found	0	21.612305	19.176811	30.734705	15.766522
Chr2:83074320-83082716	2	83074320	83082716	null				Not found	0	35.852528	26.875935	35.910934	19.848835
Chr2:83479283-83499326	2	83479283	83499326	null				Not found	0	31.61816	27.540018	22.734932	35.661366
Chr2:83920183-83937805	2	83920183	83937805	null				Not found	0	35.38501	31.730537	43.372684	27.060986
Chr2:85521653-85532770	2	85521653	85532770	null				Not found	0	36.93968	32.91714	26.654387	40.34791
Chr2:86107656-86120539	2	86107656	86120539	ANKRD44	ENSBTAG00000031696	ankyrin repeat domain 44 [Source:HGNC Symbol;Acc:HGNC:25259]	gene	overlapping	0	36.59425	31.35549	42.654667	26.9115
Chr2:86354676-86368242	2	86354676	86368242	SF3B1	ENSBTAG00000008915	splicing factor 3b subunit 1 [Source:VGNC Symbol;Acc:VGNC:34509]	gene	overlapping	0	38.84279	43.774117	36.71373	46.982788
Chr2:86430849-86446648	2	86430849	86446648	HSPD1	ENSBTAG00000012586	heat shock protein family D (Hsp60) member 1 [Source:HGNC Symbol;Acc:HGNC:5261]	gene	overlapping	0	33.023396	30.961918	30.77786	42.168537
Chr2:87267748-87281863	2	87267748	87281863	null				Not found	0	25.629938	31.726112	37.76017	23.783907
Chr2:89004813-89021346	2	89004813	89021346	null				Not found	0	25.824543	27.410648	19.972105	37.071228
Chr2:89325309-89336897	2	89325309	89336897	SPATS2L	ENSBTAG00000016092	spermatogenesis associated serine rich 2 like [Source:VGNC Symbol;Acc:VGNC:35194]	gene	overlapping	0	32.596603	22.47798	19.615793	34.29443
Chr2:90375339-90385950	2	90375339	90385950	TRAK2	ENSBTAG00000014933	trafficking kinesin protein 2 [Source:VGNC Symbol;Acc:VGNC:36281]	gene	overlapping	0	48.199898	37.874634	30.76862	46.19209
Chr2:90553975-90571522	2	90553975	90571522	C2CD6	ENSBTAG00000017436	C2 calcium dependent domain containing 6 [Source:VGNC Symbol;Acc:VGNC:26637]	gene	overlapping	0	29.874634	18.876898	27.97076	20.452703
Chr2:90966160-90975743	2	90966160	90975743	null				Not found	0	26.168242	20.182285	14.432055	27.531887
Chr2:91162764-91176493	2	91162764	91176493	SUMO1	ENSBTAG00000009859	small ubiquitin-like modifier 1 [Source:VGNC Symbol;Acc:VGNC:35473]	gene	overlapping	0	39.586506	28.72993	29.794529	41.991722
Chr2:92315778-92325264	2	92315778	92325264	CD28	ENSBTAG00000007445	CD28 molecule [Source:VGNC Symbol;Acc:VGNC:27021]	gene	overlapping	0	15.324468	17.711231	13.163883	26.47573
Chr2:92864587-92881480	2	92864587	92881480	null				Not found	0	32.631374	32.25468	43.693874	28.895727
Chr2:93009350-93022145	2	93009350	93022145	null				Not found	0	26.630836	14.04536	25.991232	15.02809
Chr2:93096346-93107401	2	93096346	93107401	null				Not found	0	38.67976	41.439053	30.644585	54.00146
Chr2:93164195-93176173	2	93164195	93176173	null				Not found	0	40.45329	30.840776	21.727419	40.722965
Chr2:93176214-93187789	2	93176214	93187789	null				Not found	0	41.548985	34.495094	38.827938	50.813267
Chr2:94123293-94136963	2	94123293	94136963	null				Not found	0	38.701374	25.03008	43.33839	29.986025
Chr2:94204476-94219503	2	94204476	94219503	null				Not found	0	34.000057	35.91705	34.603928	44.443295
Chr2:96232231-96244621	2	96232231	96244621	null				Not found	0	25.174194	14.818223	30.11569	18.041208
Chr2:96954864-96961990	2	96954864	96961990	IDH1	ENSBTAG00000020527	isocitrate dehydrogenase (NADP(+)) 1, cytosolic [Source:HGNC Symbol;Acc:HGNC:5382]	gene	overlapping	0	19.75188	15.251707	23.217974	9.7654295
Chr2:97032095-97044083	2	97032095	97044083	PIKFYVE	ENSBTAG00000002177	phosphoinositide kinase, FYVE-type zinc finger containing [Source:VGNC Symbol;Acc:VGNC:32898]	gene	overlapping	0	27.922937	30.61733	34.366222	21.1323
Chr2:97070575-97077711	2	97070575	97077711	ENSBTAG00000002180	ENSBTAG00000002180	No description	gene	overlapping	0	23.61575	30.413391	32.283	21.470877
Chr2:97321569-97332982	2	97321569	97332982	null				Not found	0	35.895184	26.60525	20.461348	35.181705
Chr2:97792499-97808416	2	97792499	97808416	null				Not found	0	32.70451	26.962114	40.625595	25.57451
Chr2:97902807-97918500	2	97902807	97918500	MAP2	ENSBTAG00000018130	microtubule associated protein 2 [Source:VGNC Symbol;Acc:VGNC:31182]	gene	overlapping	0	27.42999	25.271294	34.646904	23.507296
Chr2:98024753-98036941	2	98024753	98036941	UNC80	ENSBTAG00000015415	unc-80 homolog, NALCN channel complex subunit [Source:VGNC Symbol;Acc:VGNC:36676]	gene	overlapping	0	21.085123	19.326897	29.016407	14.6071005
Chr2:98036946-98048879	2	98036946	98048879	UNC80	ENSBTAG00000015415	unc-80 homolog, NALCN channel complex subunit [Source:VGNC Symbol;Acc:VGNC:36676]	gene	overlapping	0	30.75413	22.040949	34.162334	20.561039
Chr2:98073170-98087738	2	98073170	98087738	UNC80	ENSBTAG00000015415	unc-80 homolog, NALCN channel complex subunit [Source:VGNC Symbol;Acc:VGNC:36676]	gene	overlapping	0	26.585827	28.201103	34.361893	26.101814
Chr2:98511145-98530867	2	98511145	98530867	MYL1	ENSBTAG00000009707	myosin light chain 1 [Source:VGNC Symbol;Acc:VGNC:31799]	gene	overlapping	0	21.074896	23.230082	30.81947	17.750313
Chr2:99302762-99323347	2	99302762	99323347	null				Not found	0	15.402379	14.151752	27.593851	17.71508
Chr2:99356197-99374013	2	99356197	99374013	null				Not found	0	11.830229	7.2443805	19.766191	11.672191
Chr2:99906771-99921830	2	99906771	99921830	ENSBTAG00000012647	ENSBTAG00000012647	No description	gene	overlapping	0	42.257812	35.76876	45.02147	33.124012
Chr2:99955562-99975794	2	99955562	99975794	ENSBTAG00000012647	ENSBTAG00000012647	No description	gene	overlapping	0	34.464615	32.835533	42.471375	31.013432
Chr2:100049424-100065575	2	100049424	100065575	null				Not found	0	30.831081	41.065323	40.34683	22.60831
Chr2:100219944-100236588	2	100219944	100236588	null				Not found	0	30.333391	27.097548	35.12696	21.415571
Chr2:100275889-100293745	2	100275889	100293745	null				Not found	0	26.938768	33.296947	34.779648	24.647865
Chr2:100293765-100306969	2	100293765	100306969	ENSBTAG00000005239	ENSBTAG00000005239	No description	gene	overlapping	0	25.33411	27.053415	34.246593	25.062016
Chr2:100320993-100336178	2	100320993	100336178	null				Not found	0	30.408024	34.184708	35.204185	26.097643
Chr2:100879435-100900950	2	100879435	100900950	null				Not found	0	38.207615	38.308693	47.768085	36.80203
Chr2:101380633-101396085	2	101380633	101396085	null				Not found	0	19.776236	15.910747	25.398357	21.787014
Chr2:102848592-102868572	2	102848592	102868572	null				Not found	0	43.170708	23.262674	38.853188	19.016672
Chr2:103229215-103241833	2	103229215	103241833	null				Not found	0	25.841827	27.20827	42.402103	20.0591
Chr2:103249252-103268252	2	103249252	103268252	null				Not found	0	35.96298	27.587162	38.413677	29.69888
Chr2:104222129-104238889	2	104222129	104238889	null				Not found	0	22.87696	24.922358	13.856258	22.911215
Chr2:104265815-104278566	2	104265815	104278566	null				Not found	0	19.126207	27.314741	16.474922	33.37406
Chr2:104304594-104315712	2	104304594	104315712	null				Not found	0	28.655949	36.282173	20.758772	43.153637
Chr2:104315849-104327353	2	104315849	104327353	null				Not found	0	22.686817	24.494408	14.553266	29.448448
Chr2:104350585-104365988	2	104350585	104365988	null				Not found	0	33.59087	34.216297	17.544155	36.686543
Chr2:104760478-104766928	2	104760478	104766928	null				Not found	0	30.950647	30.418535	19.909937	39.698742
Chr2:104783063-104792010	2	104783063	104792010	ENSBTAG00000016183	ENSBTAG00000016183	E3 ubiquitin-protein ligase MARCH4 precursor [Source:RefSeq peptide;Acc:NP_001192420]	gene	overlapping	0	17.88165	19.815924	12.900855	21.392803
Chr2:104802250-104809910	2	104802250	104809910	ENSBTAG00000016183	ENSBTAG00000016183	E3 ubiquitin-protein ligase MARCH4 precursor [Source:RefSeq peptide;Acc:NP_001192420]	gene	overlapping	0	28.602337	20.572102	12.243733	28.577005
Chr2:104851534-104855080	2	104851534	104855080	null				Not found	0	16.057688	15.153096	12.947138	22.590754
Chr2:104900072-104902271	2	104900072	104902271	null				Not found	0	34.249954	20.177782	12.1675415	30.838924
Chr2:104902278-104905363	2	104902278	104905363	null				Not found	0	45.88436	26.810244	24.668299	42.676765
Chr2:104913277-104915693	2	104913277	104915693	null				Not found	0	38.665215	27.260065	51.536186	37.202755
Chr2:104915724-104919678	2	104915724	104919678	null				Not found	0	40.44664	31.627333	54.081425	32.71286
Chr2:104919713-104924212	2	104919713	104924212	null				Not found	0	43.232662	25.851582	37.32466	24.510319
Chr2:104924228-104928945	2	104924228	104928945	null				Not found	0	45.788017	32.098248	45.305622	31.234875
Chr2:104963232-104968681	2	104963232	104968681	null				Not found	0	26.060007	16.84731	10.4947605	20.384241
Chr2:105140048-105146622	2	105140048	105146622	SMARCAL1	ENSBTAG00000003843	SWI/SNF related, matrix associated, actin dependent regulator of chromatin, subfamily a like 1 [Source:VGNC Symbol;Acc:VGNC:34990]	gene	overlapping	0	45.004032	40.444527	30.83079	43.467403
Chr2:105153899-105159085	2	105153899	105159085	SMARCAL1	ENSBTAG00000003843	SWI/SNF related, matrix associated, actin dependent regulator of chromatin, subfamily a like 1 [Source:VGNC Symbol;Acc:VGNC:34990]	gene	overlapping	0	52.604298	56.68436	44.54921	54.281067
Chr2:105222683-105229747	2	105222683	105229747	null				Not found	0	31.829987	34.93481	19.20602	33.39327
Chr2:105229757-105236304	2	105229757	105236304	null				Not found	0	24.67261	23.422417	14.530371	28.865427
Chr2:105251541-105258759	2	105251541	105258759	null				Not found	0	26.270494	21.52924	16.759937	25.4557
Chr2:105320296-105329412	2	105320296	105329412	null				Not found	0	22.917835	27.360998	16.32272	27.267216
Chr2:105402466-105415591	2	105402466	105415591	null				Not found	0	29.821926	32.20483	16.211006	29.513556
Chr2:105424847-105435898	2	105424847	105435898	null				Not found	0	39.770054	40.97819	25.310017	45.54384
Chr2:105648751-105659177	2	105648751	105659177	null				Not found	0	30.675703	33.204967	25.640362	31.328802
Chr2:106629870-106636343	2	106629870	106636343	TNS1	ENSBTAG00000002485	tensin 1 [Source:VGNC Symbol;Acc:VGNC:36207]	gene	overlapping	0	30.218359	39.151833	26.561924	45.7556
Chr2:106665429-106674884	2	106665429	106674884	TNS1	ENSBTAG00000002485	tensin 1 [Source:VGNC Symbol;Acc:VGNC:36207]	gene	overlapping	0	38.646187	42.92311	35.92983	49.362892
Chr2:106684146-106690524	2	106684146	106690524	TNS1	ENSBTAG00000002485	tensin 1 [Source:VGNC Symbol;Acc:VGNC:36207]	gene	overlapping	0	28.100111	32.03072	21.520971	30.097351
Chr2:106697620-106704505	2	106697620	106704505	TNS1	ENSBTAG00000002485	tensin 1 [Source:VGNC Symbol;Acc:VGNC:36207]	gene	overlapping	0	41.036495	39.266945	25.623987	37.463234
Chr2:106758461-106764371	2	106758461	106764371	TNS1	ENSBTAG00000002485	tensin 1 [Source:VGNC Symbol;Acc:VGNC:36207]	gene	overlapping	0	34.740932	36.3995	25.636919	39.06885
Chr2:106817520-106825972	2	106817520	106825972	null				Not found	0	30.785511	35.794083	22.25125	34.971313
Chr2:106908558-106917578	2	106908558	106917578	CXCR2	ENSBTAG00000038042	No description	gene	overlapping	0	21.874077	25.027895	21.941584	31.638544
Chr2:107891817-107894640	2	107891817	107894640	ATG9A	ENSBTAG00000020608	autophagy related 9A [Source:VGNC Symbol;Acc:VGNC:26262]	gene	overlapping	0	20.033314	18.602837	28.496103	16.105276
Chr2:108257153-108260083	2	108257153	108260083	STK11IP	ENSBTAG00000038992	serine/threonine kinase 11 interacting protein [Source:VGNC Symbol;Acc:VGNC:35386]	gene	overlapping	0	57.292675	53.4757	42.15525	61.41756
Chr2:108880614-108894246	2	108880614	108894246	null				Not found	0	26.353117	26.560387	36.161945	23.06129
Chr2:109096745-109118560	2	109096745	109118560	null				Not found	0	30.766876	32.06342	36.15615	24.478575
Chr2:109459914-109478410	2	109459914	109478410	null				Not found	0	32.905422	28.041065	33.949764	24.06823
Chr2:109494810-109514011	2	109494810	109514011	null				Not found	0	32.35015	25.007416	37.371616	20.638882
Chr2:110411253-110426728	2	110411253	110426728	null				Not found	0	30.681812	23.061848	37.33997	22.522856
Chr2:110494878-110508901	2	110494878	110508901	null				Not found	0	19.43592	17.161285	28.020288	18.284813
Chr2:110789498-110792776	2	110789498	110792776	null				Not found	0	32.030987	29.828365	19.095827	27.577515
Chr2:111367851-111379018	2	111367851	111379018	null				Not found	0	39.77871	30.952616	24.141548	35.211475
Chr2:111430529-111441641	2	111430529	111441641	SGPP2	ENSBTAG00000046649	sphingosine-1-phosphate phosphatase 2 [Source:HGNC Symbol;Acc:HGNC:19953]	gene	overlapping	0	40.365623	41.628586	36.848255	45.017376
Chr2:111558807-111572985	2	111558807	111572985	FARSB	ENSBTAG00000011649	phenylalanyl-tRNA synthetase beta subunit [Source:VGNC Symbol;Acc:VGNC:28868]	gene	overlapping	0	30.957302	21.446619	15.488227	24.784908
Chr2:111728455-111741748	2	111728455	111741748	null				Not found	0	24.679401	19.37428	21.971184	33.234188
Chr2:112633126-112649048	2	112633126	112649048	null				Not found	0	41.842216	33.112965	41.72998	27.336954
Chr2:113450421-113458173	2	113450421	113458173	CUL3	ENSBTAG00000021769	cullin 3 [Source:VGNC Symbol;Acc:VGNC:27831]	gene	overlapping	0	37.68511	46.69212	53.961998	39.96043
Chr2:113743080-113756176	2	113743080	113756176	DOCK10	ENSBTAG00000000581	dedicator of cytokinesis 10 [Source:VGNC Symbol;Acc:VGNC:28155]	gene	overlapping	0	26.444584	19.408794	36.50196	20.453682
Chr2:113825000-113837869	2	113825000	113837869	DOCK10	ENSBTAG00000000581	dedicator of cytokinesis 10 [Source:VGNC Symbol;Acc:VGNC:28155]	gene	overlapping	0	40.4592	36.399635	40.635868	30.806314
Chr2:113914085-113931828	2	113914085	113931828	null				Not found	0	29.186502	19.959219	32.184654	21.132824
Chr2:114071973-114088264	2	114071973	114088264	null				Not found	0	23.309992	6.1466703	25.457933	11.262684
Chr2:114216674-114226524	2	114216674	114226524	null				Not found	0	25.80514	25.492983	44.468426	27.098505
Chr2:115510415-115519457	2	115510415	115519457	null				Not found	0	9.482638	11.327992	29.37519	13.715568
Chr2:116611052-116623087	2	116611052	116623087	SLC19A3	ENSBTAG00000021325	solute carrier family 19 member 3 [Source:HGNC Symbol;Acc:HGNC:16266]	gene	overlapping	0	20.506435	10.237055	22.059698	8.652608
Chr2:116657755-116662886	2	116657755	116662886	null				Not found	0	15.41083	16.009062	23.970144	10.564795
Chr2:117893331-117904604	2	117893331	117904604	PID1	ENSBTAG00000037640	phosphotyrosine interaction domain containing 1 [Source:VGNC Symbol;Acc:VGNC:32862]	gene	overlapping	0	38.09314	38.471603	28.495478	38.487503
Chr2:118184535-118193184	2	118184535	118193184	DNER	ENSBTAG00000016063	delta/notch like EGF repeat containing [Source:VGNC Symbol;Acc:VGNC:28139]	gene	upstream	947	28.19986	14.849471	27.300663	11.18125
Chr2:118193186-118202532	2	118193186	118202532	DNER	ENSBTAG00000016063	delta/notch like EGF repeat containing [Source:VGNC Symbol;Acc:VGNC:28139]	gene	overlapping	0	36.295204	19.304209	39.670296	22.923536
Chr2:118202541-118210673	2	118202541	118210673	DNER	ENSBTAG00000016063	delta/notch like EGF repeat containing [Source:VGNC Symbol;Acc:VGNC:28139]	gene	overlapping	0	30.20258	21.919651	36.73829	14.498187
Chr2:118231110-118240620	2	118231110	118240620	DNER	ENSBTAG00000016063	delta/notch like EGF repeat containing [Source:VGNC Symbol;Acc:VGNC:28139]	gene	overlapping	0	29.867773	23.978449	35.585125	24.01863
Chr2:118240758-118250077	2	118240758	118250077	DNER	ENSBTAG00000016063	delta/notch like EGF repeat containing [Source:VGNC Symbol;Acc:VGNC:28139]	gene	overlapping	0	20.846071	16.671675	32.32159	14.149807
Chr2:118313870-118324509	2	118313870	118324509	DNER	ENSBTAG00000016063	delta/notch like EGF repeat containing [Source:VGNC Symbol;Acc:VGNC:28139]	gene	overlapping	0	29.324924	26.89159	30.632868	22.970928
Chr2:118344201-118352505	2	118344201	118352505	DNER	ENSBTAG00000016063	delta/notch like EGF repeat containing [Source:VGNC Symbol;Acc:VGNC:28139]	gene	overlapping	0	28.027245	19.333235	33.756363	21.662712
Chr2:118451158-118465453	2	118451158	118465453	null				Not found	0	34.45351	31.520117	24.148563	35.009228
Chr2:118747229-118760817	2	118747229	118760817	null				Not found	0	22.184229	25.799786	23.464926	30.336626
Chr2:119087499-119097818	2	119087499	119097818	ENSBTAG00000015752	ENSBTAG00000015752	No description	gene	overlapping	0	22.791544	19.0788	27.738726	11.841191
Chr2:119814073-119820065	2	119814073	119820065	ARMC9	ENSBTAG00000018502	armadillo repeat containing 9 [Source:VGNC Symbol;Acc:VGNC:26163]	gene	overlapping	0	53.493633	54.21886	NaN	48.799294
Chr2:119979294-119984025	2	119979294	119984025	null				Not found	0	29.372093	28.048117	15.207121	25.337988
Chr2:120099252-120104696	2	120099252	120104696	NMUR1	ENSBTAG00000017684	neuromedin U receptor 1 [Source:VGNC Symbol;Acc:VGNC:32140]	gene	overlapping	0	20.380095	25.639256	12.943889	20.92773
Chr2:120142468-120148218	2	120142468	120148218	TEX44	ENSBTAG00000047784	testis expressed 44 [Source:VGNC Symbol;Acc:VGNC:35772]	gene	overlapping	0	19.340143	24.741505	14.380342	25.74914
Chr2:120231689-120235636	2	120231689	120235636	PTMA	ENSBTAG00000002549	Prothymosin alpha Prothymosin alpha, N- terminally processed Thymosin alpha-1 [Source:UniProtKB/Swiss-Prot;Acc:P01252]	gene	overlapping	0	41.159374	44.894184	29.347383	43.556293
Chr2:120761034-120768142	2	120761034	120768142	DIS3L2	ENSBTAG00000011964	DIS3 like 3'-5' exoribonuclease 2 [Source:VGNC Symbol;Acc:VGNC:28074]	gene	overlapping	0	41.222855	46.09831	45.844353	30.480425
Chr2:120820307-120823775	2	120820307	120823775	null				Not found	0	37.553356	35.946636	22.71581	36.57482
Chr2:120857504-120861262	2	120857504	120861262	null				Not found	0	27.805809	32.589355	16.204824	26.55854
Chr2:120983406-120988673	2	120983406	120988673	CHRNG	ENSBTAG00000045943	cholinergic receptor nicotinic gamma subunit [Source:VGNC Symbol;Acc:VGNC:27336]	gene	overlapping	0	22.639061	31.149601	13.030324	24.109264
Chr2:121217947-121221570	2	121217947	121221570	PHC2	ENSBTAG00000004603	polyhomeotic homolog 2 [Source:VGNC Symbol;Acc:VGNC:32811]	gene	overlapping	0	51.607822	61.143703	47.39548	56.729298
Chr2:121645988-121658540	2	121645988	121658540	S100PBP	ENSBTAG00000018067	S100P binding protein [Source:VGNC Symbol;Acc:VGNC:34250]	gene	overlapping	0	45.117485	40.47715	31.06245	42.36256
Chr2:121802367-121813525	2	121802367	121813525	RBBP4	ENSBTAG00000005904	RB binding protein 4, chromatin remodeling factor [Source:VGNC Symbol;Acc:VGNC:33770]	gene	overlapping	0	34.91097	39.257004	32.719254	47.651848
Chr2:121865640-121877593	2	121865640	121877593	ZBTB8A	ENSBTAG00000018199	zinc finger and BTB domain containing 8A [Source:VGNC Symbol;Acc:VGNC:37092]	gene	overlapping	0	32.978973	29.379622	26.26693	41.5553
Chr2:121891613-121901037	2	121891613	121901037	ZBTB8A	ENSBTAG00000018199	zinc finger and BTB domain containing 8A [Source:VGNC Symbol;Acc:VGNC:37092]	gene	overlapping	0	20.283375	24.228735	15.236043	29.90965
Chr2:122203274-122212349	2	122203274	122212349	TMEM39B	ENSBTAG00000016954	transmembrane protein 39B [Source:VGNC Symbol;Acc:VGNC:36083]	gene	overlapping	0	39.48776	41.58215	39.69842	48.693607
[truncated: 13,048 more rows]

## Sheet: INVIVO_vs_BSA_10%Dif
Column1	Column2	Column3	Column4	Column6	Column7	Column8	Column10	Column11	Column12	Column13	Column16	Column19	Column22
[truncated: 15,931 more rows]
