# Supplementary material for: Culture Medium and Sex Drive Epigenetic Reprogramming in Preimplantation Bovine Embryos
Source: Int J Mol Sci. 2021 Jun 15;22(12):6426. doi: 10.3390/ijms22126426 (PMC8232708; doi:10.3390/ijms22126426)
Supplement: Supplementary file 1 [file ijms-22-06426-s001.zip › Dataset 2.xlsx]

## Sheet: Hoja2
Probe	Chromosome	Start	End	Probe Strand	Feature	ID	Description	Feature Strand	Type	Feature Orientation	Distance	BSA	FLUIDS	IN_VIVO	SERUM
Chr1:2848254-2853276	1	2848254	2853276	+	HUNK	ENSBTAG00000020762	hormonally up-regulated Neu-associated kinase [Source:HGNC Symbol;Acc:HGNC:13326]	-	gene	overlapping	0	48516468	43911255	3183304	48240776
Chr1:2862233-2866607	1	2862233	2866607	+	HUNK	ENSBTAG00000020762	hormonally up-regulated Neu-associated kinase [Source:HGNC Symbol;Acc:HGNC:13326]	-	gene	overlapping	0	43347622	41724266	27272339	37239307
Chr1:4116174-4125722	1	4116174	4125722	+	null					Not found	0	11417088	12751216	2374367	8632237
Chr1:9892384-9898973	1	9892384	9898973	+	APP	ENSBTAG00000017753	amyloid beta precursor protein [Source:VGNC Symbol;Acc:VGNC:26038]	+	gene	overlapping	0	28444323	34344814	40288555	29528553
Chr1:10460780-10476537	1	10460780	10476537	+	null					Not found	0	18770294	18964802	28829739	10336985
Chr1:11976895-11994469	1	11976895	11994469	+	null					Not found	0	1847403	15981888	28655949	21431976
Chr1:13843566-13862262	1	13843566	13862262	+	null					Not found	0	22535822	26286552	41243347	3297916
Chr1:15561314-15580986	1	15561314	15580986	+	null					Not found	0	1958197	20136505	32100197	21082197
Chr1:17447282-17463066	1	17447282	17463066	+	null					Not found	0	16397343	117487755	32757122	18708769
Chr1:17463082-17482133	1	17463082	17482133	+	null					Not found	0	15893301	11495952	2604449	12415777
Chr1:20238694-20255186	1	20238694	20255186	+	null					Not found	0	30608	28025475	40493164	23973412
Chr1:21839327-21856568	1	21839327	21856568	+	null					Not found	0	17366634	1419924	31818258	21341553
Chr1:23038275-23058233	1	23038275	23058233	+	null					Not found	0	2194932	27774483	3685444	26906538
Chr1:23331157-23349649	1	23331157	23349649	+	null					Not found	0	28727303	25353916	43946777	29307167
Chr1:24609622-24624429	1	24609622	24624429	+	null					Not found	0	1234696	17609842	30589592	13496561
Chr1:30670529-30687310	1	30670529	30687310	+	null					Not found	0	20192598	1206865	31318634	19793455
Chr1:31708946-31728835	1	31708946	31728835	+	null					Not found	0	20252394	19894552	33022015	22937845
Chr1:33510637-33531396	1	33510637	33531396	+	CADM2	ENSBTAG00000009219	cell adhesion molecule 2 [Source:VGNC Symbol;Acc:VGNC:26695]	+	gene	overlapping	0	11496252	17209698	30698553	23322456
Chr1:36064832-36083752	1	36064832	36083752	+	null					Not found	0	14981051	12307708	28794111	17403921
Chr1:41646822-41656564	1	41646822	41656564	+	ARL6	ENSBTAG00000010091	ADP ribosylation factor like GTPase 6 [Source:VGNC Symbol;Acc:VGNC:26149]	+	gene	overlapping	0	3361104	32624275	45779747	3480731
Chr1:44511486-44518721	1	44511486	44518721	+	null					Not found	0	20933455	27046482	43063034	25228249
Chr1:44518843-44528136	1	44518843	44528136	+	null					Not found	0	26303205	376267	6247693	36271214
Chr1:44528448-44536200	1	44528448	44536200	+	null					Not found	0	7522229	13854146	26549297	1349615
Chr1:44856658-44859111	1	44856658	44859111	+	KAT2B	ENSBTAG00000000746	lysine acetyltransferase 2B [Source:VGNC Symbol;Acc:VGNC:30399]	+	gene	overlapping	0	7947078	10000074	20972902	9388207
Chr1:47811516-47831182	1	47811516	47831182	+	null					Not found	0	24563234	27833044	39898876	30824778
Chr1:48449078-48463305	1	48449078	48463305	+	null					Not found	0	14860154	18509365	2916773	16655268
Chr1:48747932-48761228	1	48747932	48761228	+	null					Not found	0	1749639	12026335	28700306	18070026
Chr1:48761237-48781861	1	48761237	48781861	+	null					Not found	0	17353556	70800347	24613995	18373192
Chr1:50987289-51009270	1	50987289	51009270	+	null					Not found	0	30293415	312808	5252667	3974552
Chr1:54183414-54201416	1	54183414	54201416	+	MORC1	ENSBTAG00000015475	MORC family CW-type zinc finger 1 [Source:VGNC Symbol;Acc:VGNC:31554]	-	gene	overlapping	0	2429621	27680065	43937695	20302805
Chr1:54201488-54217128	1	54201488	54217128	+	MORC1	ENSBTAG00000015475	MORC family CW-type zinc finger 1 [Source:VGNC Symbol;Acc:VGNC:31554]	-	gene	overlapping	0	25338163	29766838	3875814	26797663
Chr1:55232422-55247591	1	55232422	55247591	+	null					Not found	0	129319935	10510179	25904613	14554587
Chr1:56397369-56410524	1	56397369	56410524	+	null					Not found	0	4486055	49038235	6487186	44347237
Chr1:57061906-57074793	1	57061906	57074793	+	PHLDB2	ENSBTAG00000001209	pleckstrin homology like domain family B member 2 [Source:VGNC Symbol;Acc:VGNC:32838]	+	gene	overlapping	0	37147343	29521566	4730231	30934937
Chr1:57534526-57549199	1	57534526	57549199	+	null					Not found	0	17895275	13623121	3131389	20363283
Chr1:62825323-62841111	1	62825323	62841111	+	null					Not found	0	2836109	25246298	41358974	30026245
Chr1:63419251-63436027	1	63419251	63436027	+	null					Not found	0	32453632	26698107	41525574	29508732
Chr1:68297703-68303536	1	68297703	68303536	+	ADCY5	ENSBTAG00000018777	adenylate cyclase 5 [Source:VGNC Symbol;Acc:VGNC:25646]	-	gene	overlapping	0	4112372	3967482	27735012	43423233
Chr1:70876805-70891243	1	70876805	70891243	+	LRCH3	ENSBTAG00000032839	leucine rich repeats and calponin homology domain containing 3 [Source:VGNC Symbol;Acc:VGNC:30973]	-	gene	overlapping	0	35926582	32344135	50579136	3526422
Chr1:71219036-71222961	1	71219036	71222961	+	TNK2	ENSBTAG00000021364	tyrosine kinase non receptor 2 [Source:VGNC Symbol;Acc:VGNC:36183]	-	gene	overlapping	0	5147276	59567436	42341244	58352676
Chr1:76428731-76446141	1	76428731	76446141	+	null					Not found	0	33537495	29944586	45329163	31925953
Chr1:77077562-77092456	1	77077562	77092456	+	null					Not found	0	959138	1745886	26827364	16948496
Chr1:80544146-80554294	1	80544146	80554294	+	null					Not found	0	13423862	14930009	24602133	12638698
Chr1:80647465-80655714	1	80647465	80655714	+	MASP1	ENSBTAG00000012467	mannan binding lectin serine peptidase 1 [Source:VGNC Symbol;Acc:VGNC:31255]	+	gene	overlapping	0	3420124	32139503	20521147	26031141
Chr1:86106629-86126010	1	86106629	86126010	+	null					Not found	0	19894552	27480684	4555297	24414333
Chr1:86959845-86979173	1	86959845	86979173	+	CCDC39	ENSBTAG00000001969	coiled-coil domain-containing protein 39 [Source:RefSeq peptide;Acc:NP_001192985]	+	gene	overlapping	0	2941915	26718845	44204426	28460773
Chr1:87048327-87058957	1	87048327	87058957	+	null					Not found	0	28978878	33701775	47204556	28702654
Chr1:87059163-87080084	1	87059163	87080084	+	null					Not found	0	20325407	18921906	30209606	1811903
Chr1:89821501-89832068	1	89821501	89832068	+	null					Not found	0	22005236	254382	4587917	23845333
Chr1:90303674-90307717	1	90303674	90307717	+	null					Not found	0	19013906	44710083	3737872	11925308
Chr1:90545574-90556337	1	90545574	90556337	+	TBL1XR1	ENSBTAG00000021910	transducin beta like 1 X-linked receptor 1 [Source:HGNC Symbol;Acc:HGNC:29529]	+	gene	overlapping	0	32098248	28071524	4617236	31541073
Chr1:90757598-90774277	1	90757598	90774277	+	null					Not found	0	26958818	29622383	3887945	29406214
Chr1:93593989-93615210	1	93593989	93615210	+	null					Not found	0	12673756	8042118	2736093	11023062
Chr1:94764269-94778228	1	94764269	94778228	+	null					Not found	0	70423603	511671	2130276	9256724
Chr1:101652154-101669701	1	101652154	101669701	+	null					Not found	0	25140974	23036098	3975964	24602303
Chr1:102461917-102488474	1	102461917	102488474	+	null					Not found	0	13751204	26168127	39426434	27792477
Chr1:103391217-103420008	1	103391217	103420008	+	null					Not found	0	20598667	13968709	36005188	21470528
Chr1:104452817-104472865	1	104452817	104472865	+	null					Not found	0	27920359	16482166	45426075	28125263
Chr1:107452805-107466681	1	107452805	107466681	+	PPM1L	ENSBTAG00000001274	protein phosphatase, Mg2+/Mn2+ dependent 1L [Source:VGNC Symbol;Acc:VGNC:33216]	-	gene	overlapping	0	19017088	24142189	36719326	19191557
Chr1:109879947-109893916	1	109879947	109893916	+	RSRC1	ENSBTAG00000031561	Serine/Arginine-related protein 53 [Source:UniProtKB/Swiss-Prot;Acc:Q2T9Y0]	-	gene	overlapping	0	29990665	23946522	48613052	19586369
Chr1:109893951-109903607	1	109893951	109903607	+	RSRC1	ENSBTAG00000031561	Serine/Arginine-related protein 53 [Source:UniProtKB/Swiss-Prot;Acc:Q2T9Y0]	-	gene	overlapping	0	15404093	14263458	45125877	19933846
Chr1:110031160-110045483	1	110031160	110045483	+	RSRC1	ENSBTAG00000031561	Serine/Arginine-related protein 53 [Source:UniProtKB/Swiss-Prot;Acc:Q2T9Y0]	-	gene	overlapping	0	4313794	3703554	52225098	4104337
Chr1:110088929-110108633	1	110088929	110108633	+	RSRC1	ENSBTAG00000031561	Serine/Arginine-related protein 53 [Source:UniProtKB/Swiss-Prot;Acc:Q2T9Y0]	-	gene	overlapping	0	32965164	3259233	4586657	32749992
Chr1:110157685-110173773	1	110157685	110173773	+	RSRC1	ENSBTAG00000031561	Serine/Arginine-related protein 53 [Source:UniProtKB/Swiss-Prot;Acc:Q2T9Y0]	-	gene	overlapping	0	3563105	3537789	49881783	3916177
Chr1:110742854-110755768	1	110742854	110755768	+	null					Not found	0	21928017	17299593	2854604	16310175
Chr1:111636801-111641445	1	111636801	111641445	+	null					Not found	0	30873903	3251689	21652996	3539146
Chr1:114751797-114760100	1	114751797	114760100	+	null					Not found	0	16000223	149756	33902363	19996332
Chr1:116235577-116249988	1	116235577	116249988	+	MBNL1	ENSBTAG00000004564	muscleblind like splicing regulator 1 [Source:VGNC Symbol;Acc:VGNC:31283]	-	gene	overlapping	0	242586	25978333	39735886	29498693
Chr1:116346842-116362367	1	116346842	116362367	+	MBNL1	ENSBTAG00000004564	muscleblind like splicing regulator 1 [Source:VGNC Symbol;Acc:VGNC:31283]	-	gene	overlapping	0	21212385	26487177	35415165	26179607
Chr1:116959097-116983226	1	116959097	116983226	+	AADAC	ENSBTAG00000011569	arylacetamide deacetylase [Source:HGNC Symbol;Acc:HGNC:17]	-	gene	overlapping	0	14295323	15501629	2926073	22743265
Chr1:117616811-117624671	1	117616811	117624671	+	MED12L	ENSBTAG00000021703	mediator complex subunit 12 like [Source:HGNC Symbol;Acc:HGNC:16050]	-	gene	overlapping	0	34576363	2559443	41513226	21452015
Chr1:118328914-118339543	1	118328914	118339543	+	null					Not found	0	13261146	20506618	35310955	186143
Chr1:121288544-121303853	1	121288544	121303853	+	ENSBTAG00000039334	ENSBTAG00000039334	No description	-	gene	overlapping	0	1665348	1380937	2262772	16209929
Chr1:121389105-121404115	1	121389105	121404115	+	null					Not found	0	26255255	16282417	35653194	20671913
Chr1:125391353-125407798	1	125391353	125407798	+	null					Not found	0	15755351	17806202	31558958	19337717
Chr1:125458590-125483211	1	125458590	125483211	+	null					Not found	0	22103514	25106808	40299656	22328548
Chr1:131405450-131418383	1	131405450	131418383	+	null					Not found	0	38763386	426006	6142505	37368027
Chr1:138315916-138329495	1	138315916	138329495	+	null					Not found	0	10123345	20695942	31011028	12165902
Chr1:138631363-138637948	1	138631363	138637948	+	KCNH8	ENSBTAG00000012798	potassium voltage-gated channel subfamily H member 8 [Source:HGNC Symbol;Acc:HGNC:18864]	+	gene	overlapping	0	37945095	3381119	25417318	41065086
Chr1:139878991-139886638	1	139878991	139886638	+	MRPL3	ENSBTAG00000030942	mitochondrial ribosomal protein L3 [Source:VGNC Symbol;Acc:VGNC:31630]	+	gene	overlapping	0	10515446	13567951	2167173	130232935
Chr1:142178388-142188648	1	142178388	142188648	+	null					Not found	0	27979088	29265055	13427045	32145237
Chr1:144222991-144229806	1	144222991	144229806	+	TMPRSS3	ENSBTAG00000021280	transmembrane protease, serine 3 [Source:VGNC Symbol;Acc:VGNC:36141]	-	gene	overlapping	0	38953777	3286121	19507633	32844307
Chr1:144391859-144396858	1	144391859	144396858	+	SLC37A1	ENSBTAG00000021286	solute carrier family 37 member 1 [Source:VGNC Symbol;Acc:VGNC:34842]	+	gene	overlapping	0	22362877	1926895	9379281	28467546
Chr1:145785970-145788776	1	145785970	145788776	+	PFKL	ENSBTAG00000010658	phosphofructokinase, liver type [Source:VGNC Symbol;Acc:VGNC:32773]	+	gene	overlapping	0	47725002	428861	27207613	4336123
Chr1:146140398-146145031	1	146140398	146145031	+	null					Not found	0	34375973	34360477	17277699	3374973
Chr1:146145075-146149111	1	146145075	146149111	+	null					Not found	0	3718661	39398697	21183851	36745583
Chr1:146254520-146259969	1	146254520	146259969	+	null					Not found	0	3258778	4027501	19748701	36675186
Chr1:147720970-147727228	1	147720970	147727228	+	ENSBTAG00000021984	ENSBTAG00000021984	No description	-	gene	overlapping	0	26311289	30286161	12041606	30576548
Chr1:148232482-148238005	1	148232482	148238005	+	null					Not found	0	3367709	30061554	17002	262002
Chr1:148247100-148254601	1	148247100	148254601	+	null					Not found	0	28441702	3549225	18136036	25357574
Chr1:148666211-148673704	1	148666211	148673704	+	null					Not found	0	26992771	3147402	18474516	27008932
Chr1:150102895-150108818	1	150102895	150108818	+	MGC127133	ENSBTAG00000030629	No description	+	gene	overlapping	0	24865597	29264545	36490067	24979454
Chr1:150297929-150307065	1	150297929	150307065	+	null					Not found	0	25153465	25971184	149780445	27526188
Chr1:152301826-152307844	1	152301826	152307844	+	KCNJ15	ENSBTAG00000000973	potassium voltage-gated channel subfamily J member 15 [Source:VGNC Symbol;Acc:VGNC:30458]	+	gene	overlapping	0	40686985	41408096	27804508	39921986
Chr1:155282765-155285348	1	155282765	155285348	+	null					Not found	0	51126026	37466652	15573887	32469234
Chr1:155293205-155296982	1	155293205	155296982	+	null					Not found	0	51290504	4777659	31653255	58898087
Chr1:155620716-155624379	1	155620716	155624379	+	PLCL2	ENSBTAG00000009942	phospholipase C like 2 [Source:VGNC Symbol;Acc:VGNC:32992]	+	gene	overlapping	0	4049956	4971004	20721277	46505676
Chr1:155705274-155708964	1	155705274	155708964	+	PLCL2	ENSBTAG00000009942	phospholipase C like 2 [Source:VGNC Symbol;Acc:VGNC:32992]	+	gene	overlapping	0	39848286	47067513	21238066	368168
Chr1:155899223-155905184	1	155899223	155905184	+	TBC1D5	ENSBTAG00000030581	TBC1 domain family member 5 [Source:RefSeq peptide;Acc:NP_001192418]	-	gene	overlapping	0	29658987	36390247	4262791	31398935
Chr1:157194543-157198943	1	157194543	157198943	+	SATB1	ENSBTAG00000021158	SATB homeobox 1 [Source:VGNC Symbol;Acc:VGNC:34298]	-	gene	overlapping	0	19494019	1828989	39824753	12317573
Chr2:13795-15811	2	13795	15811	+	null					Not found	0	14341181	1934404	3493395	14015039
Chr2:15835-17674	2	15835	17674	+	null					Not found	0	2148897	23120552	49473996	16083048
Chr2:1785137-1790226	2	1785137	1790226	+	ARHGEF4	ENSBTAG00000015834	rho guanine nucleotide exchange factor 4 [Source:RefSeq peptide;Acc:NP_001179002]	+	gene	overlapping	0	45391605	37447872	29137478	38385246
Chr2:1790240-1796573	2	1790240	1796573	+	ARHGEF4	ENSBTAG00000015834	rho guanine nucleotide exchange factor 4 [Source:RefSeq peptide;Acc:NP_001179002]	+	gene	overlapping	0	50113358	44397903	35077904	4869092
Chr2:3932705-3941600	2	3932705	3941600	+	null					Not found	0	3326138	39571785	23865145	33875885
Chr2:10496745-10514301	2	10496745	10514301	+	null					Not found	0	8451677	9720459	21434359	13011359
Chr2:12056034-12079866	2	12056034	12079866	+	null					Not found	0	16059622	15419619	2916945	162902
Chr2:12738478-12758276	2	12738478	12758276	+	null					Not found	0	30443096	28495745	48798866	32341793
Chr2:20578920-20592577	2	20578920	20592577	+	null					Not found	0	26826488	27331137	42636856	26048874
Chr2:21743093-21755803	2	21743093	21755803	+	ATF2	ENSBTAG00000002295	activating transcription factor 2 [Source:VGNC Symbol;Acc:VGNC:26240]	+	gene	overlapping	0	2831537	2469643	46024025	26250265
Chr2:23262532-23270139	2	23262532	23270139	+	null					Not found	0	20150866	27018373	1238252	21980246
Chr2:23758614-23772824	2	23758614	23772824	+	RAPGEF4	ENSBTAG00000020984	Rap guanine nucleotide exchange factor 4 [Source:VGNC Symbol;Acc:VGNC:33725]	-	gene	overlapping	0	35368176	32279728	4800375	37906033
Chr2:24284624-24297792	2	24284624	24297792	+	null					Not found	0	22741978	18182657	8973301	25610283
Chr2:26437476-26451367	2	26437476	26451367	+	UBR3	ENSBTAG00000020296	ubiquitin protein ligase E3 component n- recognin 3 (putative) [Source:HGNC Symbol;Acc:HGNC:30467]	-	gene	overlapping	0	32650944	34059658	4913766	3025821
Chr2:28043996-28053185	2	28043996	28053185	+	null					Not found	0	43411755	3708794	2619733	36372204
Chr2:40011853-40013883	2	40011853	40013883	+	NR4A2	ENSBTAG00000003650	nuclear receptor subfamily 4 group A member 2 [Source:VGNC Symbol;Acc:VGNC:32246]	+	gene	overlapping	0	26184841	29051249	4034527	18171602
Chr2:44000284-44016376	2	44000284	44016376	+	null					Not found	0	23453634	29883516	43622124	33657516
Chr2:47608023-47618422	2	47608023	47618422	+	EPC2	ENSBTAG00000018581	enhancer of polycomb homolog 2 [Source:VGNC Symbol;Acc:VGNC:28528]	-	gene	overlapping	0	3194137	3003713	43580765	34457897
Chr2:49761575-49785419	2	49761575	49785419	+	null					Not found	0	25472218	26038126	3993807	22724697
Chr2:56044261-56065519	2	56044261	56065519	+	null					Not found	0	3469874	36711235	4839669	39030296
Chr2:58204817-58226732	2	58204817	58226732	+	null					Not found	0	12181225	880344	25740477	12048358
Chr2:61107487-61121301	2	61107487	61121301	+	null					Not found	0	32353676	3108255	478708	33140812
Chr2:63820527-63829990	2	63820527	63829990	+	null					Not found	0	24462627	21009157	38965733	22390331
Chr2:66397180-66413547	2	66397180	66413547	+	null					Not found	0	16109966	18486109	3490721	22504004
Chr2:67420020-67441334	2	67420020	67441334	+	null					Not found	0	30175615	31048096	39410706	2844554
Chr2:67586380-67599579	2	67586380	67599579	+	null					Not found	0	36591537	24762764	45005795	3272626
Chr2:67853682-67873666	2	67853682	67873666	+	null					Not found	0	2521197	27938442	46810295	26250858
Chr2:72535497-72543705	2	72535497	72543705	+	null					Not found	0	36360195	34951283	18229122	30011875
Chr2:73162505-73166119	2	73162505	73166119	+	GLI2	ENSBTAG00000011682	GLI family zinc finger 2 [Source:VGNC Symbol;Acc:VGNC:29400]	+	gene	overlapping	0	32776478	31991245	4379582	3330538
Chr2:78107891-78129258	2	78107891	78129258	+	null					Not found	0	23144438	29790133	38599808	19897074
Chr2:79289898-79300595	2	79289898	79300595	+	GYPC	ENSBTAG00000014863	glycophorin-C [Source:RefSeq peptide;Acc:NP_001002886]	+	gene	overlapping	0	28714611	3321157	21826336	3447804
Chr2:99302762-99323347	2	99302762	99323347	+	null					Not found	0	15402379	14151752	27593851	1771508
Chr2:103229215-103241833	2	103229215	103241833	+	null					Not found	0	25841827	2720827	42402103	200591
Chr2:104350585-104365988	2	104350585	104365988	+	null					Not found	0	3359087	34216297	17544155	36686543
Chr2:104915724-104919678	2	104915724	104919678	+	null					Not found	0	4044664	31627333	54081425	3271286
Chr2:105222683-105229747	2	105222683	105229747	+	null					Not found	0	31829987	3493481	1920602	3339327
Chr2:105229757-105236304	2	105229757	105236304	+	null					Not found	0	2467261	23422417	14530371	28865427
Chr2:105424847-105435898	2	105424847	105435898	+	null					Not found	0	39770054	4097819	25310017	4554384
Chr2:106697620-106704505	2	106697620	106704505	+	TNS1	ENSBTAG00000002485	tensin 1 [Source:VGNC Symbol;Acc:VGNC:36207]	-	gene	overlapping	0	41036495	39266945	25623987	37463234
Chr2:108257153-108260083	2	108257153	108260083	+	STK11IP	ENSBTAG00000038992	serine/threonine kinase 11 interacting protein [Source:VGNC Symbol;Acc:VGNC:35386]	+	gene	overlapping	0	57292675	534757	4215525	6141756
Chr2:110789498-110792776	2	110789498	110792776	+	null					Not found	0	32030987	29828365	19095827	27577515
Chr2:113743080-113756176	2	113743080	113756176	+	DOCK10	ENSBTAG00000000581	dedicator of cytokinesis 10 [Source:VGNC Symbol;Acc:VGNC:28155]	-	gene	overlapping	0	26444584	19408794	3650196	20453682
Chr2:115510415-115519457	2	115510415	115519457	+	null					Not found	0	9482638	11327992	2937519	13715568
Chr2:119979294-119984025	2	119979294	119984025	+	null					Not found	0	29372093	28048117	15207121	25337988
Chr2:120231689-120235636	2	120231689	120235636	+	PTMA	ENSBTAG00000002549	Prothymosin alpha Prothymosin alpha, N- terminally processed Thymosin alpha-1 [Source:UniProtKB/Swiss-Prot;Acc:P01252]	+	gene	overlapping	0	41159374	44894184	29347383	43556293
Chr2:120820307-120823775	2	120820307	120823775	+	null					Not found	0	37553356	35946636	2271581	3657482
Chr2:123646192-123652333	2	123646192	123652333	+	null					Not found	0	24675732	28161434	15905535	22224771
Chr2:124991992-124997593	2	124991992	124997593	+	null					Not found	0	2736685	21749157	14178399	23284021
Chr2:126337536-126341274	2	126337536	126341274	+	null					Not found	0	3266238	26683292	17892483	3320591
Chr2:126416122-126427861	2	126416122	126427861	+	WASF2	ENSBTAG00000018374	WAS protein family member 2 [Source:VGNC Symbol;Acc:VGNC:36866]	+	gene	overlapping	0	38448807	42871414	31225534	41390465
Chr2:127793847-127803227	2	127793847	127803227	+	null					Not found	0	27859138	30851753	17498785	29861668
Chr2:131291824-131295576	2	131291824	131295576	+	null					Not found	0	44181446	49390797	25192858	38626606
Chr2:131295622-131299011	2	131295622	131299011	+	null					Not found	0	45521263	47252453	23765797	34991447
Chr2:131299037-131301781	2	131299037	131301781	+	null					Not found	0	4483504	36688232	2179126	34795483
Chr2:131305486-131309390	2	131305486	131309390	+	WNT4	ENSBTAG00000022671	Wnt family member 4 [Source:VGNC Symbol;Acc:VGNC:36959]	+	gene	overlapping	0	53453472	53518436	31906746	45377583
Chr2:131314802-131316412	2	131314802	131316412	+	WNT4	ENSBTAG00000022671	Wnt family member 4 [Source:VGNC Symbol;Acc:VGNC:36959]	+	gene	overlapping	0	30828938	32376606	1719286	23692595
Chr2:131435977-131439696	2	131435977	131439696	+	null					Not found	0	23335978	24765703	12062649	24584747
Chr2:131526427-131528360	2	131526427	131528360	+	HSPG2	ENSBTAG00000017122	heparan sulfate proteoglycan 2 [Source:VGNC Symbol;Acc:VGNC:29988]	+	gene	overlapping	0	44764473	516791	27059103	49330833
Chr2:131528380-131530895	2	131528380	131530895	+	HSPG2	ENSBTAG00000017122	heparan sulfate proteoglycan 2 [Source:VGNC Symbol;Acc:VGNC:29988]	+	gene	overlapping	0	40091293	3831522	25109112	40533836
Chr2:131533201-131536243	2	131533201	131536243	+	HSPG2	ENSBTAG00000017122	heparan sulfate proteoglycan 2 [Source:VGNC Symbol;Acc:VGNC:29988]	+	gene	overlapping	0	4949811	41101753	31131868	44661556
Chr2:131632466-131638701	2	131632466	131638701	+	USP48	ENSBTAG00000006940	ubiquitin specific peptidase 48 [Source:VGNC Symbol;Acc:VGNC:36733]	+	gene	overlapping	0	29044254	32689846	4451436	28761038
Chr2:131710111-131713875	2	131710111	131713875	+	RAP1GAP	ENSBTAG00000008952	RAP1 GTPase activating protein [Source:VGNC Symbol;Acc:VGNC:33716]	+	gene	overlapping	0	29880013	37367702	2023195	33832798
Chr2:131718108-131722428	2	131718108	131722428	+	RAP1GAP	ENSBTAG00000008952	RAP1 GTPase activating protein [Source:VGNC Symbol;Acc:VGNC:33716]	+	gene	overlapping	0	336981	33630062	19119324	27929043
Chr2:132523678-132526539	2	132523678	132526539	+	SH2D5	ENSBTAG00000001082	SH2 domain containing 5 [Source:HGNC Symbol;Acc:HGNC:28819]	+	gene	overlapping	0	40980907	38641003	26997372	4826462
Chr2:132528150-132531488	2	132528150	132531488	+	SH2D5	ENSBTAG00000001082	SH2 domain containing 5 [Source:HGNC Symbol;Acc:HGNC:28819]	+	gene	overlapping	0	3134357	34783142	18470476	37408276
Chr2:132543011-132545702	2	132543011	132545702	+	KIF17	ENSBTAG00000017644	kinesin family member 17 [Source:VGNC Symbol;Acc:VGNC:30586]	+	gene	overlapping	0	47939205	4153459	26132448	4762396
Chr2:133126108-133134587	2	133126108	133134587	+	null					Not found	0	11394156	116074505	2581823	14648402
Chr2:133647652-133651697	2	133647652	133651697	+	null					Not found	0	38247395	34859768	22101645	34561954
Chr2:134351990-134356271	2	134351990	134356271	+	ALDH4A1	ENSBTAG00000030335	aldehyde dehydrogenase 4 family member A1 [Source:VGNC Symbol;Acc:VGNC:25815]	+	gene	overlapping	0	13094194	14280071	2572546	10007086
Chr2:134557094-134560275	2	134557094	134560275	+	PAX7	ENSBTAG00000014967	paired box 7 [Source:HGNC Symbol;Acc:HGNC:8621]	-	gene	overlapping	0	32405025	34467735	1596211	30671196
Chr2:135019208-135023972	2	135019208	135023972	+	null					Not found	0	26464844	27453058	17061401	27151775
Chr2:135659968-135663395	2	135659968	135663395	+	ARHGEF10L	ENSBTAG00000000684	Rho guanine nucleotide exchange factor 10 like [Source:VGNC Symbol;Acc:VGNC:26105]	-	gene	overlapping	0	4284746	42012833	26113758	4074545
Chr2:135676434-135678863	2	135676434	135678863	+	null					Not found	0	5521034	52580738	3710688	54755688
Chr2:135680862-135683351	2	135680862	135683351	+	null					Not found	0	6086997	56095352	3427592	5485505
Chr2:135745992-135749241	2	135745992	135749241	+	null					Not found	0	28875736	2345772	13464721	26999407
Chr2:135753513-135756198	2	135753513	135756198	+	null					Not found	0	3638301	2953649	2017235	37903923
Chr2:136297476-136306048	2	136297476	136306048	+	ENSBTAG00000013281	ENSBTAG00000013281	No description	+	gene	overlapping	0	23584509	24353304	11771659	22201347
Chr2:136306069-136311764	2	136306069	136311764	+	ENSBTAG00000013281	ENSBTAG00000013281	No description	+	gene	overlapping	0	2512149	31763145	15683997	30707333
Chr3:434148-445844	3	434148	445844	+	TIPRL	ENSBTAG00000005393	TOR signaling pathway regulator [Source:VGNC Symbol;Acc:VGNC:35878]	-	gene	overlapping	0	4343246	44297066	61814472	4217047
Chr3:4508839-4513713	3	4508839	4513713	+	PBX1	ENSBTAG00000013801	PBX homeobox 1 [Source:VGNC Symbol;Acc:VGNC:32607]	-	gene	overlapping	0	26745232	30892	38192204	28316399
Chr3:4647523-4665388	3	4647523	4665388	+	null					Not found	0	31399788	28932808	4175481	33926468
Chr3:4769977-4788905	3	4769977	4788905	+	null					Not found	0	20096472	19401752	31911455	24710743
Chr3:5191087-5211007	3	5191087	5211007	+	null					Not found	0	13603929	18670254	31317715	20959538
Chr3:5317896-5332009	3	5317896	5332009	+	null					Not found	0	139959755	1847762	29999992	21705553
Chr3:7717306-7737618	3	7717306	7737618	+	ATF6	ENSBTAG00000005227	activating transcription factor 6 [Source:VGNC Symbol;Acc:VGNC:26244]	-	gene	overlapping	0	2772152	2652896	52848843	28456608
Chr3:9882406-9887361	3	9882406	9887361	+	TAGLN2	ENSBTAG00000002068	transgelin 2 [Source:VGNC Symbol;Acc:VGNC:35586]	+	gene	overlapping	0	38188835	38342876	51921078	35798172
Chr3:9914811-9923242	3	9914811	9923242	+	CFAP45	ENSBTAG00000018487	cilia and flagella associated protein 45 [Source:VGNC Symbol;Acc:VGNC:27244]	+	gene	overlapping	0	42489628	33383785	19968634	3264227
Chr3:11805731-11823740	3	11805731	11823740	+	null					Not found	0	16840427	17610308	30504688	1655993
Chr3:12324024-12327779	3	12324024	12327779	+	KIRREL1	ENSBTAG00000005799	kirre like nephrin family adhesion molecule 1 [Source:VGNC Symbol;Acc:VGNC:30614]	-	gene	overlapping	0	3150923	2904441	15807758	31028769
Chr3:12825572-12838726	3	12825572	12838726	+	null					Not found	0	116097555	10985901	23911247	12597591
Chr3:15424604-15428369	3	15424604	15428369	+	CLK2	ENSBTAG00000014393	CDC like kinase 2 [Source:VGNC Symbol;Acc:VGNC:27449]	+	gene	overlapping	0	35655605	37025597	5318803	3347925
Chr3:16287086-16290032	3	16287086	16290032	+	ATP8B2	ENSBTAG00000005161	ATPase phospholipid transporting 8B2 [Source:VGNC Symbol;Acc:VGNC:26331]	-	gene	overlapping	0	15400673	16507671	1506212	2526198
Chr3:22698702-22711636	3	22698702	22711636	+	null					Not found	0	2592707	26407507	4016766	2734815
Chr3:27657919-27664604	3	27657919	27664604	+	CASQ2	ENSBTAG00000011500	calsequestrin 2 [Source:VGNC Symbol;Acc:VGNC:26787]	+	gene	overlapping	0	3515366	28262732	16842945	29734842
Chr3:33511393-33522977	3	33511393	33522977	+	AHCYL1	ENSBTAG00000018893	adenosylhomocysteinase like 1 [Source:VGNC Symbol;Acc:VGNC:25751]	-	gene	overlapping	0	3330121	33169075	18591885	3902902
Chr3:38724859-38745974	3	38724859	38745974	+	null					Not found	0	30563269	350869	44601215	391109
Chr3:43121316-43132396	3	43121316	43132396	+	null					Not found	0	36616966	3575238	23543112	36456623
Chr3:44978697-45000956	3	44978697	45000956	+	null					Not found	0	2552579	27483366	36766018	2649628
Chr3:46165860-46180983	3	46165860	46180983	+	DPYD	ENSBTAG00000031358	dihydropyrimidine dehydrogenase [Source:VGNC Symbol;Acc:VGNC:28193]	+	gene	overlapping	0	18441862	19970882	32885513	2633275
Chr3:47145135-47160103	3	47145135	47160103	+	null					Not found	0	11684771	14644631	24186157	14536032
Chr3:47429550-47450731	3	47429550	47450731	+	null					Not found	0	25610579	23437405	39060684	2921643
Chr3:48171929-48186765	3	48171929	48186765	+	null					Not found	0	2009508	15821013	3189221	15039271
Chr3:58197263-58210297	3	58197263	58210297	+	null					Not found	0	26620508	30817345	35167183	30928926
Chr3:62053299-62070980	3	62053299	62070980	+	null					Not found	0	2785097	30559093	4642505	29559782
Chr3:62794038-62816386	3	62794038	62816386	+	ADGRL2	ENSBTAG00000012305	adhesion G protein-coupled receptor L2 precursor [Source:RefSeq peptide;Acc:NP_851356]	-	gene	overlapping	0	26469816	27101778	37579594	22637188
Chr3:64764448-64785803	3	64764448	64785803	+	null					Not found	0	74528155	10602696	24208836	13605707
Chr3:64850219-64867048	3	64850219	64867048	+	null					Not found	0	14508872	18571468	31682854	1717807
Chr3:66739554-66754139	3	66739554	66754139	+	null					Not found	0	21821568	3078852	11643437	24542727
Chr3:71535638-71551740	3	71535638	71551740	+	null					Not found	0	8979135	1074364	2352198	16276875
Chr3:73307241-73329601	3	73307241	73329601	+	null					Not found	0	24303265	2004649	40424313	2352549
Chr3:74582339-74598184	3	74582339	74598184	+	null					Not found	0	9518515	68925114	25382988	12308703
Chr3:74636314-74651101	3	74636314	74651101	+	null					Not found	0	12166461	13164997	24343477	13709625
Chr3:74651200-74668955	3	74651200	74668955	+	null					Not found	0	7830869	8190571	2478357	102791605
Chr3:76667398-76676419	3	76667398	76676419	+	null					Not found	0	3435458	3302822	41097893	37867313
Chr3:76711762-76729146	3	76711762	76729146	+	null					Not found	0	25285316	26380917	4899252	3223705
Chr3:85528435-85545227	3	85528435	85545227	+	null					Not found	0	20940208	17768894	33266766	23658073
Chr3:88528185-88537978	3	88528185	88537978	+	null					Not found	0	39446247	37553486	53844337	4060172
Chr3:89453858-89466582	3	89453858	89466582	+	null					Not found	0	43966774	34992916	54458443	4074871
Chr3:90944587-90961339	3	90944587	90961339	+	null					Not found	0	30913258	28876795	46582584	26779318
Chr3:92486910-92492398	3	92486910	92492398	+	SSBP3	ENSBTAG00000010717	single stranded DNA binding protein 3 [Source:VGNC Symbol;Acc:VGNC:35308]	+	gene	overlapping	0	3336954	3638052	54026917	3724973
Chr3:93308330-93311873	3	93308330	93311873	+	GLIS1	ENSBTAG00000017986	GLIS family zinc finger 1 [Source:VGNC Symbol;Acc:VGNC:29406]	+	gene	overlapping	0	30469349	36284527	14900009	31184868
Chr3:96448454-96450546	3	96448454	96450546	+	null					Not found	0	19790094	18821537	9546803	2266256
Chr3:97216945-97235843	3	97216945	97235843	+	null					Not found	0	24413698	2763618	37832645	30279503
Chr3:100762261-100775461	3	100762261	100775461	+	MAST2	ENSBTAG00000020444	microtubule associated serine/threonine kinase 2 [Source:VGNC Symbol;Acc:VGNC:31258]	-	gene	overlapping	0	33391384	32897255	52178898	35968105
Chr3:103051383-103055732	3	103051383	103055732	+	PTPRF	ENSBTAG00000000253	protein tyrosine phosphatase, receptor type F [Source:VGNC Symbol;Acc:VGNC:33550]	-	gene	overlapping	0	4732439	44221745	273113	48127598
Chr3:103055802-103059979	3	103055802	103059979	+	PTPRF	ENSBTAG00000000253	protein tyrosine phosphatase, receptor type F [Source:VGNC Symbol;Acc:VGNC:33550]	-	gene	overlapping	0	428202	4366735	22930037	48161312
Chr3:103059986-103064378	3	103059986	103064378	+	PTPRF	ENSBTAG00000000253	protein tyrosine phosphatase, receptor type F [Source:VGNC Symbol;Acc:VGNC:33550]	-	gene	overlapping	0	46258682	46610207	21212969	43791855
Chr3:103069508-103074218	3	103069508	103074218	+	null					Not found	0	4358168	4137083	23005522	43779945
Chr3:103074262-103080257	3	103074262	103080257	+	null					Not found	0	39337265	4003608	14859166	28807625
Chr3:104494124-104507372	3	104494124	104507372	+	FOXJ3	ENSBTAG00000015887	forkhead box J3 [Source:VGNC Symbol;Acc:VGNC:29091]	+	gene	overlapping	0	3036146	3336641	50096573	3724454
Chr3:105992382-105997542	3	105992382	105997542	+	KCNQ4	ENSBTAG00000002644	potassium voltage-gated channel subfamily Q member 4 [Source:VGNC Symbol;Acc:VGNC:30489]	-	gene	overlapping	0	3915324	33575123	1832758	29240023
Chr3:108914657-108919784	3	108914657	108919784	+	GNL2	ENSBTAG00000003849	G protein nucleolar 2 [Source:VGNC Symbol;Acc:VGNC:29472]	+	gene	overlapping	0	43908638	49217937	32906666	43831467
Chr3:109932711-109938043	3	109932711	109938043	+	null					Not found	0	51891594	51958637	2633505	40163643
Chr3:110006718-110012437	3	110006718	110012437	+	CSF3R	ENSBTAG00000013334	colony stimulating factor 3 receptor [Source:VGNC Symbol;Acc:VGNC:27758]	+	gene	overlapping	0	39614697	33615303	19117756	37295864
Chr3:111416153-111418706	3	111416153	111418706	+	DLGAP3	ENSBTAG00000013867	DLG associated protein 3 [Source:VGNC Symbol;Acc:VGNC:28089]	+	gene	overlapping	0	31633991	27085064	42849556	26553877
Chr3:111418707-111421648	3	111418707	111421648	+	DLGAP3	ENSBTAG00000013867	DLG associated protein 3 [Source:VGNC Symbol;Acc:VGNC:28089]	+	gene	overlapping	0	2784171	27754864	48538033	25842012
Chr3:113662021-113666261	3	113662021	113666261	+	SAG	ENSBTAG00000021480	S-antigen visual arrestin [Source:VGNC Symbol;Acc:VGNC:34263]	+	gene	overlapping	0	3479647	3625905	233654	39885914
Chr3:113735882-113739030	3	113735882	113739030	+	DGKD	ENSBTAG00000020616	diacylglycerol kinase delta [Source:VGNC Symbol;Acc:VGNC:28026]	+	gene	overlapping	0	34825474	38073914	54228333	36179214
Chr3:113793514-113800110	3	113793514	113800110	+	USP40	ENSBTAG00000000149	ubiquitin specific peptidase 40 [Source:HGNC Symbol;Acc:HGNC:20069]	-	gene	overlapping	0	31181486	26540007	53689575	31574488
Chr3:114026318-114031365	3	114026318	114031365	+	UGT1A6	ENSBTAG00000026181	UDP glucuronosyltransferase family 1 member A1 [Source:HGNC Symbol;Acc:HGNC:12530]	+	gene	overlapping	0	31092014	36307354	21391903	29193989
Chr3:114246337-114250713	3	114246337	114250713	+	TRPM8	ENSBTAG00000014652	transient receptor potential cation channel subfamily M member 8 [Source:VGNC Symbol;Acc:VGNC:36394]	+	gene	overlapping	0	56066006	56522285	44707836	58051003
Chr3:115154704-115158108	3	115154704	115158108	+	null					Not found	0	28149109	29384945	14844409	2242782
Chr3:115175868-115181298	3	115175868	115181298	+	null					Not found	0	41755962	31173513	21152876	40859413
Chr3:115207462-115210922	3	115207462	115210922	+	SH3BP4	ENSBTAG00000013869	SH3 domain binding protein 4 [Source:VGNC Symbol;Acc:VGNC:34567]	+	gene	overlapping	0	37225388	36342518	16937502	3566652
Chr3:115210929-115216652	3	115210929	115216652	+	SH3BP4	ENSBTAG00000013869	SH3 domain binding protein 4 [Source:VGNC Symbol;Acc:VGNC:34567]	+	gene	overlapping	0	26416231	197912	10323969	25694815
Chr3:115709560-115712058	3	115709560	115712058	+	null					Not found	0	38567745	41389652	59729786	3654891
Chr3:115758571-115761634	3	115758571	115761634	+	null					Not found	0	45373726	44839806	6350984	4533893
Chr3:115796591-115800282	3	115796591	115800282	+	null					Not found	0	23019934	17177517	3640712	17380646
Chr3:115823269-115826814	3	115823269	115826814	+	null					Not found	0	3332331	3324892	51241783	33246193
Chr3:115834900-115838806	3	115834900	115838806	+	null					Not found	0	29052267	3165847	5018237	37284817
Chr3:115870950-115872587	3	115870950	115872587	+	AGAP1	ENSBTAG00000016504	ArfGAP with GTPase domain, ankyrin repeat and PH domain 1 [Source:HGNC Symbol;Acc:HGNC:16922]	+	gene	overlapping	0	42369762	3661372		44742897
Chr3:115901096-115904481	3	115901096	115904481	+	AGAP1	ENSBTAG00000016504	ArfGAP with GTPase domain, ankyrin repeat and PH domain 1 [Source:HGNC Symbol;Acc:HGNC:16922]	+	gene	overlapping	0	42454655	39478527	6030513	45563614
Chr3:116233173-116237738	3	116233173	116237738	+	null					Not found	0	48678818	33265438	2065878	4349689
Chr3:116957414-116962751	3	116957414	116962751	+	null					Not found	0	37546974	3335793	2225926	40637783
Chr3:117009244-117015332	3	117009244	117015332	+	null					Not found	0	29352882	28546257	17456615	28560938
Chr3:118086485-118088430	3	118086485	118088430	+	ESPNL	ENSBTAG00000010164	espin like [Source:VGNC Symbol;Acc:VGNC:28604]	+	gene	overlapping	0	32641033	3499799	20695091	34982857
Chr3:118226570-118228922	3	118226570	118228922	+	null					Not found	0	37807274	33305805	15432603	42287663
Chr3:118986125-118990188	3	118986125	118990188	+	HDAC4	ENSBTAG00000017764	histone deacetylase 4 [Source:HGNC Symbol;Acc:HGNC:14063]	-	gene	overlapping	0	4861863	3585742	28958113	37758907
Chr3:119259918-119264630	3	119259918	119264630	+	HDAC4	ENSBTAG00000017764	histone deacetylase 4 [Source:HGNC Symbol;Acc:HGNC:14063]	-	gene	overlapping	0	32795376	37926468	18207575	27956472
Chr3:119308325-119311128	3	119308325	119311128	+	HDAC4	ENSBTAG00000017764	histone deacetylase 4 [Source:HGNC Symbol;Acc:HGNC:14063]	-	gene	overlapping	0	5020581	535495	36736225	49349064
Chr3:119351680-119354879	3	119351680	119354879	+	HDAC4	ENSBTAG00000017764	histone deacetylase 4 [Source:HGNC Symbol;Acc:HGNC:14063]	-	gene	overlapping	0	43588387	463169	3374078	51772984
Chr3:119365263-119368160	3	119365263	119368160	+	HDAC4	ENSBTAG00000017764	histone deacetylase 4 [Source:HGNC Symbol;Acc:HGNC:14063]	-	gene	overlapping	0	5874995	58276466	35418034	4747084
Chr3:119370338-119373884	3	119370338	119373884	+	HDAC4	ENSBTAG00000017764	histone deacetylase 4 [Source:HGNC Symbol;Acc:HGNC:14063]	-	gene	overlapping	0	4382999	47137688	30293415	4725635
Chr3:119795957-119802860	3	119795957	119802860	+	ENSBTAG00000040084	ENSBTAG00000040084	No description	-	gene	overlapping	0	2721456	28110983	13879983	24760592
Chr3:120452623-120454272	3	120452623	120454272	+	GPC1	ENSBTAG00000015996	glypican 1 [Source:VGNC Symbol;Acc:VGNC:29523]	+	gene	overlapping	0	3596972	38090126	22749712	39270706
Chr3:120458970-120462688	3	120458970	120462688	+	GPC1	ENSBTAG00000015996	glypican 1 [Source:VGNC Symbol;Acc:VGNC:29523]	+	gene	overlapping	0	3565105	41492256	23013868	31865574
Chr3:120488751-120490837	3	120488751	120490837	+	ENSBTAG00000003389	ENSBTAG00000003389	No description	-	gene	overlapping	0	34709934	39313248	2421253	35834827
Chr3:120500065-120501566	3	120500065	120501566	+	null					Not found	0	38941612	43315308	21780241	4022239
Chr3:120507406-120509503	3	120507406	120509503	+	KIF1A	ENSBTAG00000011538	kinesin family member 1A [Source:VGNC Symbol;Acc:VGNC:30590]	-	gene	overlapping	0	4332729	3985193	27346424	3533868
Chr3:120696133-120698230	3	120696133	120698230	+	CROCC2	ENSBTAG00000005168	ciliary rootlet coiled-coil, rootletin family member 2 [Source:HGNC Symbol;Acc:HGNC:51677]	+	gene	overlapping	0	52842037	44943386	22578074	37433846
Chr3:121104565-121106466	3	121104565	121106466	+	BOK	ENSBTAG00000008711	BOK, BCL2 family apoptosis regulator [Source:VGNC Symbol;Acc:VGNC:26538]	+	gene	overlapping	0	43653385	4339341	25645117	40695015
Chr3:121111464-121113909	3	121111464	121113909	+	null					Not found	0	42947544	41921158	24475794	3756494
Chr4:2294510-2316288	4	2294510	2316288	+	null					Not found	0	17206898	759965	26210072	10949323
Chr4:3301445-3321945	4	3301445	3321945	+	null					Not found	0	13594391	18188105	29767803	21543756
Chr4:5190398-5194280	4	5190398	5194280	+	GRB10	ENSBTAG00000017086	growth factor receptor bound protein 10 [Source:VGNC Symbol;Acc:VGNC:29629]	+	gene	overlapping	0	4135026	4528863	58973366	37047707
Chr4:9510641-9522452	4	9510641	9522452	+	ANKIB1	ENSBTAG00000034936	ankyrin repeat and IBR domain containing 1 [Source:VGNC Symbol;Acc:VGNC:25902]	+	gene	overlapping	0	27521833	25608402	5095658	32246796
Chr4:11444810-11454295	4	11444810	11454295	+	null					Not found	0	30497395	32163193	4747324	32859135
Chr4:12447291-12458424	4	12447291	12458424	+	PON3	ENSBTAG00000034645	paraoxonase 3 [Source:VGNC Symbol;Acc:VGNC:33162]	-	gene	overlapping	0	23492182	24009235	3679276	2357263
Chr4:12906002-12916240	4	12906002	12916240	+	null					Not found	0	24175152	26268587	33504444	24643782
Chr4:15661440-15672989	4	15661440	15672989	+	null					Not found	0	30095541	30048544	4658208	329029
Chr4:17978738-17999120	4	17978738	17999120	+	null					Not found	0	15516641	19062323	36209156	2009673
Chr4:18051819-18062180	4	18051819	18062180	+	ENSBTAG00000046275	ENSBTAG00000046275	No description	-	gene	overlapping	0	12313463	9079259	3262852	12840251
Chr4:19545146-19561060	4	19545146	19561060	+	THSD7A	ENSBTAG00000007680	thrombospondin type 1 domain containing 7A [Source:VGNC Symbol;Acc:VGNC:35850]	-	gene	overlapping	0	27988064	30137007	37050636	35289207
Chr4:20717136-20729422	4	20717136	20729422	+	null					Not found	0	2606132	3090856	42001072	31872461
Chr4:21329167-21344085	4	21329167	21344085	+	null					Not found	0	25610018	1794964	3516814	22572912
Chr4:21779592-21789824	4	21779592	21789824	+	null					Not found	0	1796554	13701192	27429903	12824111
Chr4:22186484-22200079	4	22186484	22200079	+	null					Not found	0	14318681	1247008	2736891	18047127
Chr4:23365734-23383277	4	23365734	23383277	+	null					Not found	0	31864767	28965263	41351513	2816221
Chr4:23866905-23881117	4	23866905	23881117	+	AGMO	ENSBTAG00000034154	alkylglycerol monooxygenase [Source:VGNC Symbol;Acc:VGNC:25731]	-	gene	overlapping	0	25950108	24123241	4092591	24652761
Chr4:23917886-23934767	4	23917886	23934767	+	null					Not found	0	23790592	2427066	38256184	23210537
Chr4:24037254-24050839	4	24037254	24050839	+	null					Not found	0	12400745	17231804	3571652	17965961
Chr4:25600318-25612175	4	25600318	25612175	+	null					Not found	0	32902508	4328968	5600487	3630214
Chr4:25783061-25785447	4	25783061	25785447	+	AHR	ENSBTAG00000007746	No description	+	gene	overlapping	0	12519182	11693071	3091309	1061775
Chr4:29419327-29426425	4	29419327	29426425	+	null					Not found	0	8759394	8115575	23302912	11894403
Chr4:29442891-29455571	4	29442891	29455571	+	null					Not found	0	15215124	11346513	35310337	23683641
Chr4:29455582-29472166	4	29455582	29472166	+	ABCB5	ENSBTAG00000002595	ATP binding cassette subfamily B member 5 [Source:VGNC Symbol;Acc:VGNC:25464]	+	gene	overlapping	0	11992039	11994212	3029581	18312578
Chr4:30687704-30697334	4	30687704	30697334	+	DNAH11	ENSBTAG00000013078	dynein axonemal heavy chain 11 [Source:HGNC Symbol;Acc:HGNC:2942]	+	gene	overlapping	0	4097869	4024202	53928654	40175617
Chr4:32741352-32752644	4	32741352	32752644	+	RUNDC3B	ENSBTAG00000021313	RUN domain containing 3B [Source:VGNC Symbol;Acc:VGNC:34219]	+	gene	overlapping	0	47068954	44113285	6228609	44136124
Chr4:32778002-32790143	4	32778002	32790143	+	RUNDC3B	ENSBTAG00000021313	RUN domain containing 3B [Source:VGNC Symbol;Acc:VGNC:34219]	+	gene	overlapping	0	35786057	35676807	51318142	36856606
Chr4:34779844-34801085	4	34779844	34801085	+	null					Not found	0	31379145	22488245	4636219	24257513
Chr4:36411350-36430242	4	36411350	36430242	+	null					Not found	0	26746601	35450512	3923824	26923262
Chr4:36536771-36556843	4	36536771	36556843	+	null					Not found	0	31171648	33461246	4416576	36614506
Chr4:38351631-38366379	4	38351631	38366379	+	null					Not found	0	29919107	28848242	42574284	32361763
Chr4:38390433-38403269	4	38390433	38403269	+	null					Not found	0	31173925	34014286	49983223	3623308
Chr4:40427884-40451502	4	40427884	40451502	+	ENSBTAG00000047646	ENSBTAG00000047646	No description	-	gene	overlapping	0	37132874	3300559	4916335	32070217
Chr4:40656292-40673530	4	40656292	40673530	+	null					Not found	0	38374195	3330613	5089152	3391456
Chr4:43351790-43361579	4	43351790	43361579	+	null					Not found	0	3049817	26120344	43256954	29569893
Chr4:43495857-43500154	4	43495857	43500154	+	null					Not found	0	22228888	23998426	4098464	21839682
Chr4:46453561-46462890	4	46453561	46462890	+	null					Not found	0	21867887	23247326	34428593	16487719
Chr4:47034876-47041408	4	47034876	47041408	+	ATXN7L1	ENSBTAG00000002037	ataxin 7 like 1 [Source:VGNC Symbol;Acc:VGNC:26343]	-	gene	overlapping	0	26624952	3241978	48734562	30132923
Chr4:50196162-50210288	4	50196162	50210288	+	null					Not found	0	23600517	24986177	40872997	26277893
Chr4:51394357-51397921	4	51394357	51397921	+	null					Not found	0	18817957	23629707	34448708	23599615
Chr4:51636408-51651686	4	51636408	51651686	+	ST7	ENSBTAG00000010756	Suppressor of tumorigenicity 7 protein [Source:UniProtKB/Swiss-Prot;Acc:A4D7R9]	-	gene	overlapping	0	30393991	39346825	47389236	3672694
Chr4:52439659-52456495	4	52439659	52456495	+	null					Not found	0	14971859	17172438	26134731	14760825
Chr4:54357354-54372954	4	54357354	54372954	+	null					Not found	0	16921896	11855079	27144018	16106531
Chr4:56666050-56680511	4	56666050	56680511	+	DOCK4	ENSBTAG00000021182	dedicator of cytokinesis 4 [Source:VGNC Symbol;Acc:VGNC:28158]	+	gene	overlapping	0	26391718	3443114	4195532	3110478
Chr4:58868269-58887005	4	58868269	58887005	+	null					Not found	0	14452436	18277332	27904533	1655589
Chr4:60553146-60562648	4	60553146	60562648	+	ELMO1	ENSBTAG00000003490	engulfment and cell motility 1 [Source:VGNC Symbol;Acc:VGNC:28438]	+	gene	overlapping	0	30523169	3793173	225755	31675707
Chr4:65881027-65886264	4	65881027	65886264	+	MINDY4	ENSBTAG00000009390	MINDY lysine 48 deubiquitinase 4 [Source:HGNC Symbol;Acc:HGNC:21916]	-	gene	overlapping	0	35988865	34128304	19012817	3776924
Chr4:65945842-65952434	4	65945842	65952434	+	MINDY4	ENSBTAG00000009390	MINDY lysine 48 deubiquitinase 4 [Source:HGNC Symbol;Acc:HGNC:21916]	-	gene	overlapping	0	3494482	3294475	18211098	33413517
Chr4:76083873-76099946	4	76083873	76099946	+	null					Not found	0	207261	15052209	2975382	17281866
Chr4:77026724-77038508	4	77026724	77038508	+	null					Not found	0	30063484	253418	15866794	29135908
Chr4:90026695-90047094	4	90026695	90047094	+	null					Not found	0	16925743	15137177	3409566	18708626
Chr4:90357192-90375919	4	90357192	90375919	+	null					Not found	0	16114296	20611515	335055	15911328
Chr4:91768703-91780354	4	91768703	91780354	+	null					Not found	0	24911772	2983575	37021782	27932415
Chr4:93670559-93676093	4	93670559	93676093	+	KCP	ENSBTAG00000003449	kielin/chordin-like protein [Source:HGNC Symbol;Acc:HGNC:17585]	-	gene	overlapping	0	26906382	28720009	19387587	29791494
Chr4:95430769-95436549	4	95430769	95436549	+	null					Not found	0	32431545	2581809	4068623	25787292
Chr4:95442618-95449484	4	95442618	95449484	+	null					Not found	0	24118761	24689608	35635075	23666162
Chr4:96094184-96099259	4	96094184	96099259	+	null					Not found	0	25765772	18809334	9070813	15973626
Chr4:98060292-98072587	4	98060292	98072587	+	EXOC4	ENSBTAG00000014112	exocyst complex component 4 [Source:VGNC Symbol;Acc:VGNC:28648]	+	gene	overlapping	0	3312982	38177494	5279851	31389277
Chr4:98198870-98211051	4	98198870	98211051	+	EXOC4	ENSBTAG00000014112	exocyst complex component 4 [Source:VGNC Symbol;Acc:VGNC:28648]	+	gene	overlapping	0	2810327	35994846	48595703	29259304
Chr4:98211198-98225182	4	98211198	98225182	+	EXOC4	ENSBTAG00000014112	exocyst complex component 4 [Source:VGNC Symbol;Acc:VGNC:28648]	+	gene	overlapping	0	37018166	40494312	50185165	436708
Chr4:98279959-98291597	4	98279959	98291597	+	EXOC4	ENSBTAG00000014112	exocyst complex component 4 [Source:VGNC Symbol;Acc:VGNC:28648]	+	gene	overlapping	0	3182944	29079815	4838787	33283306
Chr4:102847814-102864018	4	102847814	102864018	+	null					Not found	0	19290897	19570946	37979874	24676271
Chr4:110470742-110485865	4	110470742	110485865	+	null					Not found	0	27832659	3064596	40296738	25971184
Chr4:111315037-111320823	4	111315037	111320823	+	null					Not found	0	15285111	8187181	42432125	2374152
Chr4:113470942-113472732	4	113470942	113472732	+	SSPO	ENSBTAG00000008542	SCO-spondin [Source:VGNC Symbol;Acc:VGNC:35318]	+	gene	overlapping	0	18105083	2004684	3339686	1638383
Chr4:113472785-113475413	4	113472785	113475413	+	SSPO	ENSBTAG00000008542	SCO-spondin [Source:VGNC Symbol;Acc:VGNC:35318]	+	gene	overlapping	0	25863775	31087048	48403275	26405796
Chr4:113475418-113478080	4	113475418	113478080	+	SSPO	ENSBTAG00000008542	SCO-spondin [Source:VGNC Symbol;Acc:VGNC:35318]	+	gene	overlapping	0	3719782	4260851	60178627	45509205
Chr4:113480578-113483527	4	113480578	113483527	+	SSPO	ENSBTAG00000008542	SCO-spondin [Source:VGNC Symbol;Acc:VGNC:35318]	+	gene	overlapping	0	36248356	46422367	62742813	42069492
Chr4:113559285-113562146	4	113559285	113562146	+	null					Not found	0	51402954	5490544	3535612	54373894
Chr4:114437049-114439232	4	114437049	114439232	+	SLC4A2	ENSBTAG00000011226	solute carrier family 4 member 2 [Source:VGNC Symbol;Acc:VGNC:34892]	+	gene	overlapping	0	3735951	352318	50714962	37742805
Chr4:114576920-114579967	4	114576920	114579967	+	IQCA1L	ENSBTAG00000018838	IQ motif containing with AAA domain 1 like [Source:VGNC Symbol;Acc:VGNC:30249]	-	gene	overlapping	0	3781873	46468227	22762094	36624477
Chr4:114878943-114882232	4	114878943	114882232	+	null					Not found	0	33901455	34933018	24285181	4259584
Chr4:117477030-117480910	4	117477030	117480910	+	null					Not found	0	4978859	55246475	34424427	52671116
Chr4:117582366-117584849	4	117582366	117584849	+	ENSBTAG00000021941	ENSBTAG00000021941	No description	+	gene	overlapping	0	5633397	43016693	24058784	4368719
Chr4:117647637-117649890	4	117647637	117649890	+	ENSBTAG00000021941	ENSBTAG00000021941	No description	+	gene	overlapping	0	4343882	28880756	1405877	30363506
Chr4:117955963-117959047	4	117955963	117959047	+	null					Not found	0	30565868	33692513	20872059	35258213
Chr4:118679037-118682545	4	118679037	118682545	+	null					Not found	0	41108696	46001747	23961142	4844977
Chr4:118682577-118685385	4	118682577	118685385	+	null					Not found	0	56153378	6061446	27906563	5691436
Chr4:118685483-118690220	4	118685483	118690220	+	null					Not found	0	5434208	4731517	24479649	5238074
Chr4:118742634-118744853	4	118742634	118744853	+	null					Not found	0	25928137	2534973	10536593	33086063
Chr4:119316031-119319506	4	119316031	119319506	+	UBE3C	ENSBTAG00000008025	ubiquitin protein ligase E3C [Source:VGNC Symbol;Acc:VGNC:36601]	+	gene	overlapping	0	50570583	49755566	42020058	5689201
Chr4:119670861-119673200	4	119670861	119673200	+	null					Not found	0	58666332	62449917	4019883	591832
Chr4:119683652-119686015	4	119683652	119686015	+	null					Not found	0	56842854	46554493	29961304	54314274
Chr4:119828439-119830390	4	119828439	119830390	+	null					Not found	0	46743023	39310844	23095776	40046665
Chr4:119857796-119860434	4	119857796	119860434	+	null					Not found	0	5003562	48124546	3770007	44975224
Chr4:120249419-120252408	4	120249419	120252408	+	ESYT2	ENSBTAG00000005483	extended synaptotagmin 2 [Source:VGNC Symbol;Acc:VGNC:28614]	-	gene	overlapping	0	33511276	30847713	4499351	2962196
Chr4:120463554-120466708	4	120463554	120466708	+	VIPR2	ENSBTAG00000037649	vasoactive intestinal peptide receptor 2 [Source:VGNC Symbol;Acc:VGNC:36800]	-	gene	overlapping	0	34940773	26736858	15698726	32233047
Chr5:574316-594307	5	574316	594307	+	null					Not found	0	1908257	14201184	2784096	18872833
Chr5:2719368-2732797	5	2719368	2732797	+	null					Not found	0	11737214	12846477	23842253	9468823
Chr5:2782884-2798001	5	2782884	2798001	+	null					Not found	0	1660594	15291506	31507526	2265701
Chr5:5140664-5153935	5	5140664	5153935	+	null					Not found	0	31477222	324946	40347805	28145159
Chr5:5449586-5458796	5	5449586	5458796	+	null					Not found	0	38456997	27811241	13856963	28293512
Chr5:8346966-8358385	5	8346966	8358385	+	null					Not found	0	33289043	31826042	5053072	28088326
Chr5:10447812-10461023	5	10447812	10461023	+	LIN7A	ENSBTAG00000011367	lin-7 homolog A, crumbs cell polarity complex component [Source:VGNC Symbol;Acc:VGNC:30895]	-	gene	overlapping	0	30568438	28845127	48368645	30181036
Chr5:10667514-10684295	5	10667514	10684295	+	null					Not found	0	11300303	5261499	27015917	13430273
Chr5:10824825-10838685	5	10824825	10838685	+	ACSS3	ENSBTAG00000018694	acyl-CoA synthetase short chain family member 3 [Source:VGNC Symbol;Acc:VGNC:25572]	+	gene	overlapping	0	27224525	21841797	4209336	29083118
Chr5:11158909-11174673	5	11158909	11174673	+	null					Not found	0	286629	28380867	4049481	33588257
Chr5:11307725-11319363	5	11307725	11319363	+	TMA7	ENSBTAG00000033884	Translation machinery-associated protein 7 [Source:UniProtKB/Swiss-Prot;Acc:A1A4Q4]	+	gene	overlapping	0	2192489	14789723	3458602	23665077
Chr5:11707109-11725411	5	11707109	11725411	+	null					Not found	0	27312	30776554	45716896	36785725
Chr5:13969374-13985687	5	13969374	13985687	+	null					Not found	0	15003218	19961647	3326514	22445675
Chr5:14362405-14381377	5	14362405	14381377	+	null					Not found	0	16053879	16677015	31848412	19754921
Chr5:14647499-14657587	5	14647499	14657587	+	null					Not found	0	28052889	29154749	5661302	3304848
Chr5:15045733-15059490	5	15045733	15059490	+	null					Not found	0	15620318	11344188	23850979	13442831
Chr5:15059495-15072374	5	15059495	15072374	+	null					Not found	0	12984002	15920339	30675322	23945288
Chr5:15389952-15409098	5	15389952	15409098	+	null					Not found	0	22037323	24104044	4152876	2052439
Chr5:16092578-16109874	5	16092578	16109874	+	null					Not found	0	15941038	21545052	37141747	25056608
Chr5:21426629-21435168	5	21426629	21435168	+	null					Not found	0	17638803	17159239	38380024	13296032
Chr5:21452470-21467306	5	21452470	21467306	+	null					Not found	0	17015417	12588286	28478756	20532297
Chr5:26118144-26131871	5	26118144	26131871	+	null					Not found	0	26791573	28849329	18463472	3053874
Chr5:28030640-28035941	5	28030640	28035941	+	null					Not found	0	45863747	4480425	29577013	43464844
Chr5:30333682-30341165	5	30333682	30341165	+	FMNL3	ENSBTAG00000016593	formin like 3 [Source:VGNC Symbol;Acc:VGNC:29048]	+	gene	overlapping	0	47743393	47617966	31147615	44576035
Chr5:34858979-34871687	5	34858979	34871687	+	null					Not found	0	9880291	8095796	21406918	11590869
Chr5:37006087-37020915	5	37006087	37020915	+	null					Not found	0	13397518	9042268	27693457	12008073
Chr5:39664322-39680689	5	39664322	39680689	+	null					Not found	0	2744513	24348818	32366924	2393536
Chr5:40779015-40795081	5	40779015	40795081	+	LRRK2	ENSBTAG00000016260	leucine rich repeat kinase 2 [Source:VGNC Symbol;Acc:VGNC:31038]	-	gene	overlapping	0	27736555	26610445	4568021	29649683
Chr5:41952280-41963771	5	41952280	41963771	+	null					Not found	0	89077015	59717016	20088184	9356029
Chr5:46521615-46535977	5	46521615	46535977	+	null					Not found	0	44861774	4554289	33393154	46252937
Chr5:53886884-53902635	5	53886884	53902635	+	null					Not found	0	31903585	33281723	3981056	3761017
Chr5:57407221-57411403	5	57407221	57411403	+	ANKRD52	ENSBTAG00000011762	ankyrin repeat domain 52 [Source:VGNC Symbol;Acc:VGNC:25935]	+	gene	overlapping	0	5126664	52859123	3509095	50901833
Chr5:59050866-59065986	5	59050866	59065986	+	ENSBTAG00000046994	ENSBTAG00000046994	No description	-	gene	overlapping	0	22329823	10602521	35032936	21822475
Chr5:71560239-71570827	5	71560239	71570827	+	SYN3	ENSBTAG00000020636	synapsin III [Source:VGNC Symbol;Acc:VGNC:35516]	-	gene	overlapping	0	34158165	3300248	18710075	34504684
Chr5:71571070-71578819	5	71571070	71578819	+	SYN3	ENSBTAG00000020636	synapsin III [Source:VGNC Symbol;Acc:VGNC:35516]	-	gene	overlapping	0	3948495	39672714	2691174	42797134
Chr5:71942743-71949697	5	71942743	71949697	+	null					Not found	0	2767107	2937936	16214024	26624842
Chr5:74489567-74498869	5	74489567	74498869	+	null					Not found	0	34354206	35003944	4644219	28746878
Chr5:75067159-75077033	5	75067159	75077033	+	APOL3	ENSBTAG00000000667	No description	+	gene	overlapping	0	30482433	26495562	9356737	203108
Chr5:75077100-75086700	5	75077100	75086700	+	APOL3	ENSBTAG00000000667	No description	+	gene	overlapping	0	34330204	2608521	152565975	23424215
Chr5:79138046-79146693	5	79138046	79146693	+	null					Not found	0	1149031	12996406	26637266	933781
Chr5:82083340-82097822	5	82083340	82097822	+	null					Not found	0	9823015	69527917	20327593	8347924
Chr5:86195323-86213223	5	86195323	86213223	+	null					Not found	0	29898943	3470518	4875415	30260937
Chr5:86541090-86549329	5	86541090	86549329	+	null					Not found	0	30081259	28209858	46704292	20404991
Chr5:87801204-87816474	5	87801204	87816474	+	null					Not found	0	3667248	4052333	2591142	3925101
Chr5:90207780-90225871	5	90207780	90225871	+	null					Not found	0	3444924	28188839	5101728	33686092
Chr5:90537840-90545308	5	90537840	90545308	+	null					Not found	0	22599977	33778545	40849094	24102255
Chr5:90876604-90885125	5	90876604	90885125	+	null					Not found	0	39714764	39621574	582859	43410282
Chr5:92004961-92017986	5	92004961	92017986	+	PIK3C2G	ENSBTAG00000020715	phosphatidylinositol-4-phosphate 3-kinase catalytic subunit type 2 gamma [Source:VGNC Symbol;Acc:VGNC:32887]	-	gene	overlapping	0	2618161	28633284	42108105	24866186
Chr5:92224009-92235544	5	92224009	92235544	+	PIK3C2G	ENSBTAG00000020715	phosphatidylinositol-4-phosphate 3-kinase catalytic subunit type 2 gamma [Source:VGNC Symbol;Acc:VGNC:32887]	-	gene	overlapping	0	31350012	30251171	48324318	3407809
Chr5:92593063-92608556	5	92593063	92608556	+	null					Not found	0	14301089	10624981	26361824	11810102
Chr5:92664238-92681058	5	92664238	92681058	+	null					Not found	0	13295941	15778795	3106751	15061522
Chr5:98544317-98553946	5	98544317	98553946	+	null					Not found	0	4310066	37938343	26555563	40659294
Chr5:100891788-100907060	5	100891788	100907060	+	null					Not found	0	18444576	20996616	28262297	1967152
Chr5:100907092-100918745	5	100907092	100918745	+	U6	ENSBTAG00000042616	U6 spliceosomal RNA [Source:RFAM;Acc:RF00026]	-	gene	overlapping	0	10945132	21583668	35127583	24445581
Chr5:103866903-103871159	5	103866903	103871159	+	PTPN6	ENSBTAG00000020294	protein tyrosine phosphatase, non-receptor type 6 [Source:VGNC Symbol;Acc:VGNC:33541]	-	gene	overlapping	0	4359556	4951603	24196817	43021076
Chr5:103871170-103876293	5	103871170	103876293	+	PTPN6	ENSBTAG00000020294	protein tyrosine phosphatase, non-receptor type 6 [Source:VGNC Symbol;Acc:VGNC:33541]	-	gene	overlapping	0	448615	37746616	20216318	3192114
Chr5:104674358-104678024	5	104674358	104678024	+	VWF	ENSBTAG00000012265	von Willebrand factor [Source:VGNC Symbol;Acc:VGNC:36860]	+	gene	overlapping	0	45721714	43282	20759645	41271473
Chr5:104767957-104775798	5	104767957	104775798	+	ANO2	ENSBTAG00000012246	anoctamin 2 [Source:VGNC Symbol;Acc:VGNC:25951]	+	gene	overlapping	0	41702003	44140984	22515417	357223
Chr5:107263400-107266782	5	107263400	107266782	+	TEAD4	ENSBTAG00000019788	TEA domain transcription factor 4 [Source:VGNC Symbol;Acc:VGNC:35727]	-	gene	overlapping	0	28659813	27288544	14670199	2437752
Chr5:107287225-107292743	5	107287225	107292743	+	TEAD4	ENSBTAG00000019788	TEA domain transcription factor 4 [Source:VGNC Symbol;Acc:VGNC:35727]	-	gene	overlapping	0	3017445	36778248	13373486	267789
Chr5:107978934-107984407	5	107978934	107984407	+	NINJ2	ENSBTAG00000008554	ninjurin 2 [Source:VGNC Symbol;Acc:VGNC:32079]	-	gene	overlapping	0	33583183	3486166	17896296	33230423
Chr5:108577503-108582322	5	108577503	108582322	+	null					Not found	0	33851883	3557235	14318878	26737267
Chr5:108587415-108592639	5	108587415	108592639	+	null					Not found	0	55614353	49824795	34654102	54562435
Chr5:109377497-109382463	5	109377497	109382463	+	CACNA1C	ENSBTAG00000010660	calcium voltage-gated channel subunit alpha1 C [Source:HGNC Symbol;Acc:HGNC:1390]	+	gene	overlapping	0	403538	39849308	25630579	31980364
Chr5:109838100-109842911	5	109838100	109842911	+	null					Not found	0	24801096	27606474	125749235	26270763
Chr5:109880847-109885573	5	109880847	109885573	+	TUBA8	ENSBTAG00000018530	tubulin alpha 8 [Source:VGNC Symbol;Acc:VGNC:36504]	+	gene	overlapping	0	36728897	42015625	25788094	45293465
Chr5:111105881-111107565	5	111105881	111107565	+	CBX7	ENSBTAG00000007228	chromobox 7 [Source:VGNC Symbol;Acc:VGNC:26820]	-	gene	overlapping	0	36908607	24132677	10215493	22429781
Chr5:112266279-112267883	5	112266279	112267883	+	MKL1	ENSBTAG00000002630	megakaryoblastic leukemia (translocation) 1 [Source:HGNC Symbol;Acc:HGNC:14334]	-	gene	overlapping	0	31039839	3598951	52477303	39247803
Chr5:113018184-113022298	5	113018184	113022298	+	null					Not found	0	3571311	32914055	22029697	35373882
Chr5:113636866-113639595	5	113636866	113639595	+	TCF20	ENSBTAG00000000662	transcription factor 20 [Source:VGNC Symbol;Acc:VGNC:35689]	-	gene	overlapping	0	57563526	5469653	40747364	60794903
Chr5:113842504-113846732	5	113842504	113846732	+	NFAM1	ENSBTAG00000005018	NFAT activating protein with ITAM motif 1 [Source:VGNC Symbol;Acc:VGNC:32027]	-	gene	overlapping	0	38048397	29213268	14791097	3485908
Chr5:114650586-114652525	5	114650586	114652525	+	SCUBE1	ENSBTAG00000011275	signal peptide, CUB domain and EGF like domain containing 1 [Source:VGNC Symbol;Acc:VGNC:34371]	-	gene	overlapping	0	29747187	31459587	14741037	2624603
Chr5:114677961-114680371	5	114677961	114680371	+	SCUBE1	ENSBTAG00000011275	signal peptide, CUB domain and EGF like domain containing 1 [Source:VGNC Symbol;Acc:VGNC:34371]	-	gene	overlapping	0	4119256	3404655	22337248	3218326
Chr5:114931018-114933700	5	114931018	114933700	+	SAMM50	ENSBTAG00000045957	SAMM50 sorting and assembly machinery component [Source:VGNC Symbol;Acc:VGNC:34278]	-	gene	overlapping	0	54095737	51555027	3815203	5039454
Chr5:115233689-115237537	5	115233689	115237537	+	EFCAB6	ENSBTAG00000030189	EF-hand calcium binding domain 6 [Source:VGNC Symbol;Acc:VGNC:28346]	+	gene	overlapping	0	37185936	30442474	16612535	26206572
Chr5:115245697-115253037	5	115245697	115253037	+	EFCAB6	ENSBTAG00000030189	EF-hand calcium binding domain 6 [Source:VGNC Symbol;Acc:VGNC:28346]	+	gene	overlapping	0	32991463	23382364	15002773	24556349
Chr5:115253074-115260805	5	115253074	115260805	+	EFCAB6	ENSBTAG00000030189	EF-hand calcium binding domain 6 [Source:VGNC Symbol;Acc:VGNC:28346]	+	gene	overlapping	0	3124149	30938437	14490902	24739132
Chr5:116141037-116144393	5	116141037	116144393	+	PHF21B	ENSBTAG00000006973	PHD finger protein 21B [Source:VGNC Symbol;Acc:VGNC:32822]	-	gene	overlapping	0	27608477	2164693	12990179	2720746
Chr5:116168046-116170066	5	116168046	116170066	+	null					Not found	0	26794218	29802387	17523539	36211563
Chr5:116172785-116175265	5	116172785	116175265	+	null					Not found	0	31685068	38752357	22655783	34443035
Chr5:117268586-117286702	5	117268586	117286702	+	null					Not found	0	20355694	25666626	280646	19782763
Chr5:118013833-118015376	5	118013833	118015376	+	null					Not found	0	41318745	38974735	1863473	40846333
Chr5:118028220-118031225	5	118028220	118031225	+	CERK	ENSBTAG00000046654	ceramide kinase [Source:HGNC Symbol;Acc:HGNC:19256]	-	gene	overlapping	0	45723278	4973036	27731565	49018894
Chr5:118090153-118091965	5	118090153	118091965	+	TBC1D22A	ENSBTAG00000012291	TBC1 domain family member 22A [Source:VGNC Symbol;Acc:VGNC:35636]	+	gene	overlapping	0	51426613	48101456	3407462	49180885
Chr5:118185953-118187778	5	118185953	118187778	+	TBC1D22A	ENSBTAG00000012291	TBC1 domain family member 22A [Source:VGNC Symbol;Acc:VGNC:35636]	+	gene	overlapping	0	47960434	4482184	61316395	46721382
Chr5:118346114-118348947	5	118346114	118348947	+	bta-mir-2284h	ENSBTAG00000044449	bta-mir-2284h [Source:miRBase;Acc:MI0011497]	+	gene	overlapping	0	32019596	2461973	15400088	29855507
Chr5:118407913-118411683	5	118407913	118411683	+	null					Not found	0	30317791	24294806	40565254	31066011
Chr5:119511547-119513814	5	119511547	119513814	+	FAM19A5	ENSBTAG00000022986	family with sequence similarity 19 member A5, C-C motif chemokine like [Source:VGNC Symbol;Acc:VGNC:28779]	+	gene	overlapping	0	39168385	38895935	1792892	34093945
Chr5:120794748-120797758	5	120794748	120797758	+	null					Not found	0	2353849	2600956	12891606	21641977
Chr5:120811464-120814060	5	120811464	120814060	+	null					Not found	0	26771484	3202435	13346195	23130186
Chr5:120961937-120964323	5	120961937	120964323	+	null					Not found	0	27993013	2822407	14793015	24140362
Chr5:121112528-121117198	5	121112528	121117198	+	MOV10L1	ENSBTAG00000020341	Mov10 RISC complex RNA helicase like 1 [Source:VGNC Symbol;Acc:VGNC:31567]	+	gene	overlapping	0	45890335	49333294	41511124	50994858
Chr6:1387829-1406278	6	1387829	1406278	+	null					Not found	0	15346416	10499147	25212366	12429732
Chr6:2555633-2574015	6	2555633	2574015	+	null					Not found	0	14762889	18129522	3019022	2243336
Chr6:3093541-3110302	6	3093541	3110302	+	null					Not found	0	20941193	18212992	27154345	23474644
Chr6:3703377-3712233	6	3703377	3712233	+	null					Not found	0	3513434	2197547	5016074	39003307
Chr6:4390515-4402354	6	4390515	4402354	+	null					Not found	0	15370604	16181515	33706524	1307309
Chr6:4402386-4414982	6	4402386	4414982	+	null					Not found	0	21650578	12781726	30888306	18862572
Chr6:4415808-4427833	6	4415808	4427833	+	null					Not found	0	13508856	1212893	29824684	14765386
Chr6:4427906-4444661	6	4427906	4444661	+	null					Not found	0	10724672	1046354	25070341	9594682
Chr6:4471064-4482584	6	4471064	4482584	+	null					Not found	0	8633137	30435863	29249727	75334687
Chr6:7081153-7090057	6	7081153	7090057	+	null					Not found	0	4319072	46562664	3373061	47746384
Chr6:8466902-8481560	6	8466902	8481560	+	null					Not found	0	4359383	41920246	55953068	38397808
Chr6:9151781-9162640	6	9151781	9162640	+	null					Not found	0	16967537	21898712	32435356	1596211
Chr6:10768266-10792795	6	10768266	10792795	+	null					Not found	0	2188555	2782829	40525253	24699778
Chr6:12641783-12656503	6	12641783	12656503	+	null					Not found	0	18217937	21630419	30605225	17691984
Chr6:14579990-14585665	6	14579990	14585665	+	null					Not found	0	40469532	3433875	22795238	43701862
Chr6:17542773-17555937	6	17542773	17555937	+	COL25A1	ENSBTAG00000017282	collagen type XXV alpha 1 chain [Source:HGNC Symbol;Acc:HGNC:18603]	+	gene	overlapping	0	26783092	21944288	3767687	25039507
Chr6:17556279-17572612	6	17556279	17572612	+	COL25A1	ENSBTAG00000017282	collagen type XXV alpha 1 chain [Source:HGNC Symbol;Acc:HGNC:18603]	+	gene	overlapping	0	23147871	20331652	35476665	24898064
Chr6:17580754-17592550	6	17580754	17592550	+	COL25A1	ENSBTAG00000017282	collagen type XXV alpha 1 chain [Source:HGNC Symbol;Acc:HGNC:18603]	+	gene	overlapping	0	16795963	12304226	28776537	15547642
Chr6:22642981-22654811	6	22642981	22654811	+	TACR3	ENSBTAG00000016247	tachykinin receptor 3 [Source:VGNC Symbol;Acc:VGNC:35562]	+	gene	overlapping	0	4292086	48723783	16170803	49834924
Chr6:23066953-23074578	6	23066953	23074578	+	BDH2	ENSBTAG00000002526	3-hydroxybutyrate dehydrogenase 2 [Source:VGNC Symbol;Acc:VGNC:26458]	+	gene	overlapping	0	2681989	31961744	21028578	23264153
Chr6:28547220-28565086	6	28547220	28565086	+	null					Not found	0	16395874	18166752	33274918	18186188
Chr6:32764780-32784973	6	32764780	32784973	+	null					Not found	0	13701948	9915044	26839705	1790309
Chr6:34817731-34835242	6	34817731	34835242	+	null					Not found	0	4068832	38513786	5127134	38684612
Chr6:40773840-40791024	6	40773840	40791024	+	null					Not found	0	11231801	21814249	35461376	19100458
Chr6:43612927-43626453	6	43612927	43626453	+	null					Not found	0	12862522	8519702	21770884	124621525
Chr6:44356835-44373527	6	44356835	44373527	+	null					Not found	0	23659962	1535204	3216195	26580805
Chr6:45467117-45479931	6	45467117	45479931	+	null					Not found	0	2136292	1762629	30869389	21161655
Chr6:48830421-48851927	6	48830421	48851927	+	null					Not found	0	21936995	31972033	4107295	2664773
Chr6:54375866-54390301	6	54375866	54390301	+	null					Not found	0	21100718	23492973	395158	24091158
Chr6:54448306-54469037	6	54448306	54469037	+	null					Not found	0	1742031	12408987	30676504	21181543
Chr6:57243242-57259643	6	57243242	57259643	+	ARAP2	ENSBTAG00000039922	ArfGAP with RhoGAP domain, ankyrin repeat and PH domain 2 [Source:VGNC Symbol;Acc:VGNC:26055]	-	gene	overlapping	0	14764289	19478245	34214806	18092
Chr6:57993805-58008269	6	57993805	58008269	+	null					Not found	0	10093237	12534076	25855635	11949396
Chr6:59249637-59258357	6	59249637	59258357	+	null					Not found	0	1662395	20839815	8623124	17863089
Chr6:60891462-60899232	6	60891462	60899232	+	RHOH	ENSBTAG00000013451	ras homolog family member H [Source:VGNC Symbol;Acc:VGNC:33950]	+	gene	overlapping	0	27808193	28739555	9812128	22633482
Chr6:63128457-63138299	6	63128457	63138299	+	null					Not found	0	8112794	15928695	21085579	11917593
Chr6:65333924-65354192	6	65333924	65354192	+	null					Not found	0	21894508	24884373	35234848	23053957
Chr6:70048170-70049670	6	70048170	70049670	+	bta-mir-4449	ENSBTAG00000045496	bta-mir-4449 [Source:miRBase;Acc:MI0031502]	+	gene	overlapping	0	36375964	47321844	22596773	62533197
Chr6:70149885-70158724	6	70149885	70158724	+	null					Not found	0	3010208	23955635	10334167	18235006
Chr6:70272133-70279497	6	70272133	70279497	+	SCFD2	ENSBTAG00000020648	sec1 family domain containing 2 [Source:VGNC Symbol;Acc:VGNC:34331]	-	gene	overlapping	0	4166661	36655704	4751266	39419426
Chr6:72900918-72910130	6	72900918	72910130	+	null					Not found	0	30341393	2973764	4456774	26045443
Chr6:74923222-74941437	6	74923222	74941437	+	null					Not found	0	23716372	18400782	30609575	26012268
Chr6:77758729-77773986	6	77758729	77773986	+	null					Not found	0	23662306	2166862	3743761	14329474
Chr6:79481110-79506542	6	79481110	79506542	+	null					Not found	0	11380163	14846209	26101484	13850351
Chr6:79606978-79621367	6	79606978	79621367	+	null					Not found	0	25025768	22052282	43588387	23668713
Chr6:80481987-80507083	6	80481987	80507083	+	null					Not found	0	18089182	22457079	42425133	2142395
Chr6:82462920-82483802	6	82462920	82483802	+	null					Not found	0	24678278	24887112	42006653	29038363
Chr6:84298043-84315969	6	84298043	84315969	+	null					Not found	0	31096468	2896357	47389503	31423063
Chr6:84587301-84606515	6	84587301	84606515	+	null					Not found	0	3050884	28638762	37649597	31080528
Chr6:84922590-84937913	6	84922590	84937913	+	CENPC	ENSBTAG00000001323	centromere protein C [Source:VGNC Symbol;Acc:VGNC:27174]	-	gene	overlapping	0	35640614	3855817	51816547	3886088
Chr6:86090879-86099058	6	86090879	86099058	+	null					Not found	0	15417208	18519997	28950993	13460405
Chr6:88903988-88922219	6	88903988	88922219	+	null					Not found	0	3133683	28708632	4393606	2460847
Chr6:89507372-89521896	6	89507372	89521896	+	null					Not found	0	3114858	27325474	48540756	3638491
Chr6:93690459-93701761	6	93690459	93701761	+	ENSBTAG00000037304	ENSBTAG00000037304	No description	+	gene	overlapping	0	9362225	6730288	279698	6698227
Chr6:95701164-95713109	6	95701164	95713109	+	null					Not found	0	30198515	3450292	42749584	29849876
Chr6:95805372-95816853	6	95805372	95816853	+	NAA11	ENSBTAG00000013149	N(alpha)-acetyltransferase 11, NatA catalytic subunit [Source:HGNC Symbol;Acc:HGNC:28125]	-	gene	overlapping	0	229403	24895863	39512165	14403087
Chr6:97331588-97343650	6	97331588	97343650	+	C6H4orf22	ENSBTAG00000035776	Uncharacterized protein C4orf22 homolog [Source:UniProtKB/Swiss-Prot;Acc:Q2YDG2]	+	gene	overlapping	0	1814166	22583324	27700565	19848562
Chr6:99818042-99825051	6	99818042	99825051	+	COQ2	ENSBTAG00000005744	coenzyme Q2, polyprenyltransferase [Source:VGNC Symbol;Acc:VGNC:27611]	-	gene	overlapping	0	20120344	1737292	27207357	1324757
Chr6:100097890-100105148	6	100097890	100105148	+	GPAT3	ENSBTAG00000017592	glycerol-3-phosphate acyltransferase 3 [Source:VGNC Symbol;Acc:VGNC:29513]	+	gene	overlapping	0	27777056	30862333	484051	23574488
Chr6:101089941-101092594	6	101089941	101092594	+	NKX6-1	ENSBTAG00000002518	NK6 homeobox 1 [Source:VGNC Symbol;Acc:VGNC:32107]	-	gene	overlapping	0	20299429	22478113	3258018	16746979
Chr6:101204213-101217947	6	101204213	101217947	+	CDS1	ENSBTAG00000045787	CDP-diacylglycerol synthase 1 [Source:VGNC Symbol;Acc:VGNC:27155]	+	gene	overlapping	0	33232468	3052496	5052142	4026034
Chr6:102638251-102650152	6	102638251	102650152	+	ARHGAP24	ENSBTAG00000003959	Rho GTPase activating protein 24 [Source:VGNC Symbol;Acc:VGNC:26082]	+	gene	overlapping	0	2484445	27329504	37601433	23708014
Chr6:102739615-102748987	6	102739615	102748987	+	MAPK10	ENSBTAG00000020048	mitogen-activated protein kinase 10 [Source:VGNC Symbol;Acc:VGNC:31213]	-	gene	overlapping	0	39647385	32497623	53605488	4457581
Chr6:102895665-102908401	6	102895665	102908401	+	MAPK10	ENSBTAG00000020048	mitogen-activated protein kinase 10 [Source:VGNC Symbol;Acc:VGNC:31213]	-	gene	overlapping	0	33245808	37169746	4665977	3549365
Chr6:103085899-103095599	6	103085899	103095599	+	null					Not found	0	34919	2993288	43488186	29415789
Chr6:103124192-103138012	6	103124192	103138012	+	null					Not found	0	33289803	29234514	5096958	34321484
Chr6:103276390-103289584	6	103276390	103289584	+	null					Not found	0	2787892	34890152	40800964	26060831
Chr6:104523975-104531645	6	104523975	104531645	+	null					Not found	0	29652494	2157125	947868	23571766
Chr6:106622561-106626109	6	106622561	106626109	+	NSG1	ENSBTAG00000005711	neuronal vesicle trafficking associated 1 [Source:VGNC Symbol;Acc:VGNC:32276]	-	gene	overlapping	0	25535736	27630533	16652805	24499416
Chr6:106637706-106639735	6	106637706	106639735	+	NSG1	ENSBTAG00000005711	neuronal vesicle trafficking associated 1 [Source:VGNC Symbol;Acc:VGNC:32276]	-	gene	overlapping	0	27369684	3083553	17474022	23489458
Chr6:106648212-106650777	6	106648212	106650777	+	NSG1	ENSBTAG00000005711	neuronal vesicle trafficking associated 1 [Source:VGNC Symbol;Acc:VGNC:32276]	-	gene	overlapping	0	24588404	30686405	15516907	3050308
Chr6:106814550-106817513	6	106814550	106817513	+	NSG1	ENSBTAG00000005711	neuronal vesicle trafficking associated 1 [Source:VGNC Symbol;Acc:VGNC:32276]	-	gene	overlapping	0	36071617	30619024	18435627	32057396
Chr6:106817590-106821133	6	106817590	106821133	+	NSG1	ENSBTAG00000005711	neuronal vesicle trafficking associated 1 [Source:VGNC Symbol;Acc:VGNC:32276]	-	gene	overlapping	0	32835953	33795406	1846309	3899675
Chr6:106840284-106845359	6	106840284	106845359	+	NSG1	ENSBTAG00000005711	neuronal vesicle trafficking associated 1 [Source:VGNC Symbol;Acc:VGNC:32276]	-	gene	overlapping	0	27724295	19310452	12316706	2757082
Chr6:106895408-106898759	6	106895408	106898759	+	NSG1	ENSBTAG00000005711	neuronal vesicle trafficking associated 1 [Source:VGNC Symbol;Acc:VGNC:32276]	-	gene	overlapping	0	23601238	2602915	12648975	24293163
Chr6:106919880-106922109	6	106919880	106922109	+	NSG1	ENSBTAG00000005711	neuronal vesicle trafficking associated 1 [Source:VGNC Symbol;Acc:VGNC:32276]	-	gene	overlapping	0	3424238	29575579	14530613	26815285
Chr6:106938074-106942670	6	106938074	106942670	+	NSG1	ENSBTAG00000005711	neuronal vesicle trafficking associated 1 [Source:VGNC Symbol;Acc:VGNC:32276]	-	gene	overlapping	0	26940044	25844181	16085667	28096216
Chr6:106985952-106989492	6	106985952	106989492	+	NSG1	ENSBTAG00000005711	neuronal vesicle trafficking associated 1 [Source:VGNC Symbol;Acc:VGNC:32276]	-	gene	overlapping	0	30333157	31850952	17550562	31332014
Chr6:107029321-107031108	6	107029321	107031108	+	NSG1	ENSBTAG00000005711	neuronal vesicle trafficking associated 1 [Source:VGNC Symbol;Acc:VGNC:32276]	-	gene	overlapping	0	33616817	3503458	1850748	32158592
Chr6:107060129-107063094	6	107060129	107063094	+	NSG1	ENSBTAG00000005711	neuronal vesicle trafficking associated 1 [Source:VGNC Symbol;Acc:VGNC:32276]	-	gene	overlapping	0	34693375	30147806	2263796	3305352
Chr6:107130048-107132640	6	107130048	107132640	+	NSG1	ENSBTAG00000005711	neuronal vesicle trafficking associated 1 [Source:VGNC Symbol;Acc:VGNC:32276]	-	gene	overlapping	0	30165138	28024702	18378202	26112415
Chr6:107189212-107192773	6	107189212	107192773	+	NSG1	ENSBTAG00000005711	neuronal vesicle trafficking associated 1 [Source:VGNC Symbol;Acc:VGNC:32276]	-	gene	overlapping	0	2155434	22713095	9640735	16721764
Chr6:107192797-107195859	6	107192797	107195859	+	NSG1	ENSBTAG00000005711	neuronal vesicle trafficking associated 1 [Source:VGNC Symbol;Acc:VGNC:32276]	-	gene	overlapping	0	4076655	4531221	20153536	3677497
Chr6:107223544-107226932	6	107223544	107226932	+	NSG1	ENSBTAG00000005711	neuronal vesicle trafficking associated 1 [Source:VGNC Symbol;Acc:VGNC:32276]	-	gene	overlapping	0	34866524	42381298	26153248	37711227
Chr6:107228548-107231077	6	107228548	107231077	+	NSG1	ENSBTAG00000005711	neuronal vesicle trafficking associated 1 [Source:VGNC Symbol;Acc:VGNC:32276]	-	gene	overlapping	0	32170055	2821888	17727928	26350914
Chr6:107231148-107232818	6	107231148	107232818	+	NSG1	ENSBTAG00000005711	neuronal vesicle trafficking associated 1 [Source:VGNC Symbol;Acc:VGNC:32276]	-	gene	overlapping	0	40246975	42931602	27632566	36727417
Chr6:107244780-107247675	6	107244780	107247675	+	NSG1	ENSBTAG00000005711	neuronal vesicle trafficking associated 1 [Source:VGNC Symbol;Acc:VGNC:32276]	-	gene	overlapping	0	46305782	42482372	2310052	4043554
Chr6:107247683-107249427	6	107247683	107249427	+	NSG1	ENSBTAG00000005711	neuronal vesicle trafficking associated 1 [Source:VGNC Symbol;Acc:VGNC:32276]	-	gene	overlapping	0	40436752	43186035	238201	41274036
Chr6:107249448-107251620	6	107249448	107251620	+	NSG1	ENSBTAG00000005711	neuronal vesicle trafficking associated 1 [Source:VGNC Symbol;Acc:VGNC:32276]	-	gene	overlapping	0	38887623	38460526	250611	41698776
Chr6:107251628-107253199	6	107251628	107253199	+	NSG1	ENSBTAG00000005711	neuronal vesicle trafficking associated 1 [Source:VGNC Symbol;Acc:VGNC:32276]	-	gene	overlapping	0	437586	4370312	28073566	42713253
Chr6:107255287-107257127	6	107255287	107257127	+	NSG1	ENSBTAG00000005711	neuronal vesicle trafficking associated 1 [Source:VGNC Symbol;Acc:VGNC:32276]	-	gene	overlapping	0	43000164	48649364	2530756	4440973
Chr6:107257146-107259777	6	107257146	107259777	+	NSG1	ENSBTAG00000005711	neuronal vesicle trafficking associated 1 [Source:VGNC Symbol;Acc:VGNC:32276]	-	gene	overlapping	0	40416798	30783514	1891328	3355043
Chr6:107269753-107272555	6	107269753	107272555	+	NSG1	ENSBTAG00000005711	neuronal vesicle trafficking associated 1 [Source:VGNC Symbol;Acc:VGNC:32276]	-	gene	overlapping	0	36722744	3671373	20196112	34385845
Chr6:107272607-107276168	6	107272607	107276168	+	NSG1	ENSBTAG00000005711	neuronal vesicle trafficking associated 1 [Source:VGNC Symbol;Acc:VGNC:32276]	-	gene	overlapping	0	49005024	35466316	24134644	40212826
Chr6:107276169-107277992	6	107276169	107277992	+	NSG1	ENSBTAG00000005711	neuronal vesicle trafficking associated 1 [Source:VGNC Symbol;Acc:VGNC:32276]	-	gene	overlapping	0	52509464	51179913	3385163	460104
Chr6:107278015-107280030	6	107278015	107280030	+	NSG1	ENSBTAG00000005711	neuronal vesicle trafficking associated 1 [Source:VGNC Symbol;Acc:VGNC:32276]	-	gene	overlapping	0	46803246	53063717	26009089	48398235
Chr6:108031143-108033062	6	108031143	108033062	+	SH3BP2	ENSBTAG00000013996	SH3 domain binding protein 2 [Source:VGNC Symbol;Acc:VGNC:34566]	+	gene	overlapping	0	62580765	57361267	46725815	5649396
Chr6:108033065-108035643	6	108033065	108035643	+	SH3BP2	ENSBTAG00000013996	SH3 domain binding protein 2 [Source:VGNC Symbol;Acc:VGNC:34566]	+	gene	overlapping	0	4594556	43223457	26825249	4540908
Chr6:108126196-108127356	6	108126196	108127356	+	TNIP2	ENSBTAG00000015126	TNFAIP3-interacting protein 2 [Source:RefSeq peptide;Acc:NP_001231520]	+	gene	overlapping	0	3268676	25843836	3886129	24255705
Chr6:108406184-108409285	6	108406184	108409285	+	null					Not found	0	3455463	30756731	17273035	3301162
Chr6:108459687-108461438	6	108459687	108461438	+	ZFYVE28	ENSBTAG00000006683	zinc finger FYVE-type containing 28 [Source:VGNC Symbol;Acc:VGNC:37178]	+	gene	overlapping	0	26950544	25628275	10651524	28846525
Chr6:108702188-108704242	6	108702188	108704242	+	POLN	ENSBTAG00000017296	DNA polymerase nu [Source:VGNC Symbol;Acc:VGNC:33129]	+	gene	overlapping	0	3347817	34640163	21592424	39816402
Chr6:108704283-108706610	6	108704283	108706610	+	POLN	ENSBTAG00000017296	DNA polymerase nu [Source:VGNC Symbol;Acc:VGNC:33129]	+	gene	overlapping	0	3676731	29050684	19336725	3475304
Chr6:108972571-108974435	6	108972571	108974435	+	null					Not found	0	38759644	34317947	2351823	38119804
Chr6:108974442-108977098	6	108974442	108977098	+	null					Not found	0	32637093	30374552	21418978	34902397
Chr6:108982412-108984108	6	108982412	108984108	+	null					Not found	0	3990697	3110667	26444065	4811324
Chr6:108984111-108986919	6	108984111	108986919	+	null					Not found	0	3948582	34943386	23245613	43704407
Chr6:109083834-109086633	6	109083834	109086633	+	null					Not found	0	22621973	22209988	10703451	21177156
Chr6:109130714-109132480	6	109130714	109132480	+	FGFRL1	ENSBTAG00000027464	fibroblast growth factor receptor like 1 [Source:VGNC Symbol;Acc:VGNC:28989]	+	gene	overlapping	0	2931246	3275756	22278097	36311855
Chr6:109166183-109168515	6	109166183	109168515	+	null					Not found	0	2233122	28408916	3610213	22563833
Chr6:109211282-109214280	6	109211282	109214280	+	ENSBTAG00000002247	ENSBTAG00000002247	No description	-	gene	overlapping	0	2677198	21660353	122539625	22854258
Chr6:109214315-109217823	6	109214315	109217823	+	null					Not found	0	239432	1641659	79256907	26546053
Chr6:109249768-109252292	6	109249768	109252292	+	null					Not found	0	32752052	27008577	19897636	33565002
Chr6:109252298-109254489	6	109252298	109254489	+	null					Not found	0	42327835	427188	3306511	4670884
Chr6:109256635-109258470	6	109256635	109258470	+	CTBP1	ENSBTAG00000008480	C-terminal binding protein 1 [Source:VGNC Symbol;Acc:VGNC:27785]	-	gene	overlapping	0	3051444	32061657	43451775	34168568
Chr6:109413323-109415218	6	109413323	109415218	+	null					Not found	0	37075073	34951176	23491234	4174535
Chr6:109423637-109426205	6	109423637	109426205	+	null					Not found	0	48271866	3930235	3644933	4642829
Chr6:109447536-109450422	6	109447536	109450422	+	null					Not found	0	25345476	26788317	1467104	25786592
Chr6:109456803-109459888	6	109456803	109459888	+	null					Not found	0	3334428	3260253	16108492	33270035
Chr6:109465947-109468993	6	109465947	109468993	+	null					Not found	0	27380104	27174984	15633621	27095716
Chr6:109485381-109487594	6	109485381	109487594	+	null					Not found	0	4425021	4184552	25154514	41560787
Chr6:109497113-109499191	6	109497113	109499191	+	null					Not found	0	41197186	46444614	34593807	44097973
Chr6:109534264-109536438	6	109534264	109536438	+	null					Not found	0	3882198	42750896	2422595	4363535
Chr6:109554147-109556918	6	109554147	109556918	+	null					Not found	0	31034544	32800625	22016592	31002794
Chr6:109556932-109559485	6	109556932	109559485	+	null					Not found	0	32720127	29392012	15959259	35221817
Chr6:109569045-109572453	6	109569045	109572453	+	null					Not found	0	3305825	31255228	29601213	43549824
Chr6:109594171-109597682	6	109594171	109597682	+	null					Not found	0	50437378	4982375	33807182	4284746
Chr6:109647891-109650205	6	109647891	109650205	+	null					Not found	0	3483807	27058533	1902818	24054914
Chr6:109652879-109654924	6	109652879	109654924	+	null					Not found	0	37305744	35059994	24656796	3060043
Chr6:110094603-110103101	6	110094603	110103101	+	null					Not found	0	29754103	2294322	18765593	25230005
Chr6:111724822-111738153	6	111724822	111738153	+	null					Not found	0	20900848	13475124	3373455	22764242
Chr6:115717326-115722651	6	115717326	115722651	+	null					Not found	0	4809074	45570454	20230434	4335327
Chr6:115722689-115730222	6	115722689	115730222	+	null					Not found	0	42792667	43007656	19495808	34539623
Chr6:116242882-116246465	6	116242882	116246465	+	null					Not found	0	33443005	30504427	38072056	2985904
Chr6:117717634-117723643	6	117717634	117723643	+	null					Not found	0	22470915	18083923	936372	22023832
Chr6:118160716-118161965	6	118160716	118161965	+	KIAA0232	ENSBTAG00000019427	KIAA0232 [Source:VGNC Symbol;Acc:VGNC:30547]	+	gene	overlapping	0	23936666	25457388	45676285	18241827
Chr6:118175432-118177143	6	118175432	118177143	+	KIAA0232	ENSBTAG00000019427	KIAA0232 [Source:VGNC Symbol;Acc:VGNC:30547]	+	gene	overlapping	0	33797977	37890762	50078987	3544875
Chr6:118179408-118182321	6	118179408	118182321	+	null					Not found	0	3181409	26086725	18684933	27703686
Chr6:118270401-118274096	6	118270401	118274096	+	TBC1D14	ENSBTAG00000005493	TBC1 domain family member 14 [Source:VGNC Symbol;Acc:VGNC:35628]	+	gene	overlapping	0	4321392	3763088	18080702	37694645
Chr6:118397859-118402003	6	118397859	118402003	+	null					Not found	0	3282192	32291187	2591609	28770275
Chr6:118483926-118486639	6	118483926	118486639	+	null					Not found	0	30181437	33800716	20351057	33922775
Chr6:118623398-118626798	6	118623398	118626798	+	null					Not found	0	46604866	45123264	17611385	31441498
Chr6:118645973-118649405	6	118645973	118649405	+	null					Not found	0	4063546	36753048	20558577	3275582
Chr6:118649435-118652298	6	118649435	118652298	+	PSAPL1	ENSBTAG00000012458	prosaposin like 1 (gene/pseudogene) [Source:HGNC Symbol;Acc:HGNC:33131]	-	gene	overlapping	0	30121223	39798763	1614396	28348776
Chr6:118654045-118657017	6	118654045	118657017	+	null					Not found	0	38590153	39076836	21540854	33800938
Chr6:118664762-118668205	6	118664762	118668205	+	null					Not found	0	37630363	39387596	15833038	26887892
Chr6:118698793-118703340	6	118698793	118703340	+	null					Not found	0	32393703	31164234	18177923	28862791
Chr6:118747732-118750839	6	118747732	118750839	+	null					Not found	0	3078667	26594093	12552659	21805159
Chr6:118750870-118754061	6	118750870	118754061	+	null					Not found	0	3583777	3760018	16079056	3312311
Chr6:118754117-118758314	6	118754117	118758314	+	null					Not found	0	3457473	4631195	20608307	36595646
Chr6:118773981-118777700	6	118773981	118777700	+	null					Not found	0	33691643	409051	17745537	28894701
Chr6:118777710-118782949	6	118777710	118782949	+	null					Not found	0	32150417	37567787	19647913	3350052
Chr6:118994269-118996879	6	118994269	118996879	+	AFAP1	ENSBTAG00000012464	actin filament associated protein 1 [Source:VGNC Symbol;Acc:VGNC:25706]	-	gene	overlapping	0	13986842	21200457	47484997	2065295
Chr6:119063851-119066698	6	119063851	119066698	+	AFAP1	ENSBTAG00000012464	actin filament associated protein 1 [Source:VGNC Symbol;Acc:VGNC:25706]	-	gene	overlapping	0	46594303	4822539		46617798
Chr6:119083712-119088854	6	119083712	119088854	+	AFAP1	ENSBTAG00000012464	actin filament associated protein 1 [Source:VGNC Symbol;Acc:VGNC:25706]	-	gene	overlapping	0	25431864	2905032	4251627	18813477
Chr6:119197369-119200600	6	119197369	119200600	+	ABLIM2	ENSBTAG00000015926	actin binding LIM protein family member 2 [Source:VGNC Symbol;Acc:VGNC:25508]	-	gene	overlapping	0	39031254	4219792	28134935	35250454
Chr6:119200607-119203196	6	119200607	119203196	+	ABLIM2	ENSBTAG00000015926	actin binding LIM protein family member 2 [Source:VGNC Symbol;Acc:VGNC:25508]	-	gene	overlapping	0	4167976	34625088	23060102	3268602
Chr6:119206577-119210010	6	119206577	119210010	+	ABLIM2	ENSBTAG00000015926	actin binding LIM protein family member 2 [Source:VGNC Symbol;Acc:VGNC:25508]	-	gene	overlapping	0	3301935	37915977	18746338	31382563
Chr6:119210033-119213093	6	119210033	119213093	+	ABLIM2	ENSBTAG00000015926	actin binding LIM protein family member 2 [Source:VGNC Symbol;Acc:VGNC:25508]	-	gene	overlapping	0	27452341	3274439	15640791	3320846
Chr6:119213106-119216236	6	119213106	119216236	+	ABLIM2	ENSBTAG00000015926	actin binding LIM protein family member 2 [Source:VGNC Symbol;Acc:VGNC:25508]	-	gene	overlapping	0	28370565	30218496	19835604	37226273
Chr6:119222614-119225648	6	119222614	119225648	+	null					Not found	0	30655888	31550997	21867887	3971576
Chr6:119229954-119232708	6	119229954	119232708	+	null					Not found	0	322581	3407983	14195301	26387997
Chr6:119260940-119263837	6	119260940	119263837	+	null					Not found	0	38619728	34714527	29194094	36741108
Chr6:119314379-119317152	6	119314379	119317152	+	null					Not found	0	38871567	38779716	23963299	37771618
Chr6:119317157-119320045	6	119317157	119320045	+	null					Not found	0	3391195	31800854	18076504	35015926
Chr6:119355700-119357737	6	119355700	119357737	+	SH3TC1	ENSBTAG00000047876	SH3 domain and tetratricopeptide repeats 1 [Source:VGNC Symbol;Acc:VGNC:34582]	+	gene	overlapping	0	3239634	3894408	24252743	29490675
Chr6:119398272-119400781	6	119398272	119400781	+	HTRA3	ENSBTAG00000047613	HtrA serine peptidase 3 [Source:HGNC Symbol;Acc:HGNC:30406]	+	gene	overlapping	0	33364773	3498456	15830378	29218868
Chr6:119400791-119403134	6	119400791	119403134	+	HTRA3	ENSBTAG00000047613	HtrA serine peptidase 3 [Source:HGNC Symbol;Acc:HGNC:30406]	+	gene	overlapping	0	4280734	35741516	21776804	30705217
Chr6:119414550-119417864	6	119414550	119417864	+	HTRA3	ENSBTAG00000047613	HtrA serine peptidase 3 [Source:HGNC Symbol;Acc:HGNC:30406]	+	gene	overlapping	0	38709152	3913004	2102733	36911373
Chr6:119434020-119436485	6	119434020	119436485	+	null					Not found	0	29543919	27113848	12562882	26608747
Chr6:119440285-119442974	6	119440285	119442974	+	null					Not found	0	32440636	338606	25510885	31676142
Chr6:119443020-119446334	6	119443020	119446334	+	null					Not found	0	30693033	32970314	16769978	2895516
Chr7:1927008-1933539	7	1927008	1933539	+	null					Not found	0	32411213	36142784	22405785	3600672
Chr7:1933582-1940503	7	1933582	1940503	+	null					Not found	0	36150898	3829961	19613228	35569595
Chr7:2045151-2049066	7	2045151	2049066	+	ADAMTS2	ENSBTAG00000014665	ADAM metallopeptidase with thrombospondin type 1 motif 2 [Source:VGNC Symbol;Acc:VGNC:25624]	+	gene	overlapping	0	5169191	50559563	3100448	462033
Chr7:2066218-2071492	7	2066218	2071492	+	ADAMTS2	ENSBTAG00000014665	ADAM metallopeptidase with thrombospondin type 1 motif 2 [Source:VGNC Symbol;Acc:VGNC:25624]	+	gene	overlapping	0	4713929	4576032	25309238	45172306
Chr7:2071523-2080672	7	2071523	2080672	+	ADAMTS2	ENSBTAG00000014665	ADAM metallopeptidase with thrombospondin type 1 motif 2 [Source:VGNC Symbol;Acc:VGNC:25624]	+	gene	overlapping	0	31938803	39758045	20937578	37839703
Chr7:2080674-2084540	7	2080674	2084540	+	ADAMTS2	ENSBTAG00000014665	ADAM metallopeptidase with thrombospondin type 1 motif 2 [Source:VGNC Symbol;Acc:VGNC:25624]	+	gene	overlapping	0	3648952	3661165	21794527	4099598
Chr7:2084581-2090199	7	2084581	2090199	+	ADAMTS2	ENSBTAG00000014665	ADAM metallopeptidase with thrombospondin type 1 motif 2 [Source:VGNC Symbol;Acc:VGNC:25624]	+	gene	overlapping	0	3828394	38477283	20122702	39811794
Chr7:2096362-2102110	7	2096362	2102110	+	ADAMTS2	ENSBTAG00000014665	ADAM metallopeptidase with thrombospondin type 1 motif 2 [Source:VGNC Symbol;Acc:VGNC:25624]	+	gene	overlapping	0	40259323	41000698	20803308	457584
Chr7:2105103-2112796	7	2105103	2112796	+	ADAMTS2	ENSBTAG00000014665	ADAM metallopeptidase with thrombospondin type 1 motif 2 [Source:VGNC Symbol;Acc:VGNC:25624]	+	gene	overlapping	0	35597412	35823437	27382633	42367756
Chr7:2123312-2134051	7	2123312	2134051	+	ADAMTS2	ENSBTAG00000014665	ADAM metallopeptidase with thrombospondin type 1 motif 2 [Source:VGNC Symbol;Acc:VGNC:25624]	+	gene	overlapping	0	3452063	38033455	19113585	34630207
Chr7:2141815-2147664	7	2141815	2147664	+	ADAMTS2	ENSBTAG00000014665	ADAM metallopeptidase with thrombospondin type 1 motif 2 [Source:VGNC Symbol;Acc:VGNC:25624]	+	gene	overlapping	0	42204712	41997746	26319403	39833412
Chr7:2147765-2151762	7	2147765	2151762	+	ADAMTS2	ENSBTAG00000014665	ADAM metallopeptidase with thrombospondin type 1 motif 2 [Source:VGNC Symbol;Acc:VGNC:25624]	+	gene	overlapping	0	50842236	5629318	35127216	547007
Chr7:2151779-2158827	7	2151779	2158827	+	ADAMTS2	ENSBTAG00000014665	ADAM metallopeptidase with thrombospondin type 1 motif 2 [Source:VGNC Symbol;Acc:VGNC:25624]	+	gene	overlapping	0	5293457	5425861	4089845	5947067
Chr7:2158853-2164226	7	2158853	2164226	+	ADAMTS2	ENSBTAG00000014665	ADAM metallopeptidase with thrombospondin type 1 motif 2 [Source:VGNC Symbol;Acc:VGNC:25624]	+	gene	overlapping	0	44040936	55420036	28791323	4669881
Chr7:2601277-2603121	7	2601277	2603121	+	MGC166429	ENSBTAG00000040028	No description	-	gene	overlapping	0	5657898	53725334	3233351	5585327
Chr7:3746279-3749704	7	3746279	3749704	+	GATAD2A	ENSBTAG00000003034	GATA zinc finger domain containing 2A [Source:VGNC Symbol;Acc:VGNC:29271]	-	gene	overlapping	0	63759106	54524746	44353943	59300076
Chr7:4285355-4289153	7	4285355	4289153	+	UPF1	ENSBTAG00000020922	UPF1, RNA helicase and ATPase [Source:VGNC Symbol;Acc:VGNC:36680]	-	gene	overlapping	0	40219624	456123	32894882	48983208
Chr7:19670892-19675013	7	19670892	19675013	+	RANBP3	ENSBTAG00000006070	RAN binding protein 3 [Source:VGNC Symbol;Acc:VGNC:33710]	+	gene	overlapping	0	48933754	42514534	28160816	43932976
Chr7:20311510-20314974	7	20311510	20314974	+	KDM4B	ENSBTAG00000015487	lysine demethylase 4B [Source:VGNC Symbol;Acc:VGNC:30528]	-	gene	overlapping	0	5250202	5477317	40780014	53678688
Chr7:21383332-21387147	7	21383332	21387147	+	ZFR2	ENSBTAG00000000755	zinc finger RNA binding protein 2 [Source:VGNC Symbol;Acc:VGNC:37172]	+	gene	overlapping	0	52239235	5039078	37903095	49766823
Chr7:21387159-21390020	7	21387159	21390020	+	ZFR2	ENSBTAG00000000755	zinc finger RNA binding protein 2 [Source:VGNC Symbol;Acc:VGNC:37172]	+	gene	overlapping	0	57852833	45646458	31193785	5230398
Chr7:21591989-21596449	7	21591989	21596449	+	MFSD12	ENSBTAG00000014979	major facilitator superfamily domain containing 12 [Source:HGNC Symbol;Acc:HGNC:28299]	-	gene	overlapping	0	15147825	11722946	2655718	12502441
Chr7:22327471-22333705	7	22327471	22333705	+	GNG7	ENSBTAG00000007644	G protein subunit gamma 7 [Source:VGNC Symbol;Acc:VGNC:29468]	+	gene	overlapping	0	32247364	34538235	176242	3029995
Chr7:25259458-25272429	7	25259458	25272429	+	CHSY3	ENSBTAG00000014661	chondroitin sulfate synthase 3 [Source:VGNC Symbol;Acc:VGNC:27351]	-	gene	overlapping	0	25659657	26688282	479121	29816532
Chr7:25465973-25466794	7	25465973	25466794	+	CHSY3	ENSBTAG00000014661	chondroitin sulfate synthase 3 [Source:VGNC Symbol;Acc:VGNC:27351]	-	gene	overlapping	0	8726586	14087219	29528994	12597918
Chr7:25466799-25470870	7	25466799	25470870	+	null					Not found	0	12005795	12760028	3198549	13902546
Chr7:26096803-26113828	7	26096803	26113828	+	null					Not found	0	2120572	34784992	45122364	25985584
Chr7:28855136-28868364	7	28855136	28868364	+	null					Not found	0	15098401	14503931	29505451	19350304
Chr7:29073288-29092707	7	29073288	29092707	+	null					Not found	0	26534994	27664875	437057	25801277
Chr7:32543480-32556934	7	32543480	32556934	+	null					Not found	0	24859886	31668695	41142574	29700605
Chr7:33150748-33170940	7	33150748	33170940	+	SRFBP1	ENSBTAG00000014320	serum response factor-binding protein 1 [Source:RefSeq peptide;Acc:NP_001098919]	-	gene	overlapping	0	30581356	39145565	469741	31577644
Chr7:37273342-37295137	7	37273342	37295137	+	null					Not found	0	27764072	25998756	3638752	2815794
Chr7:41435388-41441286	7	41435388	41441286	+	null					Not found	0	14902273	1743354	2665322	14196456
Chr7:42290396-42312238	7	42290396	42312238	+	OR2G2	ENSBTAG00000039930	olfactory receptor family 2 subfamily G member 2 [Source:HGNC Symbol;Acc:HGNC:15007]	+	gene	overlapping	0	12906511	12835389	2683626	13010085
Chr7:44636809-44641980	7	44636809	44641980	+	THEG	ENSBTAG00000040485	theg spermatid protein [Source:VGNC Symbol;Acc:VGNC:35832]	-	gene	overlapping	0	33237167	43676643	1740702	29647942
Chr7:44642060-44647417	7	44642060	44647417	+	THEG	ENSBTAG00000040485	theg spermatid protein [Source:VGNC Symbol;Acc:VGNC:35832]	-	gene	overlapping	0	4036241	47890186	19478773	41541077
Chr7:45808508-45809860	7	45808508	45809860	+	ABHD17A	ENSBTAG00000025277	abhydrolase domain containing 17A [Source:VGNC Symbol;Acc:VGNC:25497]	-	gene	overlapping	0	7205564	5930036	19912418	25839188
Chr7:46909031-46917904	7	46909031	46917904	+	null					Not found	0	21382322	30020283	47608276	3395495
Chr7:52983049-52986104	7	52983049	52986104	+	PURA	ENSBTAG00000008881	purine rich element binding protein A [Source:VGNC Symbol;Acc:VGNC:33572]	+	gene	overlapping	0	134385195	16751074	27350403	9057628
Chr7:54282308-54286296	7	54282308	54286296	+	FCHSD1	ENSBTAG00000030499	FCH and double SH3 domains protein 1 [Source:RefSeq peptide;Acc:NP_001193178]	-	gene	overlapping	0	29647205	3153991	41551258	29449726
Chr7:55893322-55902162	7	55893322	55902162	+	ARHGAP26	ENSBTAG00000027151	Rho GTPase activating protein 26 [Source:VGNC Symbol;Acc:VGNC:26084]	+	gene	overlapping	0	19894962	29837198	40390755	24354918
Chr7:61678379-61699933	7	61678379	61699933	+	ENSBTAG00000033759	ENSBTAG00000033759	No description	-	gene	overlapping	0	26623919	28483208	4077459	30009932
Chr7:63644272-63648828	7	63644272	63648828	+	ARSI	ENSBTAG00000012834	arylsulfatase family member I [Source:VGNC Symbol;Acc:VGNC:26177]	-	gene	overlapping	0	45230907	4284586	25350912	43324482
Chr7:63648834-63653796	7	63648834	63653796	+	ARSI	ENSBTAG00000012834	arylsulfatase family member I [Source:VGNC Symbol;Acc:VGNC:26177]	-	gene	overlapping	0	40039562	3737648	22397188	3345519
Chr7:69427316-69445471	7	69427316	69445471	+	null					Not found	0	29067432	31495434	42355774	352101
Chr7:73924600-73929077	7	73924600	73929077	+	CCNJL	ENSBTAG00000046343	cyclin J like [Source:VGNC Symbol;Acc:VGNC:26973]	-	gene	overlapping	0	47834946	4444807	24280285	41806866
Chr7:74697886-74709014	7	74697886	74709014	+	null					Not found	0	30100374	312517	44296013	3368847
Chr7:78443033-78455559	7	78443033	78455559	+	null					Not found	0	35167847	31996683	51612316	32869713
Chr7:78878777-78901171	7	78878777	78901171	+	null					Not found	0	3452235	3724454	4934392	300411
Chr7:79021441-79041057	7	79021441	79041057	+	null					Not found	0	2609736	32690086	47376263	3527272
Chr7:82137559-82150412	7	82137559	82150412	+	null					Not found	0	37061832	35072937	4761654	33108337
Chr7:83088039-83098707	7	83088039	83098707	+	MSH3	ENSBTAG00000007684	mutS homolog 3 [Source:VGNC Symbol;Acc:VGNC:31694]	+	gene	overlapping	0	39156303	36304733	5623524	4236735
Chr7:86702598-86725001	7	86702598	86725001	+	null					Not found	0	36536335	33647118	47945324	3545031
Chr7:86742761-86760755	7	86742761	86760755	+	null					Not found	0	29662214	26314184	3902741	33476353
Chr7:86932196-86947921	7	86932196	86947921	+	null					Not found	0	3250517	26219618	49089973	3405421
Chr7:89654466-89666755	7	89654466	89666755	+	null					Not found	0	2727536	27501984	4050795	24268791
Chr7:91708248-91721830	7	91708248	91721830	+	null					Not found	0	32405704	39300415	46601727	3511543
Chr7:97564355-97569025	7	97564355	97569025	+	U6	ENSBTAG00000042515	U6 spliceosomal RNA [Source:RFAM;Acc:RF00026]	+	gene	overlapping	0	2434477	27876272	11873196	2173888
Chr7:98444307-98445912	7	98444307	98445912	+	CAST	ENSBTAG00000000874	calpastatin [Source:VGNC Symbol;Acc:VGNC:26790]	+	gene	overlapping	0	872223	57321553	24225122	36183393
Chr7:99389971-99401873	7	99389971	99401873	+	null					Not found	0	29626324	26222437	4055352	27325335
Chr7:99696317-99708723	7	99696317	99708723	+	null					Not found	0	34474537	29372908	50558716	34081345
Chr7:99907226-99919299	7	99907226	99919299	+	null					Not found	0	24548876	15774682	31443247	21007109
Chr7:100090510-100104694	7	100090510	100104694	+	null					Not found	0	12484056	16108917	26094767	13126257
Chr7:100446173-100450437	7	100446173	100450437	+	RGMB	ENSBTAG00000011864	repulsive guidance molecule family member b [Source:HGNC Symbol;Acc:HGNC:26896]	+	gene	overlapping	0	4209976	46935608	30919258	45479244
Chr7:104019698-104032544	7	104019698	104032544	+	null					Not found	0	37682747	38647152	55463455	3763077
Chr7:105268028-105280200	7	105268028	105280200	+	null					Not found	0	3057323	29352694	44776672	2089896
Chr7:105665977-105679388	7	105665977	105679388	+	null					Not found	0	19893646	1671466	27216871	21399563
Chr7:109044655-109048716	7	109044655	109048716	+	null					Not found	0	31261303	23951443	55254035	16718283
Chr7:109048721-109052147	7	109048721	109052147	+	EFNA5	ENSBTAG00000016515	ephrin A5 [Source:VGNC Symbol;Acc:VGNC:28358]	-	gene	overlapping	0	35166508	24949099	8003228	19216572
Chr7:109095536-109100130	7	109095536	109100130	+	EFNA5	ENSBTAG00000016515	ephrin A5 [Source:VGNC Symbol;Acc:VGNC:28358]	-	gene	overlapping	0	33925095	23119875	1234501	26227247
Chr7:109804810-109812956	7	109804810	109812956	+	null					Not found	0	27404871	29368843	45663784	29077953
Chr7:110318543-110322870	7	110318543	110322870	+	null					Not found	0	9389986	45332804	20948675	55865116
Chr7:110581554-110589701	7	110581554	110589701	+	FER	ENSBTAG00000003051	FER tyrosine kinase [Source:VGNC Symbol;Acc:VGNC:28948]	+	gene	overlapping	0	33279194	3202845	41709366	33896744
Chr7:110598304-110603146	7	110598304	110603146	+	FER	ENSBTAG00000003051	FER tyrosine kinase [Source:VGNC Symbol;Acc:VGNC:28948]	+	gene	overlapping	0	31942324	32430862	4462587	37966988
Chr7:110630572-110639978	7	110630572	110639978	+	FER	ENSBTAG00000003051	FER tyrosine kinase [Source:VGNC Symbol;Acc:VGNC:28948]	+	gene	overlapping	0	3722122	41011402	57184635	42875355
Chr7:110640139-110648834	7	110640139	110648834	+	FER	ENSBTAG00000003051	FER tyrosine kinase [Source:VGNC Symbol;Acc:VGNC:28948]	+	gene	overlapping	0	4407615	4092543	64295975	40384014
Chr7:111485987-111493659	7	111485987	111493659	+	MAN2A1	ENSBTAG00000025029	mannosidase alpha class 2A member 1 [Source:VGNC Symbol;Acc:VGNC:31164]	+	gene	overlapping	0	37919292	4174728	61364376	42797546
Chr7:111558015-111566493	7	111558015	111566493	+	MAN2A1	ENSBTAG00000025029	mannosidase alpha class 2A member 1 [Source:VGNC Symbol;Acc:VGNC:31164]	+	gene	overlapping	0	27494	29515528	5271123	33663147
Chr8:795959-802146	8	795959	802146	+	PALLD	ENSBTAG00000001081	palladin, cytoskeletal associated protein [Source:VGNC Symbol;Acc:VGNC:32557]	+	gene	overlapping	0	34241104	33271297	45690475	36079597
Chr8:1575874-1581466	8	1575874	1581466	+	null					Not found	0	34222496	3174112	23328518	32094578
Chr8:3241944-3259979	8	3241944	3259979	+	null					Not found	0	20762997	19649452	27037132	21560823
Chr8:3368447-3386034	8	3368447	3386034	+	null					Not found	0	10005602	9867615	30772371	18607876
Chr8:4111351-4122442	8	4111351	4122442	+	GALNTL6	ENSBTAG00000035007	polypeptide N- acetylgalactosaminyltransferase like 6 [Source:VGNC Symbol;Acc:VGNC:29238]	+	gene	overlapping	0	11830572	16207914	3535407	18479391
Chr8:4841105-4849329	8	4841105	4849329	+	GALNTL6	ENSBTAG00000035007	polypeptide N- acetylgalactosaminyltransferase like 6 [Source:VGNC Symbol;Acc:VGNC:29238]	+	gene	overlapping	0	301743	25253397	4279	26614332
Chr8:8134444-8138967	8	8134444	8138967	+	null					Not found	0	45536247	3993402	20682901	37026955
Chr8:8668714-8672811	8	8668714	8672811	+	MSRA	ENSBTAG00000021632	methionine sulfoxide reductase A [Source:VGNC Symbol;Acc:VGNC:31705]	-	gene	overlapping	0	4680977	49689735	26641802	4001219
Chr8:8852995-8861898	8	8852995	8861898	+	MSRA	ENSBTAG00000021632	methionine sulfoxide reductase A [Source:VGNC Symbol;Acc:VGNC:31705]	-	gene	overlapping	0	3411299	30739628	19092533	4141224
Chr8:8930217-8939157	8	8930217	8939157	+	MSRA	ENSBTAG00000021632	methionine sulfoxide reductase A [Source:VGNC Symbol;Acc:VGNC:31705]	-	gene	overlapping	0	2997787	33495213	19851465	3484774
Chr8:8986453-8995482	8	8986453	8995482	+	MSRA	ENSBTAG00000021632	methionine sulfoxide reductase A [Source:VGNC Symbol;Acc:VGNC:31705]	-	gene	overlapping	0	41994045	39462097	22749058	40078426
Chr8:10141697-10149003	8	10141697	10149003	+	null					Not found	0	36653225	38691826	1823465	28352217
Chr8:10149031-10154805	8	10149031	10154805	+	null					Not found	0	27691355	21326656	6785227	16470736
Chr8:10726132-10736071	8	10726132	10736071	+	SCARA5	ENSBTAG00000019636	scavenger receptor class A member 5 [Source:VGNC Symbol;Acc:VGNC:34323]	+	gene	overlapping	0	24313976	2697495	14219773	27195757
Chr8:10772556-10780432	8	10772556	10780432	+	SCARA5	ENSBTAG00000019636	scavenger receptor class A member 5 [Source:VGNC Symbol;Acc:VGNC:34323]	+	gene	overlapping	0	34409344	30434332	15264174	30353899
Chr8:12372370-12390576	8	12372370	12390576	+	null					Not found	0	3016041	27774748	40722965	30216547
Chr8:12671156-12688917	8	12671156	12688917	+	null					Not found	0	25238989	1544231	36988274	18101591
Chr8:12762328-12782566	8	12762328	12782566	+	null					Not found	0	2331956	24146574	4141006	24084578
Chr8:12782761-12797246	8	12782761	12797246	+	null					Not found	0	21966936	23046177	47103672	20249203
Chr8:12797260-12811856	8	12797260	12811856	+	null					Not found	0	22348724	18496885	32040623	14999295
Chr8:12829568-12845233	8	12829568	12845233	+	null					Not found	0	36877357	30324623	46308178	35573536
Chr8:12911410-12927549	8	12911410	12927549	+	null					Not found	0	32749043	2817423	42860306	33288322
Chr8:13655260-13678745	8	13655260	13678745	+	null					Not found	0	35060802	3462767	46744087	34800724
Chr8:14294937-14311492	8	14294937	14311492	+	null					Not found	0	2915391	33454834	47071358	3209396
Chr8:15527392-15544092	8	15527392	15544092	+	null					Not found	0	37846466	36856205	54038567	399578
Chr8:15723017-15737423	8	15723017	15737423	+	null					Not found	0	26256092	2287696	40710773	21600437
Chr8:18307117-18314629	8	18307117	18314629	+	null					Not found	0	36275646	3336437	50159264	29613382
Chr8:22151174-22154371	8	22151174	22154371	+	CDKN2A	ENSBTAG00000034220	cyclin dependent kinase inhibitor 2A [Source:HGNC Symbol;Acc:HGNC:1787]	+	gene	overlapping	0	20157324	1625525	3441685	18948997
Chr8:23980925-23992637	8	23980925	23992637	+	MLLT3	ENSBTAG00000014124	MLLT3, super elongation complex subunit [Source:VGNC Symbol;Acc:VGNC:31503]	+	gene	overlapping	0	42209183	3970876	23411383	394819
Chr8:28129141-28134218	8	28129141	28134218	+	null					Not found	0	4820214	43979527	36016655	48649364
Chr8:29977459-29979171	8	29977459	29979171	+	null					Not found	0	3201335	29805399	3939834	24259745
Chr8:30686739-30699833	8	30686739	30699833	+	null					Not found	0	2922657	27141502	4810634	3510732
Chr8:35946642-35960944	8	35946642	35960944	+	null					Not found	0	2863549	3215183	45296333	25562042
Chr8:53621067-53638158	8	53621067	53638158	+	ENSBTAG00000047788	ENSBTAG00000047788	No description	+	gene	overlapping	0	31694653	31541588	50698063	32625504
Chr8:56858849-56870014	8	56858849	56870014	+	null					Not found	0	35223255	33638546	5611377	4163461
Chr8:60184361-60190976	8	60184361	60190976	+	RUSC2	ENSBTAG00000011403	RUN and SH3 domain containing 2 [Source:VGNC Symbol;Acc:VGNC:34222]	+	gene	overlapping	0	4742018	4572294	28573984	46433
Chr8:61389178-61396720	8	61389178	61396720	+	null					Not found	0	24205162	31390625	11020551	21435583
Chr8:61396835-61402988	8	61396835	61402988	+	PAX5	ENSBTAG00000012498	paired box 5 [Source:HGNC Symbol;Acc:HGNC:8619]	-	gene	overlapping	0	3386534	36455505	1875805	36642223
Chr8:61409984-61416268	8	61409984	61416268	+	PAX5	ENSBTAG00000012498	paired box 5 [Source:HGNC Symbol;Acc:HGNC:8619]	-	gene	overlapping	0	23930502	26164318	11225631	24317421
Chr8:61480390-61488048	8	61480390	61488048	+	PAX5	ENSBTAG00000012498	paired box 5 [Source:HGNC Symbol;Acc:HGNC:8619]	-	gene	overlapping	0	3469401	3350185	18462568	33911808
Chr8:61676583-61695792	8	61676583	61695792	+	ZCCHC7	ENSBTAG00000025859	zinc finger CCHC-type containing 7 [Source:VGNC Symbol;Acc:VGNC:37122]	+	gene	overlapping	0	3183746	3775097	48745296	35970787
Chr8:63628601-63641824	8	63628601	63641824	+	ANP32B	ENSBTAG00000021367	acidic nuclear phosphoprotein 32 family member B [Source:VGNC Symbol;Acc:VGNC:25958]	-	gene	overlapping	0	3033569	33389053	17809406	28803734
Chr8:63731711-63740106	8	63731711	63740106	+	CORO2A	ENSBTAG00000007659	coronin 2A [Source:VGNC Symbol;Acc:VGNC:27623]	-	gene	overlapping	0	24843945	2283257	32212044	20819374
Chr8:64470663-64476858	8	64470663	64476858	+	COL15A1	ENSBTAG00000010082	collagen type XV alpha 1 chain [Source:VGNC Symbol;Acc:VGNC:27556]	+	gene	overlapping	0	34404095	3290591	17779747	40514603
Chr8:67865438-67875196	8	67865438	67875196	+	LZTS1	ENSBTAG00000000841	leucine zipper tumor suppressor 1 [Source:VGNC Symbol;Acc:VGNC:31121]	-	gene	overlapping	0	4231671	41254433	30013895	4060847
Chr8:70941585-70951509	8	70941585	70951509	+	ENSBTAG00000047389	ENSBTAG00000047389	No description	+	gene	overlapping	0	1782467	17379042	69354944	15687953
Chr8:71135184-71141033	8	71135184	71141033	+	null					Not found	0	2442245	2805977	11033888	30658064
Chr8:71588070-71594932	8	71588070	71594932	+	SLC25A37	ENSBTAG00000019099	solute carrier family 25 member 37 [Source:HGNC Symbol;Acc:HGNC:29786]	+	gene	overlapping	0	39247803	3727791	23466806	39123226
Chr8:77275282-77279965	8	77275282	77279965	+	CNTFR	ENSBTAG00000015361	ciliary neurotrophic factor receptor [Source:VGNC Symbol;Acc:VGNC:27535]	-	gene	overlapping	0	32557827	42165794	2260796	35278095
Chr8:82211821-82221279	8	82211821	82221279	+	DAPK1	ENSBTAG00000000738	death associated protein kinase 1 [Source:VGNC Symbol;Acc:VGNC:27877]	+	gene	overlapping	0	4955578	4783339	32377834	48363995
Chr8:82221456-82230238	8	82221456	82230238	+	DAPK1	ENSBTAG00000000738	death associated protein kinase 1 [Source:VGNC Symbol;Acc:VGNC:27877]	+	gene	overlapping	0	4503609	43898518	27443419	39550133
Chr8:85751842-85757935	8	85751842	85757935	+	null					Not found	0	30605904	3299518	43599895	33067196
Chr8:90245386-90248113	8	90245386	90248113	+	SEMA4D	ENSBTAG00000001941	semaphorin 4D [Source:VGNC Symbol;Acc:VGNC:34436]	+	gene	overlapping	0	6609692	63213474	4453601	6347509
Chr8:92828239-92832900	8	92828239	92832900	+	ALDOB	ENSBTAG00000015358	aldolase, fructose-bisphosphate B [Source:VGNC Symbol;Acc:VGNC:25822]	-	gene	overlapping	0	31601967	3368198	14906629	26301788
Chr8:94039463-94061483	8	94039463	94061483	+	null					Not found	0	1687678	22385098	32637093	20716082
Chr8:94226686-94247348	8	94226686	94247348	+	U6	ENSBTAG00000042843	U6 spliceosomal RNA [Source:RFAM;Acc:RF00026]	-	gene	overlapping	0	27221636	24784771	33156837	2053265
Chr8:95215836-95231401	8	95215836	95231401	+	null					Not found	0	2053628	21634857	30047861	16259773
Chr8:97492792-97506946	8	97492792	97506946	+	null					Not found	0	2438794	29109823	39080685	17466257
Chr8:104032984-104041892	8	104032984	104041892	+	null					Not found	0	29391674	3294311	17993572	32485867
Chr8:105225813-105230492	8	105225813	105230492	+	AKNA	ENSBTAG00000017306	AT-hook transcription factor [Source:HGNC Symbol;Acc:HGNC:24108]	-	gene	overlapping	0	46824203	4414185	33569435	42575123
Chr8:105935013-105941001	8	105935013	105941001	+	null					Not found	0	48493126	34253757	19550032	43681114
Chr8:107288020-107291535	8	107288020	107291535	+	PAPPA	ENSBTAG00000004010	pappalysin 1 [Source:VGNC Symbol;Acc:VGNC:32572]	+	gene	overlapping	0	3771181	37866554	22305285	52780025
Chr8:107570726-107581480	8	107570726	107581480	+	null					Not found	0	46798943	50861874	3863164	4764746
Chr8:108776471-108783762	8	108776471	108783762	+	null					Not found	0	23982725	2541447	37833714	23076838
Chr8:111747634-111749996	8	111747634	111749996	+	CDK5RAP2	ENSBTAG00000006532	CDK5 regulatory subunit associated protein 2 [Source:VGNC Symbol;Acc:VGNC:27131]	-	gene	overlapping	0	52859756	45665543		48151897
Chr8:112093088-112100979	8	112093088	112100979	+	ENSBTAG00000038486	ENSBTAG00000038486	No description	+	gene	overlapping	0	26173824	30270876	14912006	28766218
Chr8:112143600-112145569	8	112143600	112145569	+	PHF19	ENSBTAG00000016958	PHD finger protein 19 [Source:VGNC Symbol;Acc:VGNC:32817]	-	gene	overlapping	0	4762396	46157677	23126007	40993393
Chr8:112237256-112243351	8	112237256	112243351	+	C5	ENSBTAG00000012210	complement C5a anaphylatoxin precursor [Source:RefSeq peptide;Acc:NP_001160088]	-	gene	overlapping	0	29347832	3388724	17197445	30058117
Chr8:112243449-112249812	8	112243449	112249812	+	C5	ENSBTAG00000012210	complement C5a anaphylatoxin precursor [Source:RefSeq peptide;Acc:NP_001160088]	-	gene	overlapping	0	44528236	4646241	33357533	4204591
Chr8:112976570-112979687	8	112976570	112979687	+	TRAPPC12	ENSBTAG00000008685	trafficking protein particle complex 12 [Source:VGNC Symbol;Acc:VGNC:36286]	-	gene	overlapping	0	49116737	51817356		50562695
Chr8:113081861-113083892	8	113081861	113083892	+	null					Not found	0	33454067	47034683	26571665	3574961
Chr8:113142818-113147020	8	113142818	113147020	+	null					Not found	0	32338802	3213524	15360335	3458795
Chr8:113189678-113191878	8	113189678	113191878	+	null					Not found	0	39394955	32980663	169807	39378437
Chr8:113194636-113196923	8	113194636	113196923	+	null					Not found	0	31191252	24937586	1556356	29096098
Chr8:113300141-113303329	8	113300141	113303329	+	null					Not found	0	3886939	31504187	2032204	2688436
Chr9:1581585-1600645	9	1581585	1600645	+	null					Not found	0	1722335	17940922	35352474	19640205
Chr9:2031448-2049555	9	2031448	2049555	+	null					Not found	0	24996786	25973768	4013713	32758106
Chr9:2385926-2408749	9	2385926	2408749	+	null					Not found	0	18266672	23592564	38302322	17732996
Chr9:3762942-3775304	9	3762942	3775304	+	null					Not found	0	24394642	21971184	34074875	27585236
Chr9:7298521-7322037	9	7298521	7322037	+	null					Not found	0	9531177	22390724	37117283	2611918
Chr9:10056167-10062229	9	10056167	10062229	+	SMAP1	ENSBTAG00000038190	small ArfGAP 1 [Source:VGNC Symbol;Acc:VGNC:34983]	+	gene	overlapping	0	3321049	3719433	55487778	3893964
Chr9:10704479-10717737	9	10704479	10717737	+	null					Not found	0	20536896	15483154	39382133	25581717
Chr9:18691399-18708042	9	18691399	18708042	+	IRAK1BP1	ENSBTAG00000020825	interleukin 1 receptor associated kinase 1 binding protein 1 [Source:VGNC Symbol;Acc:VGNC:30265]	+	gene	overlapping	0	156413765	16362001	26124975	13441355
Chr9:21746498-21756998	9	21746498	21756998	+	ENSBTAG00000039700	ENSBTAG00000039700	No description	-	gene	overlapping	0	34539997	2943877	12897156	32411686
Chr9:26923132-26936807	9	26923132	26936807	+	null					Not found	0	29288122	4073796	49049744	30729786
Chr9:27777150-27790965	9	27777150	27790965	+	null					Not found	0	10721032	9551375	2479373	1143802
Chr9:30846577-30867406	9	30846577	30867406	+	null					Not found	0	23897282	18719805	36228813	21905571
Chr9:32634278-32641127	9	32634278	32641127	+	null					Not found	0	37874146	29744196	19816175	33618443
Chr9:35448728-35462471	9	35448728	35462471	+	null					Not found	0	19253353	24449377	3338063	21218689
Chr9:35517638-35531712	9	35517638	35531712	+	null					Not found	0	1675389	2274798	4379158	27812862
Chr9:37639950-37658491	9	37639950	37658491	+	null					Not found	0	3491661	39520737	55420036	38852184
Chr9:44330950-44338105	9	44330950	44338105	+	null					Not found	0	4120727	25846138	13657491	28429625
Chr9:44338355-44348632	9	44338355	44348632	+	null					Not found	0	2717826	30279743	14253459	27253208
Chr9:56295070-56310210	9	56295070	56310210	+	null					Not found	0	25081263	20896881	3457158	18661695
Chr9:57238721-57261691	9	57238721	57261691	+	null					Not found	0	1071934	12816652	25889174	15397277
Chr9:58379952-58384064	9	58379952	58384064	+	null					Not found	0	14921987	17953304	3314009	18373466
Chr9:58384065-58389023	9	58384065	58389023	+	null					Not found	0	48645906	37886636	28020956	11932476
Chr9:58779047-58796146	9	58779047	58796146	+	null					Not found	0	14866674	16824017	27679216	19791044
Chr9:66145164-66162635	9	66145164	66162635	+	CEP162	ENSBTAG00000003384	centrosomal protein 162 [Source:VGNC Symbol;Acc:VGNC:27195]	+	gene	overlapping	0	26893188	36222546	45192158	33718967
Chr9:66282151-66287297	9	66282151	66287297	+	MRAP2	ENSBTAG00000000257	melanocortin 2 receptor accessory protein 2 [Source:VGNC Symbol;Acc:VGNC:31596]	-	gene	overlapping	0	10415106	13606691	26010113	13175391
Chr9:68117732-68134261	9	68117732	68134261	+	LAMA2	ENSBTAG00000010229	laminin subunit alpha 2 [Source:HGNC Symbol;Acc:HGNC:6482]	+	gene	overlapping	0	25089434	2194486	44621765	2846249
Chr9:70058633-70070150	9	70058633	70070150	+	null					Not found	0	20381823	25218073	35013847	22506414
Chr9:70182033-70197168	9	70182033	70197168	+	AKAP7	ENSBTAG00000000240	A-kinase anchoring protein 7 [Source:VGNC Symbol;Acc:VGNC:25788]	+	gene	overlapping	0	35018154	26476858	45026833	37417393
Chr9:77582334-77587418	9	77582334	77587418	+	null					Not found	0	5476717	7727178	20090693	9031017
Chr9:79732605-79734843	9	79732605	79734843	+	null					Not found	0	39576466	38568356	17840908	3938451
Chr9:79758243-79760812	9	79758243	79760812	+	null					Not found	0	28607565	31571798	13526606	37673336
Chr9:79978344-79996029	9	79978344	79996029	+	null					Not found	0	12918151	10437891	29298672	18649733
Chr9:85126649-85140527	9	85126649	85140527	+	ADGB	ENSBTAG00000016844	androglobin [Source:VGNC Symbol;Acc:VGNC:25656]	+	gene	overlapping	0	18454296	24617863	38608395	20440311
Chr9:86459731-86470993	9	86459731	86470993	+	null					Not found	0	20607729	23523222	32753242	17641397
Chr9:92906364-92912840	9	92906364	92912840	+	null					Not found	0	2734062	25673151	8723597	22232384
Chr9:94053641-94063181	9	94053641	94063181	+	null					Not found	0	3210594	34425896	43779945	35476315
Chr9:95286194-95289683	9	95286194	95289683	+	null					Not found	0	52472237	321126	15470387	36174915
Chr9:95317187-95320941	9	95317187	95320941	+	null					Not found	0	45526936	28165955	20522131	33531593
Chr9:95992759-95997569	9	95992759	95997569	+	null					Not found	0	32025414	3449226	4805959	3668286
Chr9:96029973-96033567	9	96029973	96033567	+	SYNJ2	ENSBTAG00000000817	synaptojanin 2 [Source:VGNC Symbol;Acc:VGNC:35528]	+	gene	overlapping	0	21130608	26715443	50885044	3546822
Chr9:96743449-96749050	9	96743449	96749050	+	null					Not found	0	3457811	27740667	9205583	2399449
Chr9:97711938-97715592	9	97711938	97715592	+	IGF2R	ENSBTAG00000002402	insulin like growth factor 2 receptor [Source:VGNC Symbol;Acc:VGNC:30082]	+	gene	overlapping	0	52810913	55822456	40027866	5719084
Chr9:97715600-97718173	9	97715600	97718173	+	IGF2R	ENSBTAG00000002402	insulin like growth factor 2 receptor [Source:VGNC Symbol;Acc:VGNC:30082]	+	gene	overlapping	0	59443176	59889515	37624317	6369054
Chr9:98245868-98249640	9	98245868	98249640	+	AGPAT4	ENSBTAG00000007668	1-acylglycerol-3-phosphate O-acyltransferase 4 [Source:VGNC Symbol;Acc:VGNC:25737]	-	gene	overlapping	0	52519417	3367709	21810219	3940027
Chr9:98885218-98892945	9	98885218	98892945	+	PRKN	ENSBTAG00000018996	parkin RBR E3 ubiquitin protein ligase [Source:VGNC Symbol;Acc:VGNC:33342]	-	gene	overlapping	0	4228612	39836792	57104465	44384285
Chr9:98902899-98905893	9	98902899	98905893	+	PRKN	ENSBTAG00000018996	parkin RBR E3 ubiquitin protein ligase [Source:VGNC Symbol;Acc:VGNC:33342]	-	gene	overlapping	0	38910477	41525826	54807903	39727562
Chr9:101535927-101549289	9	101535927	101549289	+	null					Not found	0	9046933	6195009	23037865	12236727
Chr9:101951037-101955489	9	101951037	101955489	+	MGC134132	ENSBTAG00000015485	chromosome 6 open reading frame 118 [Source:HGNC Symbol;Acc:HGNC:21233]	-	gene	overlapping	0	4513608	3924086	19268583	41894863
Chr9:102288006-102290876	9	102288006	102290876	+	null					Not found	0	3877619	25683235	5394941	29484211
Chr9:103062602-103065083	9	103062602	103065083	+	RPS6KA2	ENSBTAG00000021741	ribosomal protein S6 kinase A2 [Source:VGNC Symbol;Acc:VGNC:34141]	-	gene	overlapping	0	39079266	37351696	48622158	19614101
Chr9:103170306-103173496	9	103170306	103173496	+	null					Not found	0	22760721	2617655	41878796	20265509
Chr9:103364279-103368696	9	103364279	103368696	+	FGFR1OP	ENSBTAG00000014495	FGFR1 oncogene partner [Source:VGNC Symbol;Acc:VGNC:28985]	+	gene	overlapping	0	5374748	49534927	39349678	52382877
Chr9:103594857-103597028	9	103594857	103597028	+	null					Not found	0	28611948	33496086	17415491	32573044
Chr9:103705529-103707500	9	103705529	103707500	+	null					Not found	0	36802895	3577398	23240208	37617496
Chr9:103876686-103880345	9	103876686	103880345	+	AFDN	ENSBTAG00000005557	afadin, adherens junction formation factor [Source:VGNC Symbol;Acc:VGNC:25709]	+	gene	overlapping	0	5537989		44642994	58730103
Chr9:103925274-103928058	9	103925274	103928058	+	AFDN	ENSBTAG00000005557	afadin, adherens junction formation factor [Source:VGNC Symbol;Acc:VGNC:25709]	+	gene	overlapping	0	59385303	63167072	50275967
Chr9:104073048-104076028	9	104073048	104076028	+	null					Not found	0	39748245	31375849	17517504	37447037
Chr9:104094885-104097288	9	104094885	104097288	+	null					Not found	0	32338017	32182743	1839441	263786
Chr9:104105810-104107779	9	104105810	104107779	+	null					Not found	0	33985985	34702805	194224	36995945
Chr9:104165099-104167809	9	104165099	104167809	+	null					Not found	0	24987759	28197271	13217627	31974745
Chr9:104173602-104175969	9	104173602	104175969	+	null					Not found	0	32256504	32693775	15595603	2498055
Chr9:104244958-104248287	9	104244958	104248287	+	null					Not found	0	25304813	23128443	9582101	22198982
Chr9:104269030-104271406	9	104269030	104271406	+	SMOC2	ENSBTAG00000013176	SPARC related modular calcium binding 2 [Source:VGNC Symbol;Acc:VGNC:35027]	+	gene	overlapping	0	28487757	33007668	11653359	2209312
Chr9:104419280-104422062	9	104419280	104422062	+	null					Not found	0	384661	42873753	28508854	4160049
Chr9:104724708-104730058	9	104724708	104730058	+	null					Not found	0	3985573	34645588	18857788	42078884
Chr9:104757431-104760053	9	104757431	104760053	+	THBS2	ENSBTAG00000018810	thrombospondin 2 [Source:VGNC Symbol;Acc:VGNC:35829]	-	gene	overlapping	0	27618284	29148165	16801287	31978897
Chr9:104799665-104803530	9	104799665	104803530	+	null					Not found	0	2514816	1981968	10099563	16927877
Chr9:104945686-104952615	9	104945686	104952615	+	WDR27	ENSBTAG00000009620	WD repeat domain 27 [Source:HGNC Symbol;Acc:HGNC:21248]	-	gene	overlapping	0	3214009	3716058	23670286	40480663
Chr9:105347454-105351777	9	105347454	105351777	+	null					Not found	0	27877283	28453163	13399207	25926939
Chr10:121854-125029	10	121854	125029	+	null					Not found	0	48957798	4843498	30711576	5479015
Chr10:128633-133851	10	128633	133851	+	null					Not found	0	30123194	46941303	24104176	40218765
Chr10:133860-137279	10	133860	137279	+	null					Not found	0	55054398	5453033	373573	57718967
Chr10:151489-156016	10	151489	156016	+	null					Not found	0	5073589	5149949	3654971	52966007
Chr10:174997-178142	10	174997	178142	+	null					Not found	0	4991357	51681355	3632384	58816723
Chr10:531534-536867	10	531534	536867	+	null					Not found	0	30792734	36957764	36735146	203114
Chr10:4162324-4168807	10	4162324	4168807	+	null					Not found	0	34498745	4139744	5889135	42281395
Chr10:5020133-5030635	10	5020133	5030635	+	null					Not found	0	47736652	3869133	600522	35746872
Chr10:6645144-6654634	10	6645144	6654634	+	null					Not found	0	29705782	3350614	4255863	25190754
Chr10:7785788-7792604	10	7785788	7792604	+	IQGAP2	ENSBTAG00000000897	IQ motif containing GTPase activating protein 2 [Source:VGNC Symbol;Acc:VGNC:30259]	+	gene	overlapping	0	2440747	27621344	3894713	2185387
Chr10:7973881-7980761	10	7973881	7980761	+	null					Not found	0	14826691	13848715	37426273	1459613
Chr10:9395413-9406226	10	9395413	9406226	+	SCAMP1	ENSBTAG00000007371	secretory carrier membrane protein 1 [Source:VGNC Symbol;Acc:VGNC:34315]	+	gene	overlapping	0	31888008	28745266	5420698	2884181
Chr10:9895375-9903120	10	9895375	9903120	+	ARSB	ENSBTAG00000008341	arylsulfatase B [Source:VGNC Symbol;Acc:VGNC:26176]	-	gene	overlapping	0	3458618	33608192	527089	32228497
Chr10:11000604-11009920	10	11000604	11009920	+	null					Not found	0	23849043	27247307	37635403	21848188
Chr10:11645898-11661257	10	11645898	11661257	+	TXNDC16	ENSBTAG00000010399	thioredoxin domain containing 16 [Source:VGNC Symbol;Acc:VGNC:36537]	+	gene	overlapping	0	4043801	41250145	59230236	45264194
Chr10:12216629-12219988	10	12216629	12219988	+	ENSBTAG00000008828	ENSBTAG00000008828	No description	-	gene	overlapping	0	44318462	36834488	25070662	43449253
Chr10:13515342-13522010	10	13515342	13522010	+	SMAD6	ENSBTAG00000000625	SMAD family member 6 [Source:VGNC Symbol;Acc:VGNC:34979]	+	gene	overlapping	0	40861916	42482563	27122301	38299965
Chr10:14742652-14752997	10	14742652	14752997	+	null					Not found	0	3403247	41296505	2425632	36482487
Chr10:15090429-15099686	10	15090429	15099686	+	FEM1B	ENSBTAG00000008378	fem-1 homolog B [Source:VGNC Symbol;Acc:VGNC:28945]	+	gene	overlapping	0	484395	47044903	31398935	4515581
Chr10:15528813-15532735	10	15528813	15532735	+	CORO2B	ENSBTAG00000012681	coronin 2B [Source:VGNC Symbol;Acc:VGNC:27624]	+	gene	overlapping	0	43158154	3627326	25016876	401088
Chr10:16506623-16517268	10	16506623	16517268	+	null					Not found	0	20975702	18859997	31581646	21796938
Chr10:17210736-17218000	10	17210736	17218000	+	null					Not found	0	29001316	26829975	18195597	28762098
Chr10:18802575-18809750	10	18802575	18809750	+	MYO9A	ENSBTAG00000007433	myosin IXA [Source:HGNC Symbol;Acc:HGNC:7608]	-	gene	overlapping	0	2546395	22454641	41362835	226589
Chr10:19107853-19120660	10	19107853	19120660	+	HEXA	ENSBTAG00000012981	Beta-hexosaminidase subunit alpha [Source:UniProtKB/Swiss-Prot;Acc:Q0V8R6]	-	gene	overlapping	0	4159505	4297756	27908468	42571236
Chr10:20741385-20746641	10	20741385	20746641	+	TGM1	ENSBTAG00000003920	transglutaminase 1 [Source:VGNC Symbol;Acc:VGNC:35809]	+	gene	overlapping	0	40742146	3872438	21178965	448935
Chr10:20746653-20753486	10	20746653	20753486	+	TGM1	ENSBTAG00000003920	transglutaminase 1 [Source:VGNC Symbol;Acc:VGNC:35809]	+	gene	overlapping	0	2990708	28750267	12411951	28055483
Chr10:26664653-26673590	10	26664653	26673590	+	PNP	ENSBTAG00000012317	Purine nucleoside phosphorylase [Source:UniProtKB/Swiss-Prot;Acc:P55859]	-	gene	overlapping	0	20906282	27784151	10750243	199513
Chr10:30122207-30127621	10	30122207	30127621	+	SCG5	ENSBTAG00000032613	secretogranin V [Source:VGNC Symbol;Acc:VGNC:34334]	-	gene	overlapping	0	17258596	21460625	29622156	19723644
Chr10:30960109-30973723	10	30960109	30973723	+	DPH6	ENSBTAG00000001364	diphthamine biosynthesis 6 [Source:VGNC Symbol;Acc:VGNC:28181]	-	gene	overlapping	0	30523611	33366676	47071693	33125267
Chr10:33387255-33401824	10	33387255	33401824	+	null					Not found	0	17173498	2055752	3451145	24061663
Chr10:35401482-35417545	10	35401482	35417545	+	FSIP1	ENSBTAG00000012015	fibrous sheath interacting protein 1 [Source:VGNC Symbol;Acc:VGNC:29133]	-	gene	overlapping	0	3655443	4123807	51858265	3590389
Chr10:41709984-41725783	10	41709984	41725783	+	null					Not found	0	40833374	4257637	5948599	3946648
Chr10:54509941-54519072	10	54509941	54519072	+	null					Not found	0	2387166	26993147	4487462	25378227
Chr10:55790985-55810616	10	55790985	55810616	+	UNC13C	ENSBTAG00000025522	unc-13 homolog C [Source:VGNC Symbol;Acc:VGNC:36665]	-	gene	overlapping	0	29025562	30223528	4788763	30271513
Chr10:55967423-55981530	10	55967423	55981530	+	UNC13C	ENSBTAG00000025522	unc-13 homolog C [Source:VGNC Symbol;Acc:VGNC:36665]	-	gene	overlapping	0	26064188	27334455	37116592	25238455
Chr10:56475975-56488799	10	56475975	56488799	+	null					Not found	0	3367829	30447071	47203568	32371777
Chr10:61716672-61729283	10	61716672	61729283	+	CEP152	ENSBTAG00000011661	centrosomal protein 152 [Source:VGNC Symbol;Acc:VGNC:27194]	+	gene	overlapping	0	28159687	26351912	44412197	3663064
Chr10:61877560-61884561	10	61877560	61884561	+	FBN1	ENSBTAG00000002278	fibrillin 1 [Source:VGNC Symbol;Acc:VGNC:28885]	+	gene	overlapping	0	26038319	24421303	4225092	27121626
Chr10:63660630-63680492	10	63660630	63680492	+	null					Not found	0	30408274	343454	4814958	32659214
Chr10:68196691-68211647	10	68196691	68211647	+	null					Not found	0	17048233	20202976	3189295	20339413
Chr10:69755376-69769358	10	69755376	69769358	+	null					Not found	0	16571178	14737081	27615082	21496105
Chr10:72309925-72323737	10	72309925	72323737	+	null					Not found	0	3256518	30135813	494121	3081396
Chr10:72323919-72338897	10	72323919	72338897	+	null					Not found	0	2634432	28936178	38834488	23906782
Chr10:76330750-76341431	10	76330750	76341431	+	null					Not found	0	12645411	12930301	25596485	1292
Chr10:77879264-77892818	10	77879264	77892818	+	null					Not found	0	3793714	34876873	48658863	35202736
Chr10:83393887-83405282	10	83393887	83405282	+	null					Not found	0	33028885	40212994	51249016	3894996
Chr10:83461663-83469886	10	83461663	83469886	+	null					Not found	0	30334297	3479455	52507378	39384098
Chr10:83510542-83519441	10	83510542	83519441	+	SIPA1L1	ENSBTAG00000015805	signal induced proliferation associated 1 like 1 [Source:VGNC Symbol;Acc:VGNC:34628]	+	gene	overlapping	0	39871925	38431503	54157043	4003855
Chr10:85098702-85102051	10	85098702	85102051	+	PAPLN	ENSBTAG00000011680	papilin, proteoglycan like sulfated glycoprotein [Source:VGNC Symbol;Acc:VGNC:32571]	+	gene	overlapping	0	32227562	32970688	4433534	2848863
Chr10:85198602-85211095	10	85198602	85211095	+	null					Not found	0	40131626	3778577	50976295	35839294
Chr10:89826315-89834775	10	89826315	89834775	+	SPTLC2	ENSBTAG00000020480	serine palmitoyltransferase long chain base subunit 2 [Source:VGNC Symbol;Acc:VGNC:35257]	-	gene	overlapping	0	2687939	2276131	4064701	2907
Chr10:90048107-90059726	10	90048107	90059726	+	ADCK1	ENSBTAG00000012106	aarF domain containing kinase 1 [Source:VGNC Symbol;Acc:VGNC:25639]	+	gene	overlapping	0	36497574	35278873	24330557	3602105
Chr10:91080565-91090831	10	91080565	91090831	+	null					Not found	0	27695381	31977701	4678014	2436264
Chr10:92824913-92833872	10	92824913	92833872	+	null					Not found	0	33831566	33043964	48679863	28148932
Chr10:92968314-92980389	10	92968314	92980389	+	null					Not found	0	26925556	35709084	47591198	2448492
Chr10:94633167-94653320	10	94633167	94653320	+	null					Not found	0	26148914	26192732	48163956	3938623
Chr10:95208059-95225249	10	95208059	95225249	+	null					Not found	0	17669575	17957752	30142632	22536524
Chr10:96109827-96125238	10	96109827	96125238	+	null					Not found	0	13681608	14245463	2871709	17318974
Chr10:96990468-97005657	10	96990468	97005657	+	null					Not found	0	14753811	33254783	24517376	14468085
Chr10:97576168-97588642	10	97576168	97588642	+	null					Not found	0	18754192	17488832	3120981	19837297
Chr10:99683015-99693781	10	99683015	99693781	+	null					Not found	0	97654295	70447	20842438	4559815
Chr10:100071666-100085116	10	100071666	100085116	+	null					Not found	0	22920525	18922108	40190132	2589533
Chr10:101260062-101261219	10	101260062	101261219	+	PTPN21	ENSBTAG00000018596	protein tyrosine phosphatase, non-receptor type 21 [Source:VGNC Symbol;Acc:VGNC:33535]	-	gene	overlapping	0	32736507	30420483	47118225	2862437
Chr10:102205121-102209754	10	102205121	102209754	+	ENSBTAG00000046684	ENSBTAG00000046684	forkhead box protein N3 [Source:RefSeq peptide;Acc:NP_001193616]	-	gene	overlapping	0	4856007	5053249	38324265	49425808
Chr10:102766294-102771123	10	102766294	102771123	+	null					Not found	0	47853462	4783822	31444233	46346188
Chr10:102851912-102853739	10	102851912	102853739	+	null					Not found	0	3175909	3932293	52593338	3420676
Chr10:103002524-103007553	10	103002524	103007553	+	null					Not found	0	40636337	29649536	14609065	435625
Chr10:103007572-103010929	10	103007572	103010929	+	null					Not found	0	40724144	28428686	17602451	47265835
Chr10:103266556-103269318	10	103266556	103269318	+	TTC7B	ENSBTAG00000006392	tetratricopeptide repeat domain 7B [Source:VGNC Symbol;Acc:VGNC:36481]	-	gene	overlapping	0	46148716	40549484	10581746	3863848
Chr10:103308101-103313555	10	103308101	103313555	+	TTC7B	ENSBTAG00000006392	tetratricopeptide repeat domain 7B [Source:VGNC Symbol;Acc:VGNC:36481]	-	gene	overlapping	0	29031246	21581387	13271947	28786491
Chr10:103313567-103318068	10	103313567	103318068	+	TTC7B	ENSBTAG00000006392	tetratricopeptide repeat domain 7B [Source:VGNC Symbol;Acc:VGNC:36481]	-	gene	overlapping	0	306807	2018565	12000974	32348194
Chr10:103373603-103378156	10	103373603	103378156	+	TTC7B	ENSBTAG00000006392	tetratricopeptide repeat domain 7B [Source:VGNC Symbol;Acc:VGNC:36481]	-	gene	overlapping	0	27782043	2506122	14790617	27554052
Chr10:103541585-103545434	10	103541585	103545434	+	RPS6KA5	ENSBTAG00000010906	ribosomal protein S6 kinase A5 [Source:VGNC Symbol;Acc:VGNC:34144]	-	gene	overlapping	0	5067767	49448017	5807887	4629365
Chr10:104230811-104246942	10	104230811	104246942	+	TERB2	ENSBTAG00000005954	uncharacterized protein C15orf43 homolog [Source:RefSeq peptide;Acc:NP_001070546]	+	gene	overlapping	0	20747576	10175841	34510143	19427614
Chr11:828156-832530	11	828156	832530	+	null					Not found	0	27294287	36393826	13304258	26204296
Chr11:838441-844310	11	838441	844310	+	null					Not found	0	28215092	29374638	17352037	31432428
Chr11:2271127-2277089	11	2271127	2277089	+	null					Not found	0	47124207	41726357	25306023	4186643
Chr11:3215407-3222960	11	3215407	3222960	+	null					Not found	0	4781902	4122619	6190626	50314793
Chr11:3586170-3589399	11	3586170	3589399	+	CNGA3	ENSBTAG00000009834	cyclic nucleotide gated channel alpha 3 [Source:VGNC Symbol;Acc:VGNC:27499]	+	gene	overlapping	0	52986336	5129241		52566635
Chr11:10983803-10997000	11	10983803	10997000	+	ALMS1	ENSBTAG00000011172	ALMS1, centrosome and basal body associated protein [Source:HGNC Symbol;Acc:HGNC:428]	-	gene	overlapping	0	37991215	3811212	55243675	3859126
Chr11:12224781-12244146	11	12224781	12244146	+	EXOC6B	ENSBTAG00000020799	exocyst complex component 6B [Source:VGNC Symbol;Acc:VGNC:28651]	+	gene	overlapping	0	34886135	32837273	48124546	30749735
Chr11:13011937-13015418	11	13011937	13015418	+	DYSF	ENSBTAG00000013290	dysferlin [Source:VGNC Symbol;Acc:VGNC:28282]	-	gene	overlapping	0	40405846	4067729	50548183	40872845
Chr11:13099586-13106789	11	13099586	13106789	+	DYSF	ENSBTAG00000013290	dysferlin [Source:VGNC Symbol;Acc:VGNC:28282]	-	gene	overlapping	0	36247055	31875397	18349155	3015248
Chr11:13985917-13995753	11	13985917	13995753	+	null					Not found	0	3355817	3641128	1920479	3460336
Chr11:15193757-15207133	11	15193757	15207133	+	null					Not found	0	22659466	19494703	1031128	2195213
Chr11:17972694-17992986	11	17972694	17992986	+	null					Not found	0	11803788	12265195	30472591	19446306
Chr11:19863642-19871791	11	19863642	19871791	+	null					Not found	0	14559611	5934155	32897255	12860429
Chr11:23601319-23611796	11	23601319	23611796	+	null					Not found	0	22849426	23324202	40174034	3051049
Chr11:26327091-26334354	11	26327091	26334354	+	null					Not found	0	3711828	25571333	1786273	26469973
Chr11:27822761-27830211	11	27822761	27830211	+	SRBD1	ENSBTAG00000007508	S1 RNA binding domain 1 [Source:VGNC Symbol;Acc:VGNC:35268]	-	gene	overlapping	0	3218369	41035706	53357296	40799397
Chr11:29151768-29160707	11	29151768	29160707	+	null					Not found	0	34742077	445176	25500013	43069786
Chr11:32843291-32856984	11	32843291	32856984	+	ENSBTAG00000024021	ENSBTAG00000024021	No description	-	gene	overlapping	0	16371675	14401415	3028774	26452646
Chr11:33502901-33519728	11	33502901	33519728	+	null					Not found	0	24377934	25849434	357037	21931606
Chr11:33519805-33535622	11	33519805	33535622	+	null					Not found	0	14087972	15770645	28395674	2041368
Chr11:33978287-33999319	11	33978287	33999319	+	null					Not found	0	12134512	24644596	28196716	21817333
Chr11:34839847-34855337	11	34839847	34855337	+	null					Not found	0	27340755	18324316	41395687	28507124
Chr11:36340490-36352548	11	36340490	36352548	+	ASB3	ENSBTAG00000019458	No description	-	gene	overlapping	0	29813162	24578133	42062683	2481649
Chr11:37447923-37463160	11	37447923	37463160	+	EML6	ENSBTAG00000011101	echinoderm microtubule associated protein like 6 [Source:VGNC Symbol;Acc:VGNC:28480]	+	gene	overlapping	0	3109633	36253242	51337944	36273438
Chr11:40116169-40135869	11	40116169	40135869	+	null					Not found	0	3809834	37291466	46656246	32750748
Chr11:40369006-40382044	11	40369006	40382044	+	null					Not found	0	2421974	316075	4016057	28686852
Chr11:40423455-40440278	11	40423455	40440278	+	null					Not found	0	30365507	31866777	45532097	25869373
Chr11:40454366-40472815	11	40454366	40472815	+	null					Not found	0	24047197	15413035	49664673	36586987
Chr11:40622639-40641385	11	40622639	40641385	+	VRK2	ENSBTAG00000033801	vaccinia related kinase 2 [Source:VGNC Symbol;Acc:VGNC:36835]	+	gene	overlapping	0	38473648	3062118	48890232	34077168
Chr11:43063605-43071320	11	43063605	43071320	+	null					Not found	0	26351772	22699133	1174215	26128824
Chr11:44228754-44233464	11	44228754	44233464	+	SH3RF3	ENSBTAG00000038011	SH3 domain containing ring finger 3 [Source:VGNC Symbol;Acc:VGNC:34581]	-	gene	overlapping	0	42462368	4039479	25263033	40407608
Chr11:48497255-48504079	11	48497255	48504079	+	REEP1	ENSBTAG00000004824	receptor accessory protein 1 [Source:VGNC Symbol;Acc:VGNC:33851]	+	gene	overlapping	0	31355888	30669193	1993214	3237058
Chr11:55626185-55634898	11	55626185	55634898	+	CTNNA2	ENSBTAG00000031669	No description	-	gene	overlapping	0	25792194	26779997	4124373	23590057
Chr11:55896928-55911991	11	55896928	55911991	+	CTNNA2	ENSBTAG00000031669	No description	-	gene	overlapping	0	26983358	30051775	50784866	29048866
Chr11:56880037-56897967	11	56880037	56897967	+	null					Not found	0	10155446	1663719	31481558	18066143
Chr11:56936207-56956045	11	56936207	56956045	+	null					Not found	0	14593739	20314934	3511368	17957603
Chr11:57072428-57094733	11	57072428	57094733	+	null					Not found	0	10099813	1319412	30447308	15494365
Chr11:57114124-57147738	11	57114124	57147738	+	null					Not found	0	23561607	30068302	37284992	2645774
Chr11:57499154-57521540	11	57499154	57521540	+	null					Not found	0	15726176	20193537	3929444	24368916
Chr11:57709492-57732199	11	57709492	57732199	+	null					Not found	0	13488153	18511463	29470829	2187085
Chr11:58025335-58044127	11	58025335	58044127	+	null					Not found	0	23714138	22374638	38697872	16078077
Chr11:58881067-58905307	11	58881067	58905307	+	null					Not found	0	10635498	13754409	2690222	154933815
Chr11:64243936-64259782	11	64243936	64259782	+	null					Not found	0	22128195	22420849	38835396	20586489
Chr11:70526122-70533349	11	70526122	70533349	+	ALK	ENSBTAG00000007379	ALK receptor tyrosine kinase [Source:VGNC Symbol;Acc:VGNC:25832]	+	gene	overlapping	0	3110747	32365566	21658575	3109431
Chr11:71403639-71409218	11	71403639	71409218	+	BABAM2	ENSBTAG00000031335	BRISC and BRCA1 A complex member 2 [Source:VGNC Symbol;Acc:VGNC:26399]	-	gene	overlapping	0	42634922	35439957	16692957	35087013
Chr11:72464388-72473178	11	72464388	72473178	+	TCF23	ENSBTAG00000014813	transcription factor 23 [Source:VGNC Symbol;Acc:VGNC:35691]	-	gene	overlapping	0	22477442	26093403	1044946	24120129
Chr11:73315543-73326567	11	73315543	73326567	+	null					Not found	0	21215395	2729911	844984	27935766
Chr11:74761822-74773803	11	74761822	74773803	+	null					Not found	0	22379915	22155771	3137046	201038
Chr11:75307326-75311724	11	75307326	75311724	+	KLHL29	ENSBTAG00000021969	kelch like family member 29 [Source:VGNC Symbol;Acc:VGNC:30656]	-	gene	overlapping	0	333678	33106426	19406609	31501608
Chr11:75366764-75371685	11	75366764	75371685	+	KLHL29	ENSBTAG00000021969	kelch like family member 29 [Source:VGNC Symbol;Acc:VGNC:30656]	-	gene	overlapping	0	43291447	40511837	30806314	39698017
Chr11:76331904-76345930	11	76331904	76345930	+	null					Not found	0	2583854	29266537	43537514	26106518
Chr11:76642899-76662718	11	76642899	76662718	+	null					Not found	0	35323166	4457505	5140531	3945176
Chr11:78258699-78263332	11	78258699	78263332	+	null					Not found	0	49446556	4931132	342671	44650333
Chr11:78801307-78808935	11	78801307	78808935	+	null					Not found	0	2723746	36844727	18487019	28285503
Chr11:78890103-78897122	11	78890103	78897122	+	MATN3	ENSBTAG00000020893	matrilin 3 [Source:HGNC Symbol;Acc:HGNC:6909]	+	gene	overlapping	0	11977476	13301516	32046917	10577559
Chr11:80763806-80775238	11	80763806	80775238	+	null					Not found	0	28528389	3495652	41843307	2916429
Chr11:86042507-86048164	11	86042507	86048164	+	null					Not found	0	29442114	32244595	1764874	29833675
Chr11:86051910-86058502	11	86051910	86058502	+	LPIN1	ENSBTAG00000007689	lipin 1 [Source:VGNC Symbol;Acc:VGNC:30966]	-	gene	overlapping	0	45875324	49513287	34403904	44545994
Chr11:86134462-86142259	11	86134462	86142259	+	null					Not found	0	22811636	26296034	11744846	21860949
Chr11:86926626-86933909	11	86926626	86933909	+	null					Not found	0	23037191	2871842	13716563	23067984
Chr11:87064971-87070870	11	87064971	87070870	+	null					Not found	0	29404877	28042622	15207231	20942327
Chr11:87725173-87729478	11	87725173	87729478	+	null					Not found	0	32985203	25234282	15267431	22849232
Chr11:88415523-88423975	11	88415523	88423975	+	MBOAT2	ENSBTAG00000008160	membrane bound O-acyltransferase domain containing 2 [Source:VGNC Symbol;Acc:VGNC:31287]	+	gene	overlapping	0	30207466	35005436	47003136	34222042
Chr11:92298562-92304285	11	92298562	92304285	+	GGTA1	ENSBTAG00000012090	N-acetyllactosaminide alpha-1,3- galactosyltransferase [Source:UniProtKB/Swiss- Prot;Acc:P14769]	-	gene	overlapping	0	33135563	38039474	5169649	30571383
Chr11:93392487-93402974	11	93392487	93402974	+	ENSBTAG00000037739	ENSBTAG00000037739	No description	-	gene	overlapping	0	18734396	25084583	3956947	24985815
Chr11:94514058-94516998	11	94514058	94516998	+	CRB2	ENSBTAG00000014391	crumbs 2, cell polarity complex component [Source:VGNC Symbol;Acc:VGNC:27689]	+	gene	overlapping	0	53616714	44976803	3094179	41579098
Chr11:95835784-95841589	11	95835784	95841589	+	null					Not found	0	3635201	3423728	18795986	3730172
Chr11:97885186-97889817	11	97885186	97889817	+	RALGPS1	ENSBTAG00000023843	Ral GEF with PH domain and SH3 binding motif 1 [Source:VGNC Symbol;Acc:VGNC:33704]	+	gene	overlapping	0	43310246	31253298	15910634	39006016
Chr11:97889842-97893474	11	97889842	97893474	+	RALGPS1	ENSBTAG00000023843	Ral GEF with PH domain and SH3 binding motif 1 [Source:VGNC Symbol;Acc:VGNC:33704]	+	gene	overlapping	0	39366726	24755272	16592669	49059547
Chr11:97893477-97896536	11	97893477	97896536	+	RALGPS1	ENSBTAG00000023843	Ral GEF with PH domain and SH3 binding motif 1 [Source:VGNC Symbol;Acc:VGNC:33704]	+	gene	overlapping	0	3563185	32547264	18180561	49092354
Chr11:97896591-97900101	11	97896591	97900101	+	RALGPS1	ENSBTAG00000023843	Ral GEF with PH domain and SH3 binding motif 1 [Source:VGNC Symbol;Acc:VGNC:33704]	+	gene	overlapping	0	55482296	51776386	33485477	52489513
Chr11:97905190-97910295	11	97905190	97910295	+	RALGPS1	ENSBTAG00000023843	Ral GEF with PH domain and SH3 binding motif 1 [Source:VGNC Symbol;Acc:VGNC:33704]	+	gene	overlapping	0	47144173	3321654	15041718	3998275
Chr11:97928663-97934087	11	97928663	97934087	+	RALGPS1	ENSBTAG00000023843	Ral GEF with PH domain and SH3 binding motif 1 [Source:VGNC Symbol;Acc:VGNC:33704]	+	gene	overlapping	0	4426147	32239944	17193777	38192013
Chr11:97938687-97941857	11	97938687	97941857	+	RALGPS1	ENSBTAG00000023843	Ral GEF with PH domain and SH3 binding motif 1 [Source:VGNC Symbol;Acc:VGNC:33704]	+	gene	overlapping	0	34010815	27858196	17503012	3127548
Chr11:97941858-97947501	11	97941858	97947501	+	RALGPS1	ENSBTAG00000023843	Ral GEF with PH domain and SH3 binding motif 1 [Source:VGNC Symbol;Acc:VGNC:33704]	+	gene	overlapping	0	30121725	20852152	14131751	31528074
Chr11:97952271-97955171	11	97952271	97955171	+	RALGPS1	ENSBTAG00000023843	Ral GEF with PH domain and SH3 binding motif 1 [Source:VGNC Symbol;Acc:VGNC:33704]	+	gene	overlapping	0	407401	28922316	167257	4093284
Chr11:98553086-98557282	11	98553086	98557282	+	AK1	ENSBTAG00000006305	adenylate kinase 1 [Source:VGNC Symbol;Acc:VGNC:25770]	-	gene	overlapping	0	39278587	37580933	21555262	36803318
Chr11:98557345-98561595	11	98557345	98561595	+	AK1	ENSBTAG00000006305	adenylate kinase 1 [Source:VGNC Symbol;Acc:VGNC:25770]	-	gene	overlapping	0	38543972	32824932	16351694	39506325
Chr11:98789432-98795001	11	98789432	98795001	+	LCN2	ENSBTAG00000014149	lipocalin 2 [Source:VGNC Symbol;Acc:VGNC:30814]	+	gene	overlapping	0	33518562	3261614	24298952	3206992
Chr11:99180006-99181998	11	99180006	99181998	+	WDR34	ENSBTAG00000015343	WD repeat domain 34 [Source:VGNC Symbol;Acc:VGNC:36893]	-	gene	overlapping	0	54870747	57928364	450118	5203698
Chr11:100464576-100468144	11	100464576	100468144	+	GPR107	ENSBTAG00000004204	G protein-coupled receptor 107 [Source:VGNC Symbol;Acc:VGNC:29544]	+	gene	overlapping	0	53631584	55876305	40521225	55917843
Chr11:101176343-101179522	11	101176343	101179522	+	FIBCD1	ENSBTAG00000017982	fibrinogen C domain containing 1 [Source:VGNC Symbol;Acc:VGNC:29005]	-	gene	overlapping	0	25891727	24345228	14277487	30000814
Chr11:101482213-101485557	11	101482213	101485557	+	FAM78A	ENSBTAG00000004542	family with sequence similarity 78 member A [Source:VGNC Symbol;Acc:VGNC:28829]	-	gene	overlapping	0	54652657	4556232	27125235	4471898
Chr11:101829475-101835027	11	101829475	101835027	+	null					Not found	0	5147011	48819622	40541206	53547752
Chr11:101852374-101855913	11	101852374	101855913	+	null					Not found	0	25178469	25328403	39284363	23883842
Chr11:101882618-101889040	11	101882618	101889040	+	null					Not found	0	24547403	25563751	94985075	20100863
Chr11:101944894-101948522	11	101944894	101948522	+	null					Not found	0	5055351	45103374	21460852	4302889
Chr11:102297664-102301712	11	102297664	102301712	+	NTNG2	ENSBTAG00000007235	netrin G2 [Source:VGNC Symbol;Acc:VGNC:32308]	+	gene	overlapping	0	396442	39594296	22633482	39836792
Chr11:102326370-102329087	11	102326370	102329087	+	NTNG2	ENSBTAG00000007235	netrin G2 [Source:VGNC Symbol;Acc:VGNC:32308]	+	gene	overlapping	0	37896652	33334892	25330465	45116295
Chr11:102342542-102346518	11	102342542	102346518	+	NTNG2	ENSBTAG00000007235	netrin G2 [Source:VGNC Symbol;Acc:VGNC:32308]	+	gene	overlapping	0	34539837	4040708	24612505	40900513
Chr11:102875944-102879117	11	102875944	102879117	+	AK8	ENSBTAG00000004092	adenylate kinase 8 [Source:VGNC Symbol;Acc:VGNC:25777]	-	gene	overlapping	0	3705749	22236078	135566845	23530455
Chr11:102879120-102882229	11	102879120	102882229	+	AK8	ENSBTAG00000004092	adenylate kinase 8 [Source:VGNC Symbol;Acc:VGNC:25777]	-	gene	overlapping	0	31223406	22742636	1496334	26726814
Chr11:102906280-102909313	11	102906280	102909313	+	AK8	ENSBTAG00000004092	adenylate kinase 8 [Source:VGNC Symbol;Acc:VGNC:25777]	-	gene	overlapping	0	54220554	3975603	25734253	45725643
Chr11:102999296-103005704	11	102999296	103005704	+	TSC1	ENSBTAG00000005190	TSC complex subunit 1 [Source:VGNC Symbol;Acc:VGNC:36407]	-	gene	overlapping	0	4592881	4389464	29416088	43908962
Chr11:103041724-103045123	11	103041724	103045123	+	TSC1	ENSBTAG00000005190	TSC complex subunit 1 [Source:VGNC Symbol;Acc:VGNC:36407]	-	gene	overlapping	0	31115658	24576399	1484493	22945234
Chr11:103045124-103048351	11	103045124	103048351	+	TSC1	ENSBTAG00000005190	TSC complex subunit 1 [Source:VGNC Symbol;Acc:VGNC:36407]	-	gene	overlapping	0	46152996	41355343	29608326	4542157
Chr11:103106558-103109475	11	103106558	103109475	+	CEL	ENSBTAG00000007486	carboxyl ester lipase [Source:VGNC Symbol;Acc:VGNC:27165]	+	gene	overlapping	0	28174166	3523093	11978629	29723886
Chr11:103109495-103112549	11	103109495	103112549	+	CEL	ENSBTAG00000007486	carboxyl ester lipase [Source:VGNC Symbol;Acc:VGNC:27165]	+	gene	overlapping	0	29695093	26174276	14556357	2570336
Chr11:103508549-103510681	11	103508549	103510681	+	null					Not found	0	36483803	30881016	19466257	33233906
Chr11:103610002-103612612	11	103610002	103612612	+	null					Not found	0	5361515	5188703	42580032	51860523
Chr11:103674787-103677547	11	103674787	103677547	+	null					Not found	0	48790726	47135693	29711876	53236286
Chr11:103704896-103707325	11	103704896	103707325	+	null					Not found	0	3090408	31669323	17325258	27016636
Chr11:103721315-103724362	11	103721315	103724362	+	null					Not found	0	33517235	34643757	17750519	33249874
Chr11:103724392-103727705	11	103724392	103727705	+	null					Not found	0	3839254	32820625	21514576	30572483
Chr11:103846914-103848209	11	103846914	103848209	+	GPSM1	ENSBTAG00000018799	G protein signaling modulator 1 [Source:VGNC Symbol;Acc:VGNC:29614]	+	gene	overlapping	0	2670652	34481762	51253517	26317345
Chr11:104134118-104136900	11	104134118	104136900	+	AGPAT2	ENSBTAG00000025161	1-acylglycerol-3-phosphate O-acyltransferase 2 [Source:VGNC Symbol;Acc:VGNC:25735]	-	gene	overlapping	0	4996873	39928688	22136658	3815463
Chr11:104136953-104138806	11	104136953	104138806	+	AGPAT2	ENSBTAG00000025161	1-acylglycerol-3-phosphate O-acyltransferase 2 [Source:VGNC Symbol;Acc:VGNC:25735]	-	gene	overlapping	0	4946673	43016693	21808256	44141617
Chr11:104138816-104141581	11	104138816	104141581	+	AGPAT2	ENSBTAG00000025161	1-acylglycerol-3-phosphate O-acyltransferase 2 [Source:VGNC Symbol;Acc:VGNC:25735]	-	gene	overlapping	0	3929582	29241547	15518632	321671
Chr11:104177735-104179968	11	104177735	104179968	+	FAM69B	ENSBTAG00000021928	family with sequence similarity 69 member B [Source:VGNC Symbol;Acc:VGNC:28825]	+	gene	overlapping	0	4652019	48864723	3279822	4438175
Chr11:104234310-104239217	11	104234310	104239217	+	ABO	ENSBTAG00000012525	ABO, alpha 1-3-N- acetylgalactosaminyltransferase and alpha 1-3- galactosyltransferase [Source:VGNC Symbol;Acc:VGNC:25510]	-	gene	overlapping	0	2752416	22814632	14524224	20856205
Chr11:104344249-104347076	11	104344249	104347076	+	STKLD1	ENSBTAG00000004140	serine/threonine kinase like domain containing 1 [Source:VGNC Symbol;Acc:VGNC:35403]	+	gene	overlapping	0	31200016	2989941	17834719	35870785
Chr11:104787977-104790085	11	104787977	104790085	+	null					Not found	0	59851017	40005745	24681463	3940404
Chr11:104945945-104948785	11	104945945	104948785	+	null					Not found	0	58049862	51459965	31907356	532226
Chr11:105039512-105041690	11	105039512	105041690	+	null					Not found	0	3344863	40141735	23353386	39932755
Chr11:105269127-105269739	11	105269127	105269739	+	CACNA1B	ENSBTAG00000007882	Bos taurus calcium channel, voltage- dependent, N type, alpha 1B subunit (CACNA1B), mRNA. [Source:RefSeq mRNA;Acc:NM_174632]	-	gene	overlapping	0	8779984	19243513	40168247	4517408
Chr11:105423533-105426531	11	105423533	105426531	+	null					Not found	0	45274433	46665794	5943567	45301975
Chr11:105432892-105434728	11	105432892	105434728	+	EHMT1	ENSBTAG00000012148	histone-lysine N-methyltransferase EHMT1 [Source:RefSeq peptide;Acc:NP_001092511]	-	gene	overlapping	0	37574535	3055124	51924904	370272
Chr11:105633550-105640089	11	105633550	105640089	+	PNPLA7	ENSBTAG00000012126	patatin like phospholipase domain containing 7 [Source:VGNC Symbol;Acc:VGNC:33094]	+	gene	overlapping	0	37219982	35020237	52373432	34872173
Chr11:106009002-106011111	11	106009002	106011111	+	RXRA	ENSBTAG00000017851	retinoid X receptor alpha [Source:VGNC Symbol;Acc:VGNC:34230]	+	gene	overlapping	0	48890602	41471226	61605	43156185
Chr11:106021038-106023444	11	106021038	106023444	+	null					Not found	0	34190125	3358926	1783252	30865297
Chr11:106033998-106035650	11	106033998	106035650	+	null					Not found	0	4532249	3788371	20263035	3733195
Chr11:106035653-106038630	11	106035653	106038630	+	null					Not found	0	4743777	4097075	1785726	31895924
Chr11:106076259-106078225	11	106076259	106078225	+	null					Not found	0	37576454	395058	21831654	34534935
Chr11:106175989-106179885	11	106175989	106179885	+	null					Not found	0	28615053	30495052	13532796	27253574
Chr11:106391316-106393459	11	106391316	106393459	+	LCN8	ENSBTAG00000017005	lipocalin 8 [Source:HGNC Symbol;Acc:HGNC:27038]	-	gene	overlapping	0	35753918	3664606	20000599	40173595
Chr11:106537662-106539619	11	106537662	106539619	+	null					Not found	0	39688896	32005844	19628624	30854305
Chr11:106612977-106615243	11	106612977	106615243	+	null					Not found	0	31399212	31064348	21296095	30893711
Chr11:106676688-106679383	11	106676688	106679383	+	OLFM1	ENSBTAG00000038584	olfactomedin 1 [Source:VGNC Symbol;Acc:VGNC:32417]	-	gene	overlapping	0	45249504	3732709	25597137	3626466
Chr11:106875113-106876973	11	106875113	106876973	+	COL5A1	ENSBTAG00000047998	collagen type V alpha 1 chain [Source:HGNC Symbol;Acc:HGNC:2209]	-	gene	overlapping	0	38028896	3525361	1695561	39041622
Chr11:106897688-106899710	11	106897688	106899710	+	COL5A1	ENSBTAG00000047998	collagen type V alpha 1 chain [Source:HGNC Symbol;Acc:HGNC:2209]	-	gene	overlapping	0	3793662	3870696	24339067	3523446
Chr11:106901990-106904315	11	106901990	106904315	+	COL5A1	ENSBTAG00000047998	collagen type V alpha 1 chain [Source:HGNC Symbol;Acc:HGNC:2209]	-	gene	overlapping	0	36000896	35319656	23921534	4048979
Chr11:107150058-107153622	11	107150058	107153622	+	ODF3	ENSBTAG00000001730	outer dense fiber of sperm tails 3 [Source:VGNC Symbol;Acc:VGNC:32403]	+	gene	overlapping	0	5137658	54994778	39877937	56074333
Chr12:459843-476794	12	459843	476794	+	null					Not found	0	1990468	22239477	3513666	20139372
Chr12:2663359-2670506	12	2663359	2670506	+	DIAPH3	ENSBTAG00000012443	diaphanous related formin 3 [Source:VGNC Symbol;Acc:VGNC:28062]	+	gene	overlapping	0	47709755	46381004	3501737	46866074
Chr12:3378200-3391983	12	3378200	3391983	+	null					Not found	0	11511599	76323786	29134377	11567475
Chr12:5245586-5262554	12	5245586	5262554	+	null					Not found	0	26935858	2343433	3452221	25124594
Chr12:5467074-5488192	12	5467074	5488192	+	null					Not found	0	18962734	22104836	28849543	2267204
Chr12:8935044-8950874	12	8935044	8950874	+	null					Not found	0	10992357	13579995	25581575	13931239
Chr12:14063438-14075047	12	14063438	14075047	+	null					Not found	0	14624819	205783	24543406	15133135
Chr12:17394325-17411913	12	17394325	17411913	+	null					Not found	0	30816597	29379976	39305832	31095926
Chr12:20704487-20711651	12	20704487	20711651	+	FAM124A	ENSBTAG00000046408	family with sequence similarity 124 member A [Source:VGNC Symbol;Acc:VGNC:28723]	+	gene	overlapping	0	33837624	33433743	45175488	31468418
Chr12:21159803-21168757	12	21159803	21168757	+	WDFY2	ENSBTAG00000008053	WD repeat and FYVE domain containing 2 [Source:HGNC Symbol;Acc:HGNC:20482]	+	gene	overlapping	0	43008034	47880272	25680365	37233532
Chr12:21232137-21237669	12	21232137	21237669	+	WDFY2	ENSBTAG00000008053	WD repeat and FYVE domain containing 2 [Source:HGNC Symbol;Acc:HGNC:20482]	+	gene	overlapping	0	39393684	3542861	20917887	3883524
Chr12:21380900-21386980	12	21380900	21386980	+	CCDC70	ENSBTAG00000019863	coiled-coil domain containing 70 [Source:VGNC Symbol;Acc:VGNC:26912]	+	gene	overlapping	0	46741825	434059	28273119	45120922
Chr12:21394319-21402312	12	21394319	21402312	+	null					Not found	0	45735573	47328285	26227962	47505886
Chr12:21402320-21407812	12	21402320	21407812	+	null					Not found	0	49018894	42190987	21387	40510174
Chr12:21429833-21434693	12	21429833	21434693	+	ATP7B	ENSBTAG00000010353	ATPase copper transporting beta [Source:VGNC Symbol;Acc:VGNC:26328]	-	gene	overlapping	0	4845186	47047653	37394432	48012268
Chr12:21715113-21724346	12	21715113	21724346	+	null					Not found	0	3134312	3006515	43305298	29722832
Chr12:21758699-21769975	12	21758699	21769975	+	ENSBTAG00000011654	ENSBTAG00000011654	No description	+	gene	overlapping	0	34171494	317977	48293785	3679191
Chr12:29279297-29288584	12	29279297	29288584	+	RXFP2	ENSBTAG00000015132	relaxin receptor 2 precursor [Source:RefSeq peptide;Acc:NP_001291206]	-	gene	overlapping	0	26628918	2396616	13542162	26755014
Chr12:29484378-29494538	12	29484378	29494538	+	null					Not found	0	36304176	44400635	24458479	45746365
Chr12:29529639-29538222	12	29529639	29538222	+	null					Not found	0	2827068	28651909	14157306	25478455
Chr12:29538243-29548773	12	29538243	29548773	+	null					Not found	0	29490675	1911831	9129213	35590168
Chr12:30964337-30967663	12	30964337	30967663	+	null					Not found	0	51827663	4483809	22412165	49571674
Chr12:30967685-30971160	12	30967685	30971160	+	null					Not found	0	4474812	48362446	26876991	51673683
Chr12:30978052-30981249	12	30978052	30981249	+	null					Not found	0	419101	4127916	16951824	41530704
Chr12:30981321-30984745	12	30981321	30984745	+	null					Not found	0	5031779	55581135	33035805	4650655
Chr12:30997621-31002339	12	30997621	31002339	+	null					Not found	0	51486626	47885887	25698925	43248436
Chr12:31002347-31004868	12	31002347	31004868	+	SLC7A1	ENSBTAG00000018577	solute carrier family 7 member 1 [Source:VGNC Symbol;Acc:VGNC:34924]	+	gene	overlapping	0	55063847	5371944	31835094	54758503
Chr12:31004870-31008107	12	31004870	31008107	+	SLC7A1	ENSBTAG00000018577	solute carrier family 7 member 1 [Source:VGNC Symbol;Acc:VGNC:34924]	+	gene	overlapping	0	49454338	509068	4241505	5197611
Chr12:32846218-32857369	12	32846218	32857369	+	RPL21	ENSBTAG00000001648	No description	-	gene	overlapping	0	2707878	31584253	148381405	30921486
Chr12:33326868-33338438	12	33326868	33338438	+	CDK8	ENSBTAG00000016737	cyclin dependent kinase 8 [Source:VGNC Symbol;Acc:VGNC:27135]	-	gene	overlapping	0	38091312	3447747	19204548	29071983
Chr12:33619625-33624229	12	33619625	33624229	+	null					Not found	0	31921886	33982086	5344003	32663197
Chr12:34482198-34488075	12	34482198	34488075	+	ENSBTAG00000019545	ENSBTAG00000019545	No description	+	gene	overlapping	0	440328	40278038	27686718	3737566
Chr12:34511607-34515849	12	34511607	34515849	+	ENSBTAG00000019545	ENSBTAG00000019545	No description	+	gene	overlapping	0	4292138	53194687	28953245	5154653
Chr12:34520278-34523987	12	34520278	34523987	+	ENSBTAG00000019545	ENSBTAG00000019545	No description	+	gene	overlapping	0	41578587	463261	23001509	48995632
Chr12:34524006-34526653	12	34524006	34526653	+	ENSBTAG00000019545	ENSBTAG00000019545	No description	+	gene	overlapping	0	25013512	24379017	13433081	3392134
Chr12:34532797-34535371	12	34532797	34535371	+	ENSBTAG00000019545	ENSBTAG00000019545	No description	+	gene	overlapping	0	6109692	53656788	25245537	60740635
Chr12:35505854-35509368	12	35505854	35509368	+	null					Not found	0	5306743	53447838	3986323	5095061
Chr12:35522712-35528905	12	35522712	35528905	+	null					Not found	0	3675255	42692844	25606594	44441185
Chr12:35528914-35535278	12	35528914	35535278	+	null					Not found	0	45072468	3739732	24694902	38641003
Chr12:35630161-35635596	12	35630161	35635596	+	FGF9	ENSBTAG00000048237	fibroblast growth factor 9 [Source:RefSeq peptide;Acc:NP_001232855]	-	gene	overlapping	0	4604473	44365986	33530552	4679479
Chr12:40334886-40358056	12	40334886	40358056	+	null					Not found	0	27651884	2797559	40515064	26152374
Chr12:41242172-41261494	12	41242172	41261494	+	null					Not found	0	24240095	2751061	39699924	2308829
Chr12:41391781-41402328	12	41391781	41402328	+	null					Not found	0	1427767	11081396	22898205	15407446
Chr12:41488372-41512815	12	41488372	41512815	+	null					Not found	0	18613403	24908907	39630684	21032543
Chr12:41512820-41532404	12	41512820	41532404	+	null					Not found	0	3528695	23158064	4914643	35878735
Chr12:41552214-41578072	12	41552214	41578072	+	null					Not found	0	19363562	27076857	3654195	29415127
Chr12:46314909-46328287	12	46314909	46328287	+	null					Not found	0	24319578	19882269	36901314	21943638
Chr12:47140348-47155535	12	47140348	47155535	+	null					Not found	0	11124013	11712139	24416466	12209272
Chr12:52866333-52878582	12	52866333	52878582	+	null					Not found	0	3717916	30350725	46905697	278735
Chr12:58977007-58988778	12	58977007	58988778	+	null					Not found	0	3468201	35882187	48901196	4049782
Chr12:62638484-62659083	12	62638484	62659083	+	null					Not found	0	9066351	8982429	2230695	10457548
Chr12:63785687-63804825	12	63785687	63804825	+	null					Not found	0	18597399	10968268	30886543	22267561
Chr12:63977083-63990734	12	63977083	63990734	+	null					Not found	0	8421957	31813517	18087385	78697786
Chr12:64133543-64151838	12	64133543	64151838	+	null					Not found	0	14513693	11313839	3307478	12030499
Chr12:64929738-64945603	12	64929738	64945603	+	null					Not found	0	30329945	33664623	4758471	30513546
Chr12:64985551-64994609	12	64985551	64994609	+	null					Not found	0	3820038	34328182	55692978	2477188
Chr12:67319066-67336553	12	67319066	67336553	+	GPC5	ENSBTAG00000008708	glypican 5 [Source:VGNC Symbol;Acc:VGNC:29527]	+	gene	overlapping	0	29652742	3279787	4518124	328152
Chr12:69176938-69189547	12	69176938	69189547	+	null					Not found	0	27610071	31895376	16547548	24678822
Chr12:69251939-69258686	12	69251939	69258686	+	null					Not found	0	35457386	3249229	22065973	3604233
Chr12:70445751-70461963	12	70445751	70461963	+	null					Not found	0	50037254	3423669	51900333	30285213
Chr12:71813441-71831001	12	71813441	71831001	+	ENSBTAG00000047383	ENSBTAG00000047383	No description	-	gene	overlapping	0	3132268	28904615	16627531	28351606
Chr12:73715296-73732508	12	73715296	73732508	+	null					Not found	0	37810886	35347584	219721	40362877
Chr12:74588030-74598069	12	74588030	74598069	+	null					Not found	0	32559284	32284653	18760328	44837772
Chr12:77498505-77509266	12	77498505	77509266	+	null					Not found	0	27354475	33052956	41481365	30476725
Chr12:78060158-78068754	12	78060158	78068754	+	OXGR1	ENSBTAG00000021345	oxoglutarate receptor 1 [Source:VGNC Symbol;Acc:VGNC:32510]	+	gene	overlapping	0	1074151	697629	22665266	14433454
Chr12:83798492-83814513	12	83798492	83814513	+	null					Not found	0	21690605	15378604	3205729	21299849
Chr12:85165642-85173845	12	85165642	85173845	+	null					Not found	0	23782951	27947748	4183764	20708189
Chr12:85173848-85181772	12	85173848	85181772	+	null					Not found	0	2671325	31901958	41972218	32508953
Chr12:88280896-88286072	12	88280896	88286072	+	MYO16	ENSBTAG00000018237	myosin XVI [Source:HGNC Symbol;Acc:HGNC:29822]	+	gene	overlapping	0	37241985	34355503	16115704	25343447
Chr12:88286133-88291955	12	88286133	88291955	+	MYO16	ENSBTAG00000018237	myosin XVI [Source:HGNC Symbol;Acc:HGNC:29822]	+	gene	overlapping	0	30404188	28387049	11338949	15678513
Chr12:88346044-88350212	12	88346044	88350212	+	null					Not found	0	32813534	29608816	18985937	29163715
Chr12:88624613-88627895	12	88624613	88627895	+	null					Not found	0	27002909	24073442	14672515	25367817
Chr12:88964991-88968176	12	88964991	88968176	+	COL4A1	ENSBTAG00000012849	collagen type IV alpha 1 chain [Source:HGNC Symbol;Acc:HGNC:2202]	-	gene	overlapping	0	43962967	4617236	56966713	43884445
Chr12:89092536-89094528	12	89092536	89094528	+	null					Not found	0	49347332	4528667	16123638	42605907
Chr12:89094565-89098172	12	89094565	89098172	+	null					Not found	0	45230633	34354332	20009886	36791492
Chr12:89112678-89115983	12	89112678	89115983	+	COL4A2	ENSBTAG00000025210	collagen type IV alpha 2 chain [Source:HGNC Symbol;Acc:HGNC:2203]	+	gene	overlapping	0	5264018	39230503	25202085	37252113
Chr12:89120332-89123153	12	89120332	89123153	+	COL4A2	ENSBTAG00000025210	collagen type IV alpha 2 chain [Source:HGNC Symbol;Acc:HGNC:2203]	+	gene	overlapping	0	56288345	42145916	17986704	384661
Chr12:89123164-89126013	12	89123164	89126013	+	COL4A2	ENSBTAG00000025210	collagen type IV alpha 2 chain [Source:HGNC Symbol;Acc:HGNC:2203]	+	gene	overlapping	0	5986135	40498775	32284946	41382317
Chr12:89130972-89132323	12	89130972	89132323	+	COL4A2	ENSBTAG00000025210	collagen type IV alpha 2 chain [Source:HGNC Symbol;Acc:HGNC:2203]	+	gene	overlapping	0	46174976	3243309	13749292	2849252
Chr12:89140574-89142655	12	89140574	89142655	+	COL4A2	ENSBTAG00000025210	collagen type IV alpha 2 chain [Source:HGNC Symbol;Acc:HGNC:2203]	+	gene	overlapping	0	360944	31234486	12822371	2815236
Chr12:89142663-89145951	12	89142663	89145951	+	COL4A2	ENSBTAG00000025210	collagen type IV alpha 2 chain [Source:HGNC Symbol;Acc:HGNC:2203]	+	gene	overlapping	0	52900154	3297816	14605776	31462778
Chr12:89145961-89147620	12	89145961	89147620	+	COL4A2	ENSBTAG00000025210	collagen type IV alpha 2 chain [Source:HGNC Symbol;Acc:HGNC:2203]	+	gene	overlapping	0	5830115	4014442	2198123	42483097
Chr12:89147635-89149971	12	89147635	89149971	+	COL4A2	ENSBTAG00000025210	collagen type IV alpha 2 chain [Source:HGNC Symbol;Acc:HGNC:2203]	+	gene	overlapping	0	6149689	37167847	2783884	38577602
Chr12:89150063-89152149	12	89150063	89152149	+	COL4A2	ENSBTAG00000025210	collagen type IV alpha 2 chain [Source:HGNC Symbol;Acc:HGNC:2203]	+	gene	overlapping	0	51958138	38756107	16590385	3638052
Chr12:89154996-89157496	12	89154996	89157496	+	COL4A2	ENSBTAG00000025210	collagen type IV alpha 2 chain [Source:HGNC Symbol;Acc:HGNC:2203]	+	gene	overlapping	0	4815293	3790064	15550875	3235635
Chr12:89157500-89159818	12	89157500	89159818	+	COL4A2	ENSBTAG00000025210	collagen type IV alpha 2 chain [Source:HGNC Symbol;Acc:HGNC:2203]	+	gene	overlapping	0	4534747	42372936	24270853	44317184
Chr12:89159904-89162010	12	89159904	89162010	+	COL4A2	ENSBTAG00000025210	collagen type IV alpha 2 chain [Source:HGNC Symbol;Acc:HGNC:2203]	+	gene	overlapping	0	478408	4791433	15617213	36065304
Chr12:89202105-89204906	12	89202105	89204906	+	RAB20	ENSBTAG00000031962	RAB20, member RAS oncogene family [Source:VGNC Symbol;Acc:VGNC:33627]	-	gene	overlapping	0	3497096	28143887	16206255	32027596
Chr12:89617187-89619414	12	89617187	89619414	+	null					Not found	0	26684132	23847801	11563792	23719587
Chr12:89893328-89895256	12	89893328	89895256	+	null					Not found	0	47981678	34492416	20637266	3878538
Chr12:89956462-89959154	12	89956462	89959154	+	null					Not found	0	41935966	28381418	14401278	3625725
Chr12:90265286-90267169	12	90265286	90267169	+	null					Not found	0	33227676	39071457	2642236	3933008
Chr12:90415695-90418654	12	90415695	90418654	+	null					Not found	0	4963806	40822216	28366476	4601424
Chr12:90418655-90420798	12	90418655	90420798	+	null					Not found	0	62434017	54752377	3846185	6046649
Chr12:90420826-90422517	12	90420826	90422517	+	null					Not found	0	60110405	511381	28761038	5873301
Chr12:90424431-90427075	12	90424431	90427075	+	null					Not found	0	50593582	4938227	27859982	47888874
Chr12:90427105-90430481	12	90427105	90430481	+	null					Not found	0	48563217	41650883	29870491	37903095
Chr12:90433606-90435880	12	90433606	90435880	+	null					Not found	0	57701744	4873761	33834408	56014942
Chr12:90435884-90438060	12	90435884	90438060	+	null					Not found	0	4941146	32176163	222988	43791187
Chr12:90439318-90441851	12	90439318	90441851	+	MCF2L	ENSBTAG00000017289	MCF.2 cell line derived transforming sequence like [Source:VGNC Symbol;Acc:VGNC:31302]	+	gene	overlapping	0	49533646	3324449	23833183	50507526
Chr12:90448152-90450964	12	90448152	90450964	+	MCF2L	ENSBTAG00000017289	MCF.2 cell line derived transforming sequence like [Source:VGNC Symbol;Acc:VGNC:31302]	+	gene	overlapping	0	55139797	36577213	28678955	40495068
Chr12:90458220-90459977	12	90458220	90459977	+	MCF2L	ENSBTAG00000017289	MCF.2 cell line derived transforming sequence like [Source:VGNC Symbol;Acc:VGNC:31302]	+	gene	overlapping	0	60313557	38468246	24168383	4857307
Chr12:90806153-90808315	12	90806153	90808315	+	TMEM255B	ENSBTAG00000019965	transmembrane protein 255B [Source:VGNC Symbol;Acc:VGNC:36065]	+	gene	overlapping	0	52605713	4695011	2818028	5320075
Chr12:90917230-90920340	12	90917230	90920340	+	RASA3	ENSBTAG00000019967	RAS p21 protein activator 3 [Source:VGNC Symbol;Acc:VGNC:33737]	-	gene	overlapping	0	26869987	26404562	14975904	29738487
Chr12:90967999-90970551	12	90967999	90970551	+	RASA3	ENSBTAG00000019967	RAS p21 protein activator 3 [Source:VGNC Symbol;Acc:VGNC:33737]	-	gene	overlapping	0	3579383	40528797	19593075	40276257
Chr12:91021870-91028132	12	91021870	91028132	+	ENSBTAG00000000059	ENSBTAG00000000059	No description	+	gene	overlapping	0	4058315	46744366	25687172	43429157
Chr13:3007536-3021003	13	3007536	3021003	+	null					Not found	0	1889346	111659975	33427246	18178541
Chr13:5589325-5596996	13	5589325	5596996	+	null					Not found	0	25593597	34782578	49928856	24886143
Chr13:6890217-6901372	13	6890217	6901372	+	null					Not found	0	17141203	1162735	25598858	17561316
Chr13:7150315-7158950	13	7150315	7158950	+	TASP1	ENSBTAG00000021614	taspase 1 [Source:VGNC Symbol;Acc:VGNC:35615]	-	gene	overlapping	0	355491	42292187	5926088	372097
Chr13:7165541-7174341	13	7165541	7174341	+	TASP1	ENSBTAG00000021614	taspase 1 [Source:VGNC Symbol;Acc:VGNC:35615]	-	gene	overlapping	0	29197775	29310326	5086395	32376205
Chr13:7174510-7184688	13	7174510	7184688	+	TASP1	ENSBTAG00000021614	taspase 1 [Source:VGNC Symbol;Acc:VGNC:35615]	-	gene	overlapping	0	40724346	4587847		47042038
Chr13:7289529-7299959	13	7289529	7299959	+	TASP1	ENSBTAG00000021614	taspase 1 [Source:VGNC Symbol;Acc:VGNC:35615]	-	gene	overlapping	0	39741837	44062363	5815402	4639342
Chr13:10337926-10343329	13	10337926	10343329	+	KIF16B	ENSBTAG00000000939	kinesin family member 16B [Source:VGNC Symbol;Acc:VGNC:30585]	-	gene	overlapping	0	3650637	41626446	55286205	39086376
Chr13:10902246-10910143	13	10902246	10910143	+	null					Not found	0	8351207	6509574	26226528	8759623
Chr13:11087911-11095217	13	11087911	11095217	+	null					Not found	0	4624725	46873577	6087593	24704374
Chr13:12469318-12477637	13	12469318	12477637	+	null					Not found	0	34023167	33876896	21787014	37026554
Chr13:13089758-13096637	13	13089758	13096637	+	null					Not found	0	20780643	16985874	4156189	2565996
Chr13:14672872-14690445	13	14672872	14690445	+	null					Not found	0	22913225	2585175	42499935	20417475
Chr13:17451601-17456167	13	17451601	17456167	+	null					Not found	0	3359295	30787844	20412828	32193336
Chr13:17637590-17643256	13	17637590	17643256	+	ENSBTAG00000006078	ENSBTAG00000006078	No description	+	gene	overlapping	0	36050114	329177	21189575	38167324
Chr13:17643301-17649244	13	17643301	17649244	+	null					Not found	0	48996117	48925056	32503883	4599034
Chr13:19212454-19224306	13	19212454	19224306	+	PARD3	ENSBTAG00000014991	par-3 family cell polarity regulator [Source:VGNC Symbol;Acc:VGNC:32582]	+	gene	overlapping	0	3535407	40617493	528146	45602657
Chr13:20867835-20887959	13	20867835	20887959	+	null					Not found	0	25699242	30341534	4579592	3428378
Chr13:21185599-21199735	13	21185599	21199735	+	ENSBTAG00000023216	ENSBTAG00000023216	No description	+	gene	overlapping	0	41398125	3679769	50090317	3810875
Chr13:22058031-22071059	13	22058031	22071059	+	null					Not found	0	1476016	1676407	27071615	12191183
Chr13:26817065-26831790	13	26817065	26831790	+	MYO3A	ENSBTAG00000002123	myosin IIIA [Source:VGNC Symbol;Acc:VGNC:31824]	+	gene	overlapping	0	2512571	24724527	3895244	19642492
Chr13:27447286-27456403	13	27447286	27456403	+	null					Not found	0	19097221	15514683	35168972	1395195
Chr13:34084572-34096702	13	34084572	34096702	+	ZEB1	ENSBTAG00000020053	zinc finger E-box binding homeobox 1 [Source:VGNC Symbol;Acc:VGNC:37147]	-	gene	overlapping	0	3028358	3389287	50231083	35479294
Chr13:34966614-34974811	13	34966614	34974811	+	null					Not found	0	34053383	32099026	48261692	30827091
Chr13:36321911-36329594	13	36321911	36329594	+	BAMBI	ENSBTAG00000003045	BMP and activin membrane bound inhibitor [Source:VGNC Symbol;Acc:VGNC:26417]	-	gene	overlapping	0	21930439	1756846	8588956	22167603
Chr13:38511288-38516589	13	38511288	38516589	+	null					Not found	0	42134193	43721127	2596253	43265194
Chr13:38573109-38578010	13	38573109	38578010	+	OVOL2	ENSBTAG00000008410	ovo like zinc finger 2 [Source:VGNC Symbol;Acc:VGNC:32506]	-	gene	overlapping	0	41555542	40899754	23307926	33406357
Chr13:42679337-42687355	13	42679337	42687355	+	null					Not found	0	43332207	3468763	23087614	403959
Chr13:42687499-42693129	13	42687499	42693129	+	null					Not found	0	48647903	3732508	26569221	41160862
Chr13:43458473-43463669	13	43458473	43463669	+	null					Not found	0	31231445	37680664	17220213	30522755
Chr13:49771463-49787383	13	49771463	49787383	+	null					Not found	0	24199865	27572329	4301923	3339717
Chr13:50812823-50829814	13	50812823	50829814	+	null					Not found	0	21266262	3095009	40769157	28639194
Chr13:51955449-51959376	13	51955449	51959376	+	SIGLEC1	ENSBTAG00000013167	sialic acid binding Ig like lectin 1 [Source:VGNC Symbol;Acc:VGNC:34617]	+	gene	overlapping	0	29032228	2968224	1807299	30043066
Chr13:54165689-54170189	13	54165689	54170189	+	MYT1	ENSBTAG00000006352	myelin transcription factor 1 [Source:VGNC Symbol;Acc:VGNC:31848]	-	gene	overlapping	0	5011834	45996292	31197134	48070602
Chr13:54180591-54184710	13	54180591	54184710	+	MYT1	ENSBTAG00000006352	myelin transcription factor 1 [Source:VGNC Symbol;Acc:VGNC:31848]	-	gene	overlapping	0	40407505	3716582	23484434	4043087
Chr13:54226704-54231166	13	54226704	54231166	+	null					Not found	0	35952766	39015327	17456804	3466125
Chr13:54452739-54458177	13	54452739	54458177	+	null					Not found	0	3350092	40733257	22763712	38207478
Chr13:54470252-54472649	13	54470252	54472649	+	ZBTB46	ENSBTAG00000016667	zinc finger and BTB domain containing 46 [Source:VGNC Symbol;Acc:VGNC:37084]	+	gene	overlapping	0	58154945	5763442	43246403	60916466
Chr13:54484769-54488067	13	54484769	54488067	+	ZBTB46	ENSBTAG00000016667	zinc finger and BTB domain containing 46 [Source:VGNC Symbol;Acc:VGNC:37084]	+	gene	overlapping	0	32451458	37015507	22028973	35562096
Chr13:54526820-54527873	13	54526820	54527873	+	TNFRSF6B	ENSBTAG00000027407	TNF receptor superfamily member 6b [Source:VGNC Symbol;Acc:VGNC:36169]	-	gene	overlapping	0	26141134	26004925	43307674	24450733
Chr13:54651159-54656211	13	54651159	54656211	+	null					Not found	0	40880924	42455227	17997412	3322688
Chr13:54656250-54659985	13	54656250	54659985	+	KCNQ2	ENSBTAG00000003030	potassium voltage-gated channel subfamily Q member 2 [Source:VGNC Symbol;Acc:VGNC:30487]	+	gene	overlapping	0	44180656	41981323	18404322	33843803
Chr13:54660006-54663146	13	54660006	54663146	+	KCNQ2	ENSBTAG00000003030	potassium voltage-gated channel subfamily Q member 2 [Source:VGNC Symbol;Acc:VGNC:30487]	+	gene	overlapping	0	5021854	5196047	3587536	49081535
Chr13:54680547-54683799	13	54680547	54683799	+	KCNQ2	ENSBTAG00000003030	potassium voltage-gated channel subfamily Q member 2 [Source:VGNC Symbol;Acc:VGNC:30487]	+	gene	overlapping	0	42715862	4362012	27192986	4665128
Chr13:54740295-54743665	13	54740295	54743665	+	COL20A1	ENSBTAG00000004582	collagen type XX alpha 1 chain [Source:VGNC Symbol;Acc:VGNC:27562]	-	gene	overlapping	0	40863564	3659503	26297964	4018035
Chr13:55157425-55160817	13	55157425	55160817	+	SLCO4A1	ENSBTAG00000016388	solute carrier organic anion transporter family member 4A1 [Source:VGNC Symbol;Acc:VGNC:34954]	-	gene	overlapping	0	55883854	54469032	33100975	4429054
Chr13:55336780-55340484	13	55336780	55340484	+	RBBP8NL	ENSBTAG00000003163	RBBP8 N-terminal like [Source:VGNC Symbol;Acc:VGNC:33774]	+	gene	overlapping	0	34654972	33131268	21354908	3479917
Chr13:55520420-55522648	13	55520420	55522648	+	HRH3	ENSBTAG00000031625	histamine receptor H3 [Source:VGNC Symbol;Acc:VGNC:29955]	+	gene	overlapping	0	5196447	486226	2534689	4066728
Chr13:56271357-56278352	13	56271357	56278352	+	null					Not found	0	2250423	2661918	12504084	24580647
Chr13:57052183-57061581	13	57052183	57061581	+	CDH26	ENSBTAG00000020261	cadherin 26 [Source:VGNC Symbol;Acc:VGNC:27102]	-	gene	overlapping	0	33933357	36208992	19835966	32992485
Chr13:57213654-57217757	13	57213654	57217757	+	PHACTR3	ENSBTAG00000015080	phosphatase and actin regulator 3 [Source:HGNC Symbol;Acc:HGNC:15833]	-	gene	overlapping	0	25083755	2153898	32560894	24578693
Chr13:57575888-57582722	13	57575888	57582722	+	ENSBTAG00000012109	ENSBTAG00000012109	No description	-	gene	overlapping	0	26290596	2533143	9706943	23889168
Chr13:59744920-59752333	13	59744920	59752333	+	null					Not found	0	374614	31887468	55048836	32083004
Chr13:62556898-62563411	13	62556898	62563411	+	null					Not found	0	36840218	41070328	20320656	3673641
Chr13:65872987-65879672	13	65872987	65879672	+	null					Not found	0	21461916	2707661	9874412	22526976
Chr13:69277204-69290215	13	69277204	69290215	+	null					Not found	0	9186449	10154851	2375204	9089608
Chr13:70685932-70687896	13	70685932	70687896	+	EMILIN3	ENSBTAG00000016279	elastin microfibril interfacer 3 [Source:VGNC Symbol;Acc:VGNC:28475]	-	gene	overlapping	0	50640457	51227673	27074724	5251817
Chr13:72369932-72376705	13	72369932	72376705	+	null					Not found	0	3582432	41419083	53804253	2859102
Chr13:73002596-73010279	13	73002596	73010279	+	null					Not found	0	3598301	36698498	20210066	4344897
Chr13:74492992-74500156	13	74492992	74500156	+	ENSBTAG00000037942	ENSBTAG00000037942	No description	-	gene	overlapping	0	32033264	27307486	57724102	22730797
Chr13:76593036-76595969	13	76593036	76595969	+	ZMYND8	ENSBTAG00000013114	zinc finger MYND-type containing 8 [Source:VGNC Symbol;Acc:VGNC:37206]	-	gene	overlapping	0	17099049	23849508	3372608	17457808
Chr13:77614493-77618391	13	77614493	77618391	+	PREX1	ENSBTAG00000015609	phosphatidylinositol-3,4,5-trisphosphate dependent Rac exchange factor 1 [Source:HGNC Symbol;Acc:HGNC:32594]	-	gene	overlapping	0	42724293	4284408	30015858	41715683
Chr13:78461684-78464733	13	78461684	78464733	+	B4GALT5	ENSBTAG00000012626	beta-1,4-galactosyltransferase 5 [Source:VGNC Symbol;Acc:VGNC:26392]	-	gene	overlapping	0	4389663	4204568	54420002	31031942
Chr13:78511169-78517754	13	78511169	78517754	+	null					Not found	0	29671024	2372044	4395977	26603268
Chr13:78714438-78715368	13	78714438	78715368	+	SPATA2	ENSBTAG00000018063	spermatogenesis associated 2 [Source:VGNC Symbol;Acc:VGNC:35178]	-	gene	overlapping	0	3200138	2805677	51541115	29878716
Chr13:78834883-78838295	13	78834883	78838295	+	null					Not found	0	24824972	25826284	75023956	23282913
Chr13:79333677-79336035	13	79333677	79336035	+	RIPOR3	ENSBTAG00000012297	RIPOR family member 3 [Source:VGNC Symbol;Acc:VGNC:33984]	-	gene	overlapping	0	22548944	27067963	9839061	20382954
Chr13:79466385-79470469	13	79466385	79470469	+	null					Not found	0	42575314	33020004	142473135	2568159
Chr13:79743348-79747887	13	79743348	79747887	+	null					Not found	0	46653126	46074814	31078068	4616051
Chr13:79754854-79759371	13	79754854	79759371	+	null					Not found	0	42897488	42634922	32656673	3814898
Chr13:80301460-80302518	13	80301460	80302518	+	SALL4	ENSBTAG00000003101	spalt like transcription factor 4 [Source:VGNC Symbol;Acc:VGNC:34265]	-	gene	overlapping	0	22408148	21218157	42526443	19077074
Chr13:80302519-80308004	13	80302519	80308004	+	SALL4	ENSBTAG00000003101	spalt like transcription factor 4 [Source:VGNC Symbol;Acc:VGNC:34265]	-	gene	overlapping	0	2487626	23190731	3693992	20913963
Chr13:80789822-80795620	13	80789822	80795620	+	null					Not found	0	28493046	25225613	4784962	36548443
Chr13:80962130-80965804	13	80962130	80965804	+	null					Not found	0	36653076	29274792	48004456	28467752
Chr13:81409860-81414072	13	81409860	81414072	+	null					Not found	0	29684322	2466095	8887269	19724983
Chr13:82228257-82231281	13	82228257	82231281	+	BCAS1	ENSBTAG00000000835	breast carcinoma amplified sequence 1 [Source:HGNC Symbol;Acc:HGNC:974]	-	gene	overlapping	0	320438	3599976	48510437	39297035
Chr13:82235151-82240724	13	82235151	82240724	+	BCAS1	ENSBTAG00000000835	breast carcinoma amplified sequence 1 [Source:HGNC Symbol;Acc:HGNC:974]	-	gene	overlapping	0	25530273	21707983	54620388	25574842
Chr13:82240725-82244816	13	82240725	82244816	+	BCAS1	ENSBTAG00000000835	breast carcinoma amplified sequence 1 [Source:HGNC Symbol;Acc:HGNC:974]	-	gene	overlapping	0	30923182	3169555	44660122	2999096
Chr13:82299946-82303765	13	82299946	82303765	+	null					Not found	0	20725151	15789366	3501396	22887587
Chr13:82303788-82308585	13	82303788	82308585	+	null					Not found	0	2007135	2942856	3788523	18563953
Chr13:82462182-82465192	13	82462182	82465192	+	null					Not found	0	16505945	22945126	646864	20223066
Chr13:82465216-82470799	13	82465216	82470799	+	null					Not found	0	2846542	20427984	1145799	27740877
Chr13:83027776-83035466	13	83027776	83035466	+	null					Not found	0	31265247	27015097	50040016	30648928
Chr13:83101772-83111570	13	83101772	83111570	+	null					Not found	0	39006855	3979155	52846455	3020724
Chr13:83297309-83306773	13	83297309	83306773	+	null					Not found	0	382599	4286185	25432001	38066246
Chr13:83715767-83719828	13	83715767	83719828	+	null					Not found	0	93064375	11801189	17650156	11072938
Chr13:84187012-84196341	13	84187012	84196341	+	null					Not found	0	48707413	4753206	29895132	42554024
Chr14:1055742-1060158	14	1055742	1060158	+	null					Not found	0	2097943	15598451	10078273	2375597
Chr14:1562014-1565177	14	1562014	1565177	+	ARHGAP39	ENSBTAG00000007186	Rho GTPase activating protein 39 [Source:VGNC Symbol;Acc:VGNC:26094]	+	gene	overlapping	0	54048637	54041904	39555984	55808407
Chr14:1571384-1574485	14	1571384	1574485	+	ARHGAP39	ENSBTAG00000007186	Rho GTPase activating protein 39 [Source:VGNC Symbol;Acc:VGNC:26094]	+	gene	overlapping	0	58149532	52103443	39164867	5122443
Chr14:2195395-2198215	14	2195395	2198215	+	SCRIB	ENSBTAG00000008421	scribbled planar cell polarity protein [Source:VGNC Symbol;Acc:VGNC:34365]	+	gene	overlapping	0	29794065	27083813	4393382	25144667
Chr14:2393850-2396867	14	2393850	2396867	+	ZC3H3	ENSBTAG00000021472	zinc finger CCCH-type containing 3 [Source:VGNC Symbol;Acc:VGNC:37105]	+	gene	overlapping	0	58051003	56999607	4655861	6230148
Chr14:2593632-2596871	14	2593632	2596871	+	null					Not found	0	31348461	32659554	1557214	2729576
Chr14:2702283-2705857	14	2702283	2705857	+	ENSBTAG00000004596	ENSBTAG00000004596	No description	+	gene	overlapping	0	27868233	28403694	17154547	28647673
Chr14:2828652-2831206	14	2828652	2831206	+	LYPD2	ENSBTAG00000016210	LY6/PLAUR domain containing 2 [Source:VGNC Symbol;Acc:VGNC:31100]	+	gene	overlapping	0	3957142	3446492	15240214	34683853
Chr14:2852201-2855008	14	2852201	2855008	+	PSCA	ENSBTAG00000047022	prostate stem cell antigen [Source:HGNC Symbol;Acc:HGNC:9500]	-	gene	overlapping	0	5093205	4911103	21411243	41127
Chr14:3581000-3583130	14	3581000	3583130	+	PTP4A3	ENSBTAG00000046467	protein tyrosine phosphatase type IVA, member 3 [Source:VGNC Symbol;Acc:VGNC:33525]	-	gene	overlapping	0	4932629	50372616	24814169	41693275
Chr14:3583181-3586342	14	3583181	3586342	+	PTP4A3	ENSBTAG00000046467	protein tyrosine phosphatase type IVA, member 3 [Source:VGNC Symbol;Acc:VGNC:33525]	-	gene	overlapping	0	45426075	5103314	2435512	4162444
Chr14:3588824-3592293	14	3588824	3592293	+	null					Not found	0	3693038	38714924	19686453	3171274
Chr14:4114682-4118251	14	4114682	4118251	+	EIF2C2	ENSBTAG00000001579	protein argonaute-2 [Source:RefSeq peptide;Acc:NP_991363]	+	gene	overlapping	0	4287472	457681	57239788	45252552
Chr14:5183917-5187791	14	5183917	5187791	+	COL22A1	ENSBTAG00000015374	collagen type XXII alpha 1 chain [Source:VGNC Symbol;Acc:VGNC:27563]	+	gene	overlapping	0	3681629	3464484	21136448	36171955
Chr14:10530332-10541154	14	10530332	10541154	+	null					Not found	0	9232775	7793932	19691914	7264771
Chr14:11730996-11735596	14	11730996	11735596	+	null					Not found	0	4020422	39329704	53024517	39766045
Chr14:11882831-11887057	14	11882831	11887057	+	null					Not found	0	3584946	3753991	23122776	26392435
Chr14:15094874-15102671	14	15094874	15102671	+	null					Not found	0	9133298	7865546	2009157	11727588
Chr14:15400044-15408060	14	15400044	15408060	+	null					Not found	0	29014639	23343245	3798992	27088448
Chr14:17851447-17863616	14	17851447	17863616	+	null					Not found	0	39280266	38130142	24924927	41226475
Chr14:18185698-18192851	14	18185698	18192851	+	FAM83A	ENSBTAG00000005877	family with sequence similarity 83 member A [Source:VGNC Symbol;Acc:VGNC:28832]	-	gene	overlapping	0	28890928	21109379	13620897	23626669
Chr14:20798349-20804263	14	20798349	20804263	+	SPIDR	ENSBTAG00000044106	scaffolding protein involved in DNA repair [Source:VGNC Symbol;Acc:VGNC:35216]	-	gene	overlapping	0	34766106	348931	5129119	38317745
Chr14:21407845-21411376	14	21407845	21411376	+	null					Not found	0	43697056	34502434	25123096	38590527
Chr14:24838062-24844500	14	24838062	24844500	+	null					Not found	0	30043482	23250036	15764415	20571228
Chr14:24892777-24897830	14	24892777	24897830	+	LYN	ENSBTAG00000020034	LYN proto-oncogene, Src family tyrosine kinase [Source:VGNC Symbol;Acc:VGNC:31098]	+	gene	overlapping	0	35531334	3265808	22821356	29771244
Chr14:27934824-27942123	14	27934824	27942123	+	RAB2A	ENSBTAG00000000948	RAB2A, member RAS oncogene family [Source:VGNC Symbol;Acc:VGNC:33637]	+	gene	overlapping	0	386974	37283188	24415209	34848984
Chr14:28107023-28115144	14	28107023	28115144	+	CHD7	ENSBTAG00000021841	chromodomain helicase DNA binding protein 7 [Source:VGNC Symbol;Acc:VGNC:27282]	+	gene	overlapping	0	45680744	4537703	32958252	4646997
Chr14:28863201-28872035	14	28863201	28872035	+	ASPH	ENSBTAG00000026283	aspartate beta-hydroxylase [Source:VGNC Symbol;Acc:VGNC:26219]	-	gene	overlapping	0	4292645	3991966	25599413	43333183
Chr14:34889346-34904983	14	34889346	34904983	+	null					Not found	0	10970915	13510059	2416486	1338751
Chr14:35888701-35900392	14	35888701	35900392	+	PRDM14	ENSBTAG00000000060	PR/SET domain 14 [Source:VGNC Symbol;Acc:VGNC:33292]	-	gene	overlapping	0	2349783	19864721	10874448	30686405
Chr14:35900426-35910148	14	35900426	35910148	+	PRDM14	ENSBTAG00000000060	PR/SET domain 14 [Source:VGNC Symbol;Acc:VGNC:33292]	-	gene	overlapping	0	2676834	26006123	10573343	24015594
Chr14:36561960-36580269	14	36561960	36580269	+	null					Not found	0	23463844	31339075	4401864	26945768
Chr14:39809004-39817036	14	39809004	39817036	+	null					Not found	0	26226696	16774899	41116264	2385783
Chr14:40447988-40461695	14	40447988	40461695	+	CRISPLD1	ENSBTAG00000004411	cysteine rich secretory protein LCCL domain containing 1 [Source:VGNC Symbol;Acc:VGNC:27714]	+	gene	overlapping	0	15191782	18224358	31164022	23535805
Chr14:40605297-40624459	14	40605297	40624459	+	null					Not found	0	24750263	25120045	39274483	26996464
Chr14:40741353-40761350	14	40741353	40761350	+	null					Not found	0	22128365	1733401	30273447	22352476
Chr14:40844993-40862966	14	40844993	40862966	+	HNF4G	ENSBTAG00000008280	hepatocyte nuclear factor 4 gamma [Source:VGNC Symbol;Acc:VGNC:29892]	+	gene	overlapping	0	31580122	34661995	4185762	2276299
Chr14:52359713-52380867	14	52359713	52380867	+	U6	ENSBTAG00000042355	U6 spliceosomal RNA [Source:RFAM;Acc:RF00026]	-	gene	overlapping	0	30656649	32541496	39351833	2438501
Chr14:60714241-60727772	14	60714241	60727772	+	null					Not found	0	30187006	30595621	44264656	2697509
Chr14:63498872-63508077	14	63498872	63508077	+	BAALC	ENSBTAG00000026242	BAALC, MAP3K1 and KLF4 binding [Source:VGNC Symbol;Acc:VGNC:26398]	-	gene	overlapping	0	36664116	30167696	2024066	34652622
Chr14:65215695-65231026	14	65215695	65231026	+	null					Not found	0	24860996	24664415	13351607	2307967
Chr14:65607798-65623765	14	65607798	65623765	+	YWHAZ	ENSBTAG00000000236	14-3-3 protein zeta/delta [Source:UniProtKB/Swiss-Prot;Acc:P63103]	+	gene	overlapping	0	36765194	38148827	23109823	3587831
Chr14:67359129-67372357	14	67359129	67372357	+	null					Not found	0	5027858	4712283	3729811	5292261
Chr14:68522545-68533281	14	68522545	68533281	+	MATN2	ENSBTAG00000017165	matrilin 2 [Source:VGNC Symbol;Acc:VGNC:31265]	-	gene	overlapping	0	41701256	36457302	25260143	39108265
Chr14:68587918-68592742	14	68587918	68592742	+	MATN2	ENSBTAG00000017165	matrilin 2 [Source:VGNC Symbol;Acc:VGNC:31265]	-	gene	overlapping	0	31005598	29072376	21726538	29614191
Chr14:68592777-68599294	14	68592777	68599294	+	MATN2	ENSBTAG00000017165	matrilin 2 [Source:VGNC Symbol;Acc:VGNC:31265]	-	gene	overlapping	0	46982788	42263565	21520712	44346302
Chr14:68599349-68606493	14	68599349	68606493	+	MATN2	ENSBTAG00000017165	matrilin 2 [Source:VGNC Symbol;Acc:VGNC:31265]	-	gene	overlapping	0	41006443	44670757	22462551	41788956
Chr14:68624904-68630834	14	68624904	68630834	+	MATN2	ENSBTAG00000017165	matrilin 2 [Source:VGNC Symbol;Acc:VGNC:31265]	-	gene	overlapping	0	305654	37963684	16263283	3652432
Chr14:68630945-68637643	14	68630945	68637643	+	MATN2	ENSBTAG00000017165	matrilin 2 [Source:VGNC Symbol;Acc:VGNC:31265]	-	gene	overlapping	0	390487	35361084	11838558	328058
Chr14:68637791-68643948	14	68637791	68643948	+	MATN2	ENSBTAG00000017165	matrilin 2 [Source:VGNC Symbol;Acc:VGNC:31265]	-	gene	overlapping	0	39951595	3148763	13505682	44846485
Chr14:68761887-68767383	14	68761887	68767383	+	null					Not found	0	28778358	2729772	10275345	21346346
Chr14:69158877-69164277	14	69158877	69164277	+	ENSBTAG00000046135	ENSBTAG00000046135	No description	+	gene	overlapping	0	26227339	24233833	7425173	20780088
Chr14:70351378-70359272	14	70351378	70359272	+	null					Not found	0	44689236	43135868	17115822	36377895
Chr14:72074094-72081174	14	72074094	72081174	+	null					Not found	0	17609842	22657356	30440142	1863349
Chr14:72467465-72478850	14	72467465	72478850	+	CDH17	ENSBTAG00000021964	cadherin 17 [Source:VGNC Symbol;Acc:VGNC:27096]	+	gene	overlapping	0	28354809	2338504	11300127	26313334
Chr14:72495112-72503461	14	72495112	72503461	+	CDH17	ENSBTAG00000021964	cadherin 17 [Source:VGNC Symbol;Acc:VGNC:27096]	+	gene	overlapping	0	41243496	27220802	12449556	28663914
Chr14:76709064-76716639	14	76709064	76716639	+	null					Not found	0	27242388	31181334	4607352	27376255
Chr14:76727701-76738857	14	76727701	76738857	+	null					Not found	0	22396427	19787397	38244385	14746442
Chr14:77257805-77268080	14	77257805	77268080	+	null					Not found	0	21682507	23884634	4213955	29114016
Chr14:77288034-77295607	14	77288034	77295607	+	ENSBTAG00000007302	ENSBTAG00000007302	solute carrier family 2, facilitated glucose transporter member 5 [Source:RefSeq peptide;Acc:NP_001094512]	-	gene	overlapping	0	26946167	29923113	15641176	2393073
Chr14:80381876-80388696	14	80381876	80388696	+	null					Not found	0	28205282	2975284	42219196	27610071
Chr14:81076014-81088923	14	81076014	81088923	+	null					Not found	0	2691972	24254677	3900481	28955902
Chr14:81648770-81662375	14	81648770	81662375	+	null					Not found	0	13689961	15911866	30391188	12797255
Chr14:83325447-83329164	14	83325447	83329164	+	null					Not found	0	53317707	5516967	41018448	5462585
Chr14:83345901-83349058	14	83345901	83349058	+	null					Not found	0	24485266	22038717	12289141	21056732
Chr14:83361744-83367960	14	83361744	83367960	+	ENPP2	ENSBTAG00000013165	ectonucleotide pyrophosphatase/phosphodiesterase 2 [Source:VGNC Symbol;Acc:VGNC:28505]	-	gene	overlapping	0	40050804	36069233	11494411	29373133
Chr14:83426245-83432511	14	83426245	83432511	+	ENPP2	ENSBTAG00000013165	ectonucleotide pyrophosphatase/phosphodiesterase 2 [Source:VGNC Symbol;Acc:VGNC:28505]	-	gene	overlapping	0	42134586	4264961	26105213	39471592
Chr14:83473820-83480593	14	83473820	83480593	+	null					Not found	0	35577507	2482297	1401009	35791603
Chr14:83506232-83513675	14	83506232	83513675	+	null					Not found	0	30634632	20417057	8560872	26083248
Chr14:83513729-83518335	14	83513729	83518335	+	null					Not found	0	4275945	36404495	17535105	43937695
Chr14:83965944-83970926	14	83965944	83970926	+	COL14A1	ENSBTAG00000013369	collagen type XIV alpha 1 chain [Source:HGNC Symbol;Acc:HGNC:2191]	+	gene	overlapping	0	252386	27065866	98461895	24262321
Chr14:83972588-83980095	14	83972588	83980095	+	COL14A1	ENSBTAG00000013369	collagen type XIV alpha 1 chain [Source:HGNC Symbol;Acc:HGNC:2191]	+	gene	overlapping	0	37407784	26269693	13604175	22246077
Chr14:84038642-84045100	14	84038642	84045100	+	COL14A1	ENSBTAG00000013369	collagen type XIV alpha 1 chain [Source:HGNC Symbol;Acc:HGNC:2191]	+	gene	overlapping	0	4866414	45608936	25365814	44056538
Chr14:84045104-84048938	14	84045104	84048938	+	COL14A1	ENSBTAG00000013369	collagen type XIV alpha 1 chain [Source:HGNC Symbol;Acc:HGNC:2191]	+	gene	overlapping	0	48900208	45869835	25015045	4210287
Chr14:84264382-84267502	14	84264382	84267502	+	SNTB1	ENSBTAG00000044126	syntrophin beta 1 [Source:HGNC Symbol;Acc:HGNC:11168]	-	gene	overlapping	0	24438072	2302438	9549264	24181303
Chr14:84277112-84280722	14	84277112	84280722	+	SNTB1	ENSBTAG00000044126	syntrophin beta 1 [Source:HGNC Symbol;Acc:HGNC:11168]	-	gene	overlapping	0	627877	46677498	2777954	43428032
Chr14:84312033-84316959	14	84312033	84316959	+	SNTB1	ENSBTAG00000044126	syntrophin beta 1 [Source:HGNC Symbol;Acc:HGNC:11168]	-	gene	overlapping	0	4226853	3272966	2065579	33059956
Chr14:84316967-84320133	14	84316967	84320133	+	SNTB1	ENSBTAG00000044126	syntrophin beta 1 [Source:HGNC Symbol;Acc:HGNC:11168]	-	gene	overlapping	0	56426285	4910777	28952759	41458794
Chr14:84443169-84446142	14	84443169	84446142	+	SNTB1	ENSBTAG00000044126	syntrophin beta 1 [Source:HGNC Symbol;Acc:HGNC:11168]	-	gene	overlapping	0	46397682	46219578	27434626	5074628
Chr14:84505902-84512097	14	84505902	84512097	+	null					Not found	0	30165865	3490882	16076153	28952301
Chr14:84512283-84521604	14	84512283	84521604	+	null					Not found	0	35772427	31459166	8973787	22764109
Chr15:1642434-1659011	15	1642434	1659011	+	MRE11	ENSBTAG00000008925	MRE11 homolog, double strand break repair nuclease [Source:VGNC Symbol;Acc:VGNC:31600]	-	gene	overlapping	0	38459473	35421066	4804658	34278732
Chr15:1869925-1875984	15	1869925	1875984	+	KBTBD3	ENSBTAG00000005392	kelch repeat and BTB domain containing 3 [Source:VGNC Symbol;Acc:VGNC:30416]	+	gene	overlapping	0	2111999	19244183	42282036	16309242
Chr15:2834432-2853830	15	2834432	2853830	+	null					Not found	0	151365	17130428	42277668	25516985
Chr15:3150957-3170206	15	3150957	3170206	+	null					Not found	0	18699808	16427921	32661304	22408628
Chr15:3366740-3387395	15	3366740	3387395	+	null					Not found	0	16898615	2639996	38710804	29591404
Chr15:3830013-3857519	15	3830013	3857519	+	null					Not found	0	2088395	19691292	34295204	24263844
Chr15:5406245-5419597	15	5406245	5419597	+	ENSBTAG00000047461	ENSBTAG00000047461	No description	-	gene	overlapping	0	3407532	30110373	5091206	30404799
Chr15:8320569-8337150	15	8320569	8337150	+	ARHGAP42	ENSBTAG00000004423	Rho GTPase activating protein 42 [Source:VGNC Symbol;Acc:VGNC:26096]	-	gene	overlapping	0	32278053	34197567	53727036	3532532
Chr15:8702150-8712065	15	8702150	8712065	+	null					Not found	0	2416513	24474012	3639479	26748068
Chr15:8742857-8751664	15	8742857	8751664	+	null					Not found	0	19999935	20227232	34196316	1886365
Chr15:10867617-10876368	15	10867617	10876368	+	null					Not found	0	13029918	11898748	2996718	20515259
Chr15:11294303-11311001	15	11294303	11311001	+	null					Not found	0	2081952	20062233	30662062	22935421
Chr15:12734748-12750180	15	12734748	12750180	+	null					Not found	0	17678015	13438104	30287937	14341813
Chr15:16758465-16769585	15	16758465	16769585	+	GUCY1A2	ENSBTAG00000044144	guanylate cyclase 1 soluble subunit alpha 2 [Source:VGNC Symbol;Acc:VGNC:29719]	+	gene	overlapping	0	3351543	31252722	4647178	33179188
Chr15:20211746-20226055	15	20211746	20226055	+	null					Not found	0	11189977	14737333	257566	12190302
Chr15:22840462-22848329	15	22840462	22848329	+	BCO2	ENSBTAG00000034193	beta-carotene oxygenase 2 [Source:VGNC Symbol;Acc:VGNC:26454]	+	gene	overlapping	0	16378641	90049095	27632122	903161
Chr15:24470068-24475492	15	24470068	24475492	+	null					Not found	0	2979467	27871496	15517017	24980131
Chr15:26108503-26117184	15	26108503	26117184	+	CADM1	ENSBTAG00000000977	cell adhesion molecule 1 [Source:VGNC Symbol;Acc:VGNC:26694]	-	gene	overlapping	0	33186016	3541296	17715307	33034046
Chr15:32126977-32134653	15	32126977	32134653	+	null					Not found	0	32876144	32074936	2081512	36684372
Chr15:35624843-35633066	15	35624843	35633066	+	ABCC8	ENSBTAG00000000983	ATP binding cassette subfamily C member 8 [Source:VGNC Symbol;Acc:VGNC:25475]	+	gene	overlapping	0	432317	29337383	19134254	37582928
Chr15:35901455-35914151	15	35901455	35914151	+	ENSBTAG00000004901	ENSBTAG00000004901	No description	+	gene	overlapping	0	46575157	4413461	6578695	42437542
Chr15:36444606-36462365	15	36444606	36462365	+	null					Not found	0	13969667	9909332	25186481	15191493
Chr15:41700462-41707726	15	41700462	41707726	+	GALNT18	ENSBTAG00000002914	polypeptide N- acetylgalactosaminyltransferase 18 [Source:VGNC Symbol;Acc:VGNC:29230]	+	gene	overlapping	0	3962014	36076836	22863468	41499287
Chr15:42335806-42343462	15	42335806	42343462	+	ENSBTAG00000046636	ENSBTAG00000046636	No description	+	gene	overlapping	0	23724268	27656664	14940919	27755192
Chr15:42597030-42603825	15	42597030	42603825	+	MRVI1	ENSBTAG00000007129	murine retrovirus integration site 1 homolog [Source:HGNC Symbol;Acc:HGNC:7237]	+	gene	overlapping	0	41845287	3727878	23133898	32878506
Chr15:43505190-43510179	15	43505190	43510179	+	HSPC321	ENSBTAG00000001987	switching B-cell complex subunit SWAP70 [Source:HGNC Symbol;Acc:HGNC:17070]	-	gene	overlapping	0	29064299	31634785	17609003	33420296
Chr15:45976710-45989558	15	45976710	45989558	+	SYT9	ENSBTAG00000032079	synaptotagmin 9 [Source:VGNC Symbol;Acc:VGNC:35545]	-	gene	overlapping	0	32298958	2238618	40061146	29319304
Chr15:46384870-46391422	15	46384870	46391422	+	ZNF215	ENSBTAG00000003638	zinc finger protein 215 [Source:VGNC Symbol;Acc:VGNC:37228]	-	gene	overlapping	0	19937141	14138232	34011406	1420577
Chr15:47821323-47835773	15	47821323	47835773	+	ENSBTAG00000020952	ENSBTAG00000020952	No description	-	gene	overlapping	0	1693552	20572653	24313066	10534003
Chr15:49338351-49355567	15	49338351	49355567	+	ENSBTAG00000047356	ENSBTAG00000047356	No description	-	gene	overlapping	0	14473251	10723958	33182865	20699821
Chr15:50363113-50377219	15	50363113	50377219	+	null					Not found	0	15587999	1748985	3619749	21690037
Chr15:52966791-52973992	15	52966791	52973992	+	PDE2A	ENSBTAG00000008419	phosphodiesterase 2A [Source:VGNC Symbol;Acc:VGNC:32674]	-	gene	overlapping	0	42389503	3301986	19944952	28980482
Chr15:53583702-53589027	15	53583702	53589027	+	ARHGEF17	ENSBTAG00000012505	Rho guanine nucleotide exchange factor 17 [Source:VGNC Symbol;Acc:VGNC:26109]	+	gene	overlapping	0	3595317	30573818	21824268	34577396
Chr15:55423293-55428506	15	55423293	55428506	+	GDPD5	ENSBTAG00000031777	glycerophosphodiester phosphodiesterase domain containing 5 [Source:VGNC Symbol;Acc:VGNC:29313]	-	gene	overlapping	0	3999493	42130676	25301172	39592632
Chr15:56328811-56339688	15	56328811	56339688	+	null					Not found	0	31633547	325498	43805916	27179024
Chr15:57294281-57301788	15	57294281	57301788	+	CAPN5	ENSBTAG00000005034	calpain 5 [Source:VGNC Symbol;Acc:VGNC:26748]	+	gene	overlapping	0	28371462	29345243	17731564	31868032
Chr15:57306283-57310128	15	57306283	57310128	+	CAPN5	ENSBTAG00000005034	calpain 5 [Source:VGNC Symbol;Acc:VGNC:26748]	+	gene	overlapping	0	329976	29217836	2107911	3642537
Chr15:57362562-57368847	15	57362562	57368847	+	MYO7A	ENSBTAG00000003955	myosin VIIA [Source:VGNC Symbol;Acc:VGNC:31830]	+	gene	overlapping	0	3853019	42510094	58861145	4068384
Chr15:57368919-57374557	15	57368919	57374557	+	MYO7A	ENSBTAG00000003955	myosin VIIA [Source:VGNC Symbol;Acc:VGNC:31830]	+	gene	overlapping	0	48666115	4993084	6489536	45676636
Chr15:59201749-59213333	15	59201749	59213333	+	null					Not found	0	12132333	9563305	22545546	85104265
Chr15:60419068-60440645	15	60419068	60440645	+	null					Not found	0	29713377	27522747	40711647	22018225
Chr15:65544817-65548997	15	65544817	65548997	+	ABTB2	ENSBTAG00000005923	ankyrin repeat and BTB domain containing 2 [Source:VGNC Symbol;Acc:VGNC:25516]	-	gene	overlapping	0	36002327	42708847	6225792	402392
Chr15:66293537-66306475	15	66293537	66306475	+	PDHX	ENSBTAG00000018261	pyruvate dehydrogenase complex component X [Source:VGNC Symbol;Acc:VGNC:32695]	+	gene	overlapping	0	30912228	3259044	5088938	20928535
Chr15:66306528-66316030	15	66306528	66316030	+	PDHX	ENSBTAG00000018261	pyruvate dehydrogenase complex component X [Source:VGNC Symbol;Acc:VGNC:32695]	+	gene	overlapping	0	29798466	3597777	5623424	38082214
Chr15:66316060-66326818	15	66316060	66326818	+	null					Not found	0	26824717	23738363	3879047	20914362
Chr15:67286952-67294064	15	67286952	67294064	+	LDLRAD3	ENSBTAG00000044158	low density lipoprotein receptor class A domain containing 3 [Source:VGNC Symbol;Acc:VGNC:30828]	+	gene	overlapping	0	3121425	37436558	19503145	36985725
Chr15:67321471-67326022	15	67321471	67326022	+	LDLRAD3	ENSBTAG00000044158	low density lipoprotein receptor class A domain containing 3 [Source:VGNC Symbol;Acc:VGNC:30828]	+	gene	overlapping	0	5142859	54494595	3022206	40735092
Chr15:67333797-67339311	15	67333797	67339311	+	LDLRAD3	ENSBTAG00000044158	low density lipoprotein receptor class A domain containing 3 [Source:VGNC Symbol;Acc:VGNC:30828]	+	gene	overlapping	0	45110146	3992102	24648186	42712532
Chr15:67353505-67360852	15	67353505	67360852	+	LDLRAD3	ENSBTAG00000044158	low density lipoprotein receptor class A domain containing 3 [Source:VGNC Symbol;Acc:VGNC:30828]	+	gene	overlapping	0	520399	48505577	29743557	4477804
Chr15:67360967-67368648	15	67360967	67368648	+	LDLRAD3	ENSBTAG00000044158	low density lipoprotein receptor class A domain containing 3 [Source:VGNC Symbol;Acc:VGNC:30828]	+	gene	overlapping	0	23914991	33857914	11512621	27299025
Chr15:67398629-67403382	15	67398629	67403382	+	LDLRAD3	ENSBTAG00000044158	low density lipoprotein receptor class A domain containing 3 [Source:VGNC Symbol;Acc:VGNC:30828]	+	gene	overlapping	0	43818092	43136124	20455	47429688
Chr15:67442417-67450225	15	67442417	67450225	+	LDLRAD3	ENSBTAG00000044158	low density lipoprotein receptor class A domain containing 3 [Source:VGNC Symbol;Acc:VGNC:30828]	+	gene	overlapping	0	30963959	29426949	1572783	2290518
Chr15:67457030-67465832	15	67457030	67465832	+	LDLRAD3	ENSBTAG00000044158	low density lipoprotein receptor class A domain containing 3 [Source:VGNC Symbol;Acc:VGNC:30828]	+	gene	overlapping	0	36606323	29478321	13302076	3530653
Chr15:69715716-69734736	15	69715716	69734736	+	null					Not found	0	27015562	22255283	40411873	21267714
Chr15:70051328-70068845	15	70051328	70068845	+	null					Not found	0	1362473	14250029	30003086	17967806
Chr15:71474955-71493279	15	71474955	71493279	+	null					Not found	0	27450794	2308047	46157284	29292067
Chr15:72816694-72829923	15	72816694	72829923	+	null					Not found	0	40113342	30318693	4914375	2780501
Chr15:73660775-73670842	15	73660775	73670842	+	null					Not found	0	36999588	35114418	46601994	3522608
Chr15:75017692-75022064	15	75017692	75022064	+	null					Not found	0	43982525	49418934	3529795	41562973
Chr15:75153250-75157653	15	75153250	75157653	+	EXT2	ENSBTAG00000019644	exostosin glycosyltransferase 2 [Source:VGNC Symbol;Acc:VGNC:28666]	+	gene	overlapping	0	42651455	3999	28911488	43346653
Chr15:75847312-75851781	15	75847312	75851781	+	null					Not found	0	39112404	28971172	16941988	34762394
Chr15:76079983-76086553	15	76079983	76086553	+	null					Not found	0	34184124	3646024	26033688	37925915
Chr15:77305261-77312881	15	77305261	77312881	+	AMBRA1	ENSBTAG00000004282	autophagy and beclin 1 regulator 1 [Source:VGNC Symbol;Acc:VGNC:25858]	-	gene	overlapping	0	14250029	16613647	30333265	18062927
Chr15:78426641-78429905	15	78426641	78429905	+	null					Not found	0	3492753	31248178	22116758	35070614
Chr15:78474508-78477356	15	78474508	78477356	+	RAPSN	ENSBTAG00000021745	receptor associated protein of the synapse [Source:VGNC Symbol;Acc:VGNC:33728]	-	gene	overlapping	0	47909786	4131381	27183193	5090757
Chr15:82214766-82222241	15	82214766	82222241	+	null					Not found	0	40632225	42941444	23784544	3949244
Chr15:83079571-83087266	15	83079571	83087266	+	null					Not found	0	71027064	71663375	25112377	8295862
Chr15:83804294-83812120	15	83804294	83812120	+	null					Not found	0	32066265	30786839	2387777	33848885
Chr15:84550998-84554830	15	84550998	84554830	+	MS4A14	ENSBTAG00000004581	membrane spanning 4-domains A14 [Source:VGNC Symbol;Acc:VGNC:31683]	+	gene	overlapping	0	2288875	23442575	10438997	18355854
Chr15:84772981-84775815	15	84772981	84775815	+	null					Not found	0	49782036	46031197	28852575	44235672
Chr16:55530-58421	16	55530	58421	+	null					Not found	0	33181633	3586196	26508362	3748626
Chr16:1827450-1830687	16	1827450	1830687	+	PLEKHA6	ENSBTAG00000004641	pleckstrin homology domain containing A6 [Source:HGNC Symbol;Acc:HGNC:17053]	-	gene	overlapping	0	330228	36364407	54184315	42076847
Chr16:1945714-1951648	16	1945714	1951648	+	null					Not found	0	18551092	17625526	3372874	21589802
Chr16:2665005-2669407	16	2665005	2669407	+	CNTN2	ENSBTAG00000014645	contactin 2 [Source:VGNC Symbol;Acc:VGNC:27537]	+	gene	overlapping	0	29361147	28980917	156933565	28367342
Chr16:3605732-3610880	16	3605732	3610880	+	null					Not found	0	24905731	17178722	26510637	17297514
Chr16:4113546-4116319	16	4113546	4116319	+	IKBKE	ENSBTAG00000010408	inhibitor of nuclear factor kappa B kinase subunit epsilon [Source:VGNC Symbol;Acc:VGNC:30101]	+	gene	overlapping	0	57606464	52961002	33416298	49782036
Chr16:4116331-4119607	16	4116331	4119607	+	IKBKE	ENSBTAG00000010408	inhibitor of nuclear factor kappa B kinase subunit epsilon [Source:VGNC Symbol;Acc:VGNC:30101]	+	gene	overlapping	0	52446766	46154408	28735973	3828394
Chr16:4122353-4125645	16	4122353	4125645	+	IKBKE	ENSBTAG00000010408	inhibitor of nuclear factor kappa B kinase subunit epsilon [Source:VGNC Symbol;Acc:VGNC:30101]	+	gene	overlapping	0	5003894	54168415	29720652	4997457
Chr16:4183719-4187776	16	4183719	4187776	+	RASSF5	ENSBTAG00000010427	Ras association domain family member 5 [Source:VGNC Symbol;Acc:VGNC:33761]	+	gene	overlapping	0	28782408	2774604	15101015	28203892
Chr16:4195001-4198437	16	4195001	4198437	+	RASSF5	ENSBTAG00000010427	Ras association domain family member 5 [Source:VGNC Symbol;Acc:VGNC:33761]	+	gene	overlapping	0	40746906	29650936	16054386	34279156
Chr16:4198444-4204391	16	4198444	4204391	+	RASSF5	ENSBTAG00000010427	Ras association domain family member 5 [Source:VGNC Symbol;Acc:VGNC:33761]	+	gene	overlapping	0	44192818	31399939	19137661	31218372
Chr16:4204422-4210267	16	4204422	4210267	+	RASSF5	ENSBTAG00000010427	Ras association domain family member 5 [Source:VGNC Symbol;Acc:VGNC:33761]	+	gene	overlapping	0	4063098	3707203	16442333	3475724
Chr16:4210274-4213232	16	4210274	4213232	+	RASSF5	ENSBTAG00000010427	Ras association domain family member 5 [Source:VGNC Symbol;Acc:VGNC:33761]	+	gene	overlapping	0	41167255	22295061	11856535	30859175
Chr16:4534647-4537279	16	4534647	4537279	+	PIGR	ENSBTAG00000019798	polymeric immunoglobulin receptor [Source:VGNC Symbol;Acc:VGNC:32876]	-	gene	overlapping	0	29383333	31282227	18752672	3537884
Chr16:12609823-12620332	16	12609823	12620332	+	null					Not found	0	29139414	306792	41529953	23825804
Chr16:13873554-13884142	16	13873554	13884142	+	null					Not found	0	31289211	317242	43204235	26930822
Chr16:15490382-15507615	16	15490382	15507615	+	null					Not found	0	23648985	32747635	4779308	293477
Chr16:16820526-16844158	16	16820526	16844158	+	null					Not found	0	13481842	19277834	26376858	16033062
Chr16:17356979-17372223	16	17356979	17372223	+	null					Not found	0	14621092	10552319	26830242	15412409
Chr16:17768189-17785338	16	17768189	17785338	+	null					Not found	0	25448187	21313269	33187836	30311226
Chr16:17848261-17862458	16	17848261	17862458	+	null					Not found	0	16541327	20257538	34173622	18676329
Chr16:18975441-18991131	16	18975441	18991131	+	null					Not found	0	21714754	1012317	3349027	18806435
Chr16:19022482-19038367	16	19022482	19038367	+	null					Not found	0	34067516	18739157	3964044	21812078
Chr16:20000518-20015745	16	20000518	20015745	+	USH2A	ENSBTAG00000006188	usherin [Source:VGNC Symbol;Acc:VGNC:36706]	-	gene	overlapping	0	2425516	2343261	39144672	30164564
Chr16:23266051-23278638	16	23266051	23278638	+	null					Not found	0	32669495	32088074	14700438	34605385
Chr16:31862347-31876786	16	31862347	31876786	+	SMYD3	ENSBTAG00000033180	SET and MYND domain containing 3 [Source:VGNC Symbol;Acc:VGNC:35044]	+	gene	overlapping	0	302104	36766018	52309036	4063691
Chr16:38731747-38746497	16	38731747	38746497	+	null					Not found	0	15870076	19147299	4071328	19350965
Chr16:40329838-40348582	16	40329838	40348582	+	DNM3	ENSBTAG00000014319	dynamin-3 [Source:RefSeq peptide;Acc:NP_001230213]	+	gene	overlapping	0	28647268	30834188	44840755	2494819
Chr16:40675522-40686239	16	40675522	40686239	+	null					Not found	0	28423307	35408794	42475395	42490723
Chr16:42002535-42009125	16	42002535	42009125	+	DHRS3	ENSBTAG00000024493	short-chain dehydrogenase/reductase 3 [Source:RefSeq peptide;Acc:NP_776605]	+	gene	overlapping	0	37329582	27372288	1272956	24671186
Chr16:42009140-42017346	16	42009140	42017346	+	DHRS3	ENSBTAG00000024493	short-chain dehydrogenase/reductase 3 [Source:RefSeq peptide;Acc:NP_776605]	+	gene	overlapping	0	23398462	18621624	11414873	22009165
Chr16:42437216-42443230	16	42437216	42443230	+	TNFRSF8	ENSBTAG00000039937	TNF receptor superfamily member 8 [Source:VGNC Symbol;Acc:VGNC:36170]	-	gene	overlapping	0	4179857	37893425	24510834	39986008
Chr16:43056596-43064116	16	43056596	43064116	+	DISP3	ENSBTAG00000015533	dispatched RND transporter family member 3 [Source:VGNC Symbol;Acc:VGNC:28076]	-	gene	overlapping	0	16070053	17901005	28561764	16086636
Chr16:43729465-43734201	16	43729465	43734201	+	null					Not found	0	450201	46138958	28066296	38162586
Chr16:43739941-43745431	16	43739941	43745431	+	null					Not found	0	28508854	24510933	9571115	24181559
Chr16:43751269-43755544	16	43751269	43755544	+	null					Not found	0	30166885	28579613	16284544	28887262
Chr16:43794601-43800098	16	43794601	43800098	+	CASZ1	ENSBTAG00000019818	castor zinc finger 1 [Source:HGNC Symbol;Acc:HGNC:26002]	+	gene	overlapping	0	47421337	4854433	21753021	3764462
Chr16:43800099-43805099	16	43800099	43805099	+	CASZ1	ENSBTAG00000019818	castor zinc finger 1 [Source:HGNC Symbol;Acc:HGNC:26002]	+	gene	overlapping	0	4096753	50731926	2372679	4206802
Chr16:43805188-43808976	16	43805188	43808976	+	CASZ1	ENSBTAG00000019818	castor zinc finger 1 [Source:HGNC Symbol;Acc:HGNC:26002]	+	gene	overlapping	0	33930317	40487522	1719692	34249207
Chr16:43815862-43819055	16	43815862	43819055	+	CASZ1	ENSBTAG00000019818	castor zinc finger 1 [Source:HGNC Symbol;Acc:HGNC:26002]	+	gene	overlapping	0	36703392	3542995	18465738	3469325
Chr16:43839678-43840841	16	43839678	43840841	+	CASZ1	ENSBTAG00000019818	castor zinc finger 1 [Source:HGNC Symbol;Acc:HGNC:26002]	+	gene	overlapping	0	18000448	13244574	3974552	15194088
Chr16:44978811-44985627	16	44978811	44985627	+	null					Not found	0	44731384	41298553	20636147	3528742
Chr16:44991285-44996550	16	44991285	44996550	+	SPSB1	ENSBTAG00000024539	splA/ryanodine receptor domain and SOCS box containing 1 [Source:HGNC Symbol;Acc:HGNC:30628]	-	gene	overlapping	0	3220083	28898232	1796464	29149601
Chr16:45191840-45198692	16	45191840	45198692	+	bta-mir-34a	ENSBTAG00000029924	bta-mir-34a [Source:miRBase;Acc:MI0005464]	+	gene	overlapping	0	49422142	47236294	2980836	4684045
Chr16:45239362-45244646	16	45239362	45244646	+	GPR157	ENSBTAG00000012605	G protein-coupled receptor 157 [Source:VGNC Symbol;Acc:VGNC:29563]	+	gene	overlapping	0	44675102	49100536	32693535	48198776
Chr16:46562297-46564223	16	46562297	46564223	+	CAMTA1	ENSBTAG00000014602	calmodulin binding transcription activator 1 [Source:VGNC Symbol;Acc:VGNC:26732]	-	gene	overlapping	0	35537	33816555	2124023	3681862
Chr16:47899971-47904851	16	47899971	47904851	+	ACOT7	ENSBTAG00000021202	acyl-CoA thioesterase 7 [Source:HGNC Symbol;Acc:HGNC:24157]	+	gene	overlapping	0	60134823	55400623	46054745	59388927
Chr16:48198212-48203131	16	48198212	48203131	+	NPHP4	ENSBTAG00000008126	nephrocystin 4 [Source:VGNC Symbol;Acc:VGNC:32203]	+	gene	overlapping	0	41347427	26714832	19702177	26986181
Chr16:48295013-48300551	16	48295013	48300551	+	NPHP4	ENSBTAG00000008126	nephrocystin 4 [Source:VGNC Symbol;Acc:VGNC:32203]	+	gene	overlapping	0	5172636	37156887	25977507	45023838
Chr16:48300571-48304395	16	48300571	48304395	+	NPHP4	ENSBTAG00000008126	nephrocystin 4 [Source:VGNC Symbol;Acc:VGNC:32203]	+	gene	overlapping	0	34810173	32625984	24920382	3843088
Chr16:49310892-49314898	16	49310892	49314898	+	null					Not found	0	3593008	29788614	18122097	3459842
Chr16:49542261-49544209	16	49542261	49544209	+	NAV1	ENSBTAG00000021919	neuron navigator 1 [Source:HGNC Symbol;Acc:HGNC:15989]	+	gene	overlapping	0	48259773	470402	30925968	50552483
Chr16:49633646-49636137	16	49633646	49636137	+	LMOD1	ENSBTAG00000021576	leiomodin 1 [Source:VGNC Symbol;Acc:VGNC:30938]	-	gene	overlapping	0	30343843	3439888	14667971	3011094
Chr16:50871909-50873144	16	50871909	50873144	+	PRDM16	ENSBTAG00000018965	PR/SET domain 16 [Source:VGNC Symbol;Acc:VGNC:33294]	-	gene	overlapping	0	4011378	32867416	18399622	37660652
Chr16:51138182-51141535	16	51138182	51141535	+	null					Not found	0	29019402	31646471	16512474	29673971
Chr16:51168358-51172106	16	51168358	51172106	+	null					Not found	0	37196064	43670086	17777618	3967841
Chr16:51219121-51222772	16	51219121	51222772	+	null					Not found	0	2868259	2427102	11557586	25702986
Chr16:51607762-51610054	16	51607762	51610054	+	PLCH2	ENSBTAG00000002464	phospholipase C eta 2 [Source:VGNC Symbol;Acc:VGNC:32991]	-	gene	overlapping	0	5482546	45220963	2162743	52122253
Chr16:51633219-51636693	16	51633219	51636693	+	PLCH2	ENSBTAG00000002464	phospholipase C eta 2 [Source:VGNC Symbol;Acc:VGNC:32991]	-	gene	overlapping	0	3729027	3921601	21893867	39807655
Chr16:51651204-51654606	16	51651204	51654606	+	null					Not found	0	45269524	42561974	29310692	41942993
Chr16:51762670-51765599	16	51762670	51765599	+	null					Not found	0	51667812	51810974	3505721	51869614
Chr16:51765601-51767125	16	51765601	51767125	+	SKI	ENSBTAG00000038716	SKI proto-oncogene [Source:VGNC Symbol;Acc:VGNC:34647]	-	gene	overlapping	0	59112953	5713292	40229534	55735886
Chr16:51963416-51967160	16	51963416	51967160	+	GABRD	ENSBTAG00000008672	gamma-aminobutyric acid type A receptor delta subunit [Source:VGNC Symbol;Acc:VGNC:29198]	-	gene	overlapping	0	5316712	49398888	32539722	47419945
Chr16:52523067-52526322	16	52523067	52526322	+	null					Not found	0	35244534	32364033	21634708	385249
Chr16:52877863-52879014	16	52877863	52879014	+	ZBTB17	ENSBTAG00000018730	zinc finger and BTB domain containing 17 [Source:HGNC Symbol;Acc:HGNC:12936]	+	gene	overlapping	0	21209576	24389107	43422375	19166924
Chr16:53004684-53012390	16	53004684	53012390	+	null					Not found	0	1710269	18014088	34077496	12997188
Chr16:53299594-53306008	16	53299594	53306008	+	CTRC	ENSBTAG00000024497	chymotrypsin C [Source:VGNC Symbol;Acc:VGNC:27811]	-	gene	overlapping	0	30059362	2678597	17410055	32420986
Chr16:53374718-53381138	16	53374718	53381138	+	FHAD1	ENSBTAG00000002408	forkhead associated phosphopeptide binding domain 1 [Source:VGNC Symbol;Acc:VGNC:28996]	-	gene	overlapping	0	32704006	29427263	17091295	31848871
Chr16:53390231-53397987	16	53390231	53397987	+	FHAD1	ENSBTAG00000002408	forkhead associated phosphopeptide binding domain 1 [Source:VGNC Symbol;Acc:VGNC:28996]	-	gene	overlapping	0	3687951	30483122	18525879	31935232
Chr16:53974452-53983018	16	53974452	53983018	+	null					Not found	0	34866142	3175571	1716052	30980282
Chr16:55097893-55100821	16	55097893	55100821	+	PRDM2	ENSBTAG00000020552	PR/SET domain 2 [Source:VGNC Symbol;Acc:VGNC:33295]	-	gene	overlapping	0	53817272	60225628	4972054	6284049
Chr16:57359668-57372572	16	57359668	57372572	+	null					Not found	0	33049213	27956234	45207058	268073
Chr16:58731877-58747650	16	58731877	58747650	+	RFWD2	ENSBTAG00000031385	ring finger and WD repeat domain 2 [Source:HGNC Symbol;Acc:HGNC:17440]	-	gene	overlapping	0	43835182	4529052	3531153	4960846
Chr16:59579973-59587529	16	59579973	59587529	+	ASTN1	ENSBTAG00000012953	astrotactin 1 [Source:VGNC Symbol;Acc:VGNC:26227]	-	gene	overlapping	0	28770166	22378857	11193546	20286983
Chr16:62012069-62020596	16	62012069	62020596	+	null					Not found	0	20135649	28089664	546948	19147959
Chr16:68420284-68433546	16	68420284	68433546	+	HMCN1	ENSBTAG00000015235	hemicentin 1 [Source:VGNC Symbol;Acc:VGNC:29872]	+	gene	overlapping	0	35891525	29617962	49925327	31424366
Chr16:68564376-68580609	16	68564376	68580609	+	HMCN1	ENSBTAG00000015235	hemicentin 1 [Source:VGNC Symbol;Acc:VGNC:29872]	+	gene	overlapping	0	2972635	31229223	3984993	31583344
Chr16:70849480-70851600	16	70849480	70851600	+	null					Not found	0	3447894	3409749	18086803	3702885
Chr16:70895307-70897456	16	70895307	70897456	+	ARL8A	ENSBTAG00000006574	ADP ribosylation factor like GTPase 8A [Source:VGNC Symbol;Acc:VGNC:26153]	-	gene	overlapping	0	24075596	20860352	904471	21633219
Chr16:70961370-70966231	16	70961370	70966231	+	LGR6	ENSBTAG00000004789	leucine rich repeat containing G protein- coupled receptor 6 [Source:HGNC Symbol;Acc:HGNC:19719]	+	gene	overlapping	0	37950546	3509666	14901723	3429485
Chr16:71134941-71137130	16	71134941	71137130	+	PPP1R12B	ENSBTAG00000011772	protein phosphatase 1 regulatory subunit 12B [Source:HGNC Symbol;Acc:HGNC:7619]	+	gene	overlapping	0	34255993	2943923	5436061	29320768
Chr16:74651381-74658899	16	74651381	74658899	+	null					Not found	0	4632472	44263065	35123928	43384117
Chr16:74762121-74769648	16	74762121	74769648	+	null					Not found	0	31848871	30183653	46175236	35611927
Chr16:75511077-75520673	16	75511077	75520673	+	null					Not found	0	26583519	30441374	15777462	32199142
Chr16:77411829-77415733	16	77411829	77415733	+	null					Not found	0	28665894	23432154	7883011	2046988
Chr16:77472582-77474701	16	77472582	77474701	+	null					Not found	0	3855747	46070312	52335747	3718644
Chr16:78399550-78402641	16	78399550	78402641	+	ENSBTAG00000012433	ENSBTAG00000012433	No description	-	gene	overlapping	0	3096326	2414931	3962095	28525043
Chr16:79008330-79013310	16	79008330	79013310	+	null					Not found	0	1385861	10036328	28142065	9912423
Chr16:79013376-79016132	16	79013376	79016132	+	null					Not found	0	30482573	24826803	46808727	23396284
Chr16:79064316-79067580	16	79064316	79067580	+	NEK7	ENSBTAG00000016943	NIMA related kinase 7 [Source:VGNC Symbol;Acc:VGNC:31998]	+	gene	overlapping	0	34103615	3295062	53776447	37739853
Chr16:79067596-79071231	16	79067596	79071231	+	NEK7	ENSBTAG00000016943	NIMA related kinase 7 [Source:VGNC Symbol;Acc:VGNC:31998]	+	gene	overlapping	0	37808838	37070335	53935474	3971301
Chr16:80706922-80713905	16	80706922	80713905	+	null					Not found	0	4437637	31706123	19981224	43912464
Chr16:80772042-80775374	16	80772042	80775374	+	NR5A2	ENSBTAG00000009265	nuclear receptor subfamily 5 group A member 2 [Source:VGNC Symbol;Acc:VGNC:32249]	+	gene	overlapping	0	32455864	3377772	16880527	4068832
Chr16:80810414-80813343	16	80810414	80813343	+	NR5A2	ENSBTAG00000009265	nuclear receptor subfamily 5 group A member 2 [Source:VGNC Symbol;Acc:VGNC:32249]	+	gene	overlapping	0	3360859	25790901	11911702	2389767
Chr16:80995593-80998770	16	80995593	80998770	+	null					Not found	0	45149403	4500674	2413352	4107615
Chr16:81319127-81320141	16	81319127	81320141	+	CAMSAP2	ENSBTAG00000008153	calmodulin regulated spectrin associated protein family member 2 [Source:HGNC Symbol;Acc:HGNC:29188]	+	gene	overlapping	0	26625635	29283205	37794132	24940447
Chr16:81631514-81633332	16	81631514	81633332	+	ENSBTAG00000046177	ENSBTAG00000046177	No description	+	gene	overlapping	0	44346302	36844547	18251284	27917267
Chr16:81635147-81636972	16	81635147	81636972	+	ENSBTAG00000046177	ENSBTAG00000046177	No description	+	gene	overlapping	0	50936115	32969143	23532322	38238808
Chr16:81723682-81724648	16	81723682	81724648	+	null					Not found	0	30549427	3958675	13700745	26404974
Chr17:1341025-1363271	17	1341025	1363271	+	null					Not found	0	11996365	20171185	31354506	20999203
Chr17:1835083-1846386	17	1835083	1846386	+	null					Not found	0	14465421	28216356	3553792	21745886
Chr17:6094740-6099325	17	6094740	6099325	+	FAM160A1	ENSBTAG00000025263	family with sequence similarity 160 member A1 [Source:VGNC Symbol;Acc:VGNC:28739]	-	gene	overlapping	0	42469303	42724293	58095547	2769025
Chr17:6128684-6136542	17	6128684	6136542	+	FAM160A1	ENSBTAG00000025263	family with sequence similarity 160 member A1 [Source:VGNC Symbol;Acc:VGNC:28739]	-	gene	overlapping	0	28865894	28846004	450954	2221827
Chr17:13310075-13316796	17	13310075	13316796	+	OTUD4	ENSBTAG00000019857	OTU deubiquitinase 4 [Source:VGNC Symbol;Acc:VGNC:32495]	+	gene	overlapping	0	28992628	31559935	42552074	3433065
Chr17:13691588-13700172	17	13691588	13700172	+	HHIP	ENSBTAG00000016071	hedgehog interacting protein [Source:VGNC Symbol;Acc:VGNC:29840]	-	gene	overlapping	0	40109108	32505825	51535534	3562354
Chr17:14186040-14194091	17	14186040	14194091	+	null					Not found	0	1604569	11885817	26344637	13124803
Chr17:17401436-17408039	17	17401436	17408039	+	TBC1D9	ENSBTAG00000018951	TBC1 domain family member 9 [Source:VGNC Symbol;Acc:VGNC:35646]	+	gene	overlapping	0	5046363	45154255	26045807	507987
Chr17:17408064-17414934	17	17408064	17414934	+	TBC1D9	ENSBTAG00000018951	TBC1 domain family member 9 [Source:VGNC Symbol;Acc:VGNC:35646]	+	gene	overlapping	0	4125764	40637573	22542233	37273746
Chr17:17425031-17430855	17	17425031	17430855	+	TBC1D9	ENSBTAG00000018951	TBC1 domain family member 9 [Source:VGNC Symbol;Acc:VGNC:35646]	+	gene	overlapping	0	31841919	3431624	22652271	3727302
Chr17:19520066-19533298	17	19520066	19533298	+	null					Not found	0	29614191	29612322	4858794	26867228
Chr17:20769785-20788396	17	20769785	20788396	+	null					Not found	0	14022953	19241304	31399212	21579395
Chr17:23991060-24010056	17	23991060	24010056	+	U6	ENSBTAG00000042760	U6 spliceosomal RNA [Source:RFAM;Acc:RF00026]	-	gene	overlapping	0	18825459	157535925	35979107	19183617
Chr17:24089407-24111539	17	24089407	24111539	+	null					Not found	0	28490633	13027952	3585688	26869665
Chr17:24896618-24910339	17	24896618	24910339	+	null					Not found	0	20506618	12555564	25605717	10830924
Chr17:26575099-26587722	17	26575099	26587722	+	null					Not found	0	29845818	25999826	4341523	27261234
Chr17:28198615-28218769	17	28198615	28218769	+	null					Not found	0	14592977	13599597	26158215	17216898
Chr17:34226086-34238607	17	34226086	34238607	+	null					Not found	0	14168939	19123785	38242813	22973347
Chr17:36290097-36306147	17	36290097	36306147	+	null					Not found	0	38485004	33403732	52906162	3738339
Chr17:37756044-37773753	17	37756044	37773753	+	null					Not found	0	34240047	3801377	52241436	4150291
Chr17:38083288-38102189	17	38083288	38102189	+	null					Not found	0	21534412	19286417	32656055	15106396
Chr17:38141298-38154162	17	38141298	38154162	+	null					Not found	0	20025309	29711214	419016	25732693
Chr17:40822837-40837258	17	40822837	40837258	+	TNIP3	ENSBTAG00000047107	TNFAIP3 interacting protein 3 [Source:VGNC Symbol;Acc:VGNC:36181]	-	gene	overlapping	0	30476046	2424428	4044434	28362389
Chr17:45790051-45799278	17	45790051	45799278	+	null					Not found	0	27457233	28061926	16113892	2769443
Chr17:45895204-45900609	17	45895204	45900609	+	GALNT9	ENSBTAG00000005644	polypeptide N- acetylgalactosaminyltransferase 9 [Source:VGNC Symbol;Acc:VGNC:29236]	+	gene	overlapping	0	22267172	24724775	10587343	23716372
Chr17:48239290-48248762	17	48239290	48248762	+	null					Not found	0	21039436	22091192	3598314	15388994
Chr17:53521750-53525445	17	53521750	53525445	+	null					Not found	0	52544956	50326237	24950502	5380345
Chr17:53531397-53535749	17	53531397	53535749	+	null					Not found	0	45933018	4653943	30885616	4605043
Chr17:53651317-53654373	17	53651317	53654373	+	NCOR2	ENSBTAG00000024603	nuclear receptor corepressor 2 [Source:HGNC Symbol;Acc:HGNC:7673]	+	gene	overlapping	0	47455242	47942886	36400436	50616375
Chr17:54680930-54685535	17	54680930	54685535	+	null					Not found	0	31807213	3494682	19722881	29637663
Chr17:54708598-54713793	17	54708598	54713793	+	null					Not found	0	4039243	39240505	2059637	29798466
Chr17:54768808-54774339	17	54768808	54774339	+	PITPNM2	ENSBTAG00000001597	phosphatidylinositol transfer protein membrane associated 2 [Source:VGNC Symbol;Acc:VGNC:32922]	+	gene	overlapping	0	25657206	29304026	11967332	27569738
Chr17:54774373-54779382	17	54774373	54779382	+	PITPNM2	ENSBTAG00000001597	phosphatidylinositol transfer protein membrane associated 2 [Source:VGNC Symbol;Acc:VGNC:32922]	+	gene	overlapping	0	4523828	4740761	32785866	45905582
Chr17:54787574-54791888	17	54787574	54791888	+	PITPNM2	ENSBTAG00000001597	phosphatidylinositol transfer protein membrane associated 2 [Source:VGNC Symbol;Acc:VGNC:32922]	+	gene	overlapping	0	28548595	23863781	16233364	29631197
Chr17:55735881-55738535	17	55735881	55738535	+	SETD1B	ENSBTAG00000004172	SET domain containing 1B [Source:HGNC Symbol;Acc:HGNC:29187]	-	gene	overlapping	0	61041573	57733078	4756682	6198907
Chr17:55905752-55915136	17	55905752	55915136	+	KDM2B	ENSBTAG00000002328	lysine demethylase 2B [Source:VGNC Symbol;Acc:VGNC:30524]	+	gene	overlapping	0	4021468	41877068	29281939	4121116
Chr17:57205465-57210650	17	57205465	57210650	+	CUX2	ENSBTAG00000008571	cut like homeobox 2 [Source:VGNC Symbol;Acc:VGNC:27840]	+	gene	overlapping	0	336399	32367912	16164524	28052889
Chr17:58500568-58509708	17	58500568	58509708	+	null					Not found	0	2907734	30475908	15019954	3112251
Chr17:59728334-59735227	17	59728334	59735227	+	KSR2	ENSBTAG00000044119	kinase suppressor of ras 2 [Source:VGNC Symbol;Acc:VGNC:30755]	+	gene	overlapping	0	39890438	3635745	24547567	3492085
Chr17:59735231-59739181	17	59735231	59739181	+	KSR2	ENSBTAG00000044119	kinase suppressor of ras 2 [Source:VGNC Symbol;Acc:VGNC:30755]	+	gene	overlapping	0	4000487	28151445	16119505	2809049
Chr17:61478766-61486861	17	61478766	61486861	+	null					Not found	0	39359497	37319965	24282688	36782043
Chr17:63469249-63475352	17	63469249	63475352	+	RITA1	ENSBTAG00000011937	RBPJ interacting and tubulin associated 1 [Source:VGNC Symbol;Acc:VGNC:33988]	+	gene	overlapping	0	46002823	4777483	32810745	46003956
Chr17:65278699-65282717	17	65278699	65282717	+	SPPL3	ENSBTAG00000016338	signal peptide peptidase like 3 [Source:VGNC Symbol;Acc:VGNC:35237]	-	gene	overlapping	0	53800472	5416412	4316847	4906835
Chr17:65709288-65712649	17	65709288	65712649	+	FAM222A	ENSBTAG00000031993	family with sequence similarity 222 member A [Source:HGNC Symbol;Acc:HGNC:25915]	-	gene	overlapping	0	29536673	30759527	48265034	25018288
Chr17:66402389-66406311	17	66402389	66406311	+	SSH1	ENSBTAG00000018825	slingshot protein phosphatase 1 [Source:VGNC Symbol;Acc:VGNC:35312]	+	gene	overlapping	0	37827206	42007877	58128426	43829456
Chr17:66789275-66795712	17	66789275	66795712	+	null					Not found	0	5398099	3761625	24045462	33588997
Chr17:66856099-66861615	17	66856099	66861615	+	WSCD2	ENSBTAG00000013686	WSC domain containing 2 [Source:VGNC Symbol;Acc:VGNC:36973]	-	gene	overlapping	0	47034683	38069378	20143654	3909051
Chr17:66861623-66868132	17	66861623	66868132	+	WSCD2	ENSBTAG00000013686	WSC domain containing 2 [Source:VGNC Symbol;Acc:VGNC:36973]	-	gene	overlapping	0	38760727	3430206	18977327	32326077
Chr17:67385164-67389044	17	67385164	67389044	+	null					Not found	0	4379824	3804856	27380884	36393948
Chr17:67405366-67407917	17	67405366	67407917	+	KIAA1671	ENSBTAG00000044022	KIAA1671 [Source:VGNC Symbol;Acc:VGNC:30575]	+	gene	overlapping	0	36263718	4053951	20413055	37758133
Chr17:67410999-67414355	17	67410999	67414355	+	KIAA1671	ENSBTAG00000044022	KIAA1671 [Source:VGNC Symbol;Acc:VGNC:30575]	+	gene	overlapping	0	28353498	20284029	8564752	19156704
Chr17:67418523-67423359	17	67418523	67423359	+	KIAA1671	ENSBTAG00000044022	KIAA1671 [Source:VGNC Symbol;Acc:VGNC:30575]	+	gene	overlapping	0	31332314	27173988	10033988	27203146
Chr17:67488741-67492724	17	67488741	67492724	+	KIAA1671	ENSBTAG00000044022	KIAA1671 [Source:VGNC Symbol;Acc:VGNC:30575]	+	gene	overlapping	0	39468384	3295112	25844288	30990467
Chr17:68130644-68136523	17	68130644	68136523	+	null					Not found	0	31441174	3324087	1390423	39018627
Chr17:68158308-68164910	17	68158308	68164910	+	null					Not found	0	25202085	24969418	70861692	25789118
Chr17:68379696-68382440	17	68379696	68382440	+	HPS4	ENSBTAG00000017038	HPS4, biogenesis of lysosomal organelles complex 3 subunit 2 [Source:VGNC Symbol;Acc:VGNC:29945]	-	gene	overlapping	0	5205897	4417589	27637285	48551476
Chr17:68421370-68423910	17	68421370	68423910	+	TFIP11	ENSBTAG00000012288	tuftelin interacting protein 11 [Source:VGNC Symbol;Acc:VGNC:35793]	-	gene	overlapping	0	59275513	5777499	43493713	55351997
Chr17:68424859-68426977	17	68424859	68426977	+	TFIP11	ENSBTAG00000012288	tuftelin interacting protein 11 [Source:VGNC Symbol;Acc:VGNC:35793]	-	gene	overlapping	0	5431244	5093312	40811256	56647377
Chr17:70618114-70624324	17	70618114	70624324	+	null					Not found	0	4083874	35876064	12120969	34267612
Chr17:70624344-70628938	17	70624344	70628938	+	null					Not found	0	37549267	30835371	11261104	32457222
Chr17:70628950-70635477	17	70628950	70635477	+	null					Not found	0	28776537	2733881	12048185	26488176
Chr17:70635539-70641286	17	70635539	70641286	+	null					Not found	0	2952113	2523184	129950695	27901867
Chr17:70950379-70952590	17	70950379	70952590	+	NF2	ENSBTAG00000013153	neurofibromin 2 [Source:VGNC Symbol;Acc:VGNC:32026]	+	gene	overlapping	0	61573162	6248307	4581346	60789448
Chr17:70963205-70966063	17	70963205	70966063	+	NF2	ENSBTAG00000013153	neurofibromin 2 [Source:VGNC Symbol;Acc:VGNC:32026]	+	gene	overlapping	0	5145773	4510052	22308039	4382432
Chr17:70971230-70974563	17	70971230	70974563	+	null					Not found	0	3570122	30252035	2004649	29510283
Chr17:71381836-71384511	17	71381836	71384511	+	null					Not found	0	25541348	34884403	9484508	23693542
Chr17:71859307-71861736	17	71859307	71861736	+	OSBP2	ENSBTAG00000019146	oxysterol binding protein 2 [Source:VGNC Symbol;Acc:VGNC:32457]	+	gene	overlapping	0	32027596	36985657	16886335	31531534
Chr17:71864518-71867638	17	71864518	71867638	+	OSBP2	ENSBTAG00000019146	oxysterol binding protein 2 [Source:VGNC Symbol;Acc:VGNC:32457]	+	gene	overlapping	0	4603902	4967353	3250801	4647124
Chr17:71874151-71876307	17	71874151	71876307	+	OSBP2	ENSBTAG00000019146	oxysterol binding protein 2 [Source:VGNC Symbol;Acc:VGNC:32457]	+	gene	overlapping	0	5997156	62677048	28611948	51914227
Chr17:71876319-71879438	17	71876319	71879438	+	OSBP2	ENSBTAG00000019146	oxysterol binding protein 2 [Source:VGNC Symbol;Acc:VGNC:32457]	+	gene	overlapping	0	49849182	50422005	23884853	44214134
Chr17:71879447-71881446	17	71879447	71881446	+	OSBP2	ENSBTAG00000019146	oxysterol binding protein 2 [Source:VGNC Symbol;Acc:VGNC:32457]	+	gene	overlapping	0	53124546	59244614	34324654	48653896
Chr17:72550487-72554382	17	72550487	72554382	+	DEPDC5	ENSBTAG00000001295	DEP domain containing 5 [Source:VGNC Symbol;Acc:VGNC:28006]	+	gene	overlapping	0	55699093	57110985	4114542	5702836
Chr17:72624750-72631148	17	72624750	72631148	+	ENSBTAG00000031134	ENSBTAG00000031134	No description	+	gene	overlapping	0	2590214	30334839	8997535	20835821
Chr17:73033916-73036571	17	73033916	73036571	+	ENSBTAG00000031160	ENSBTAG00000031160	No description	+	gene	overlapping	0	40999107	3899114	248356	3659503
Chr17:73170077-73172674	17	73170077	73172674	+	null					Not found	0	34965656	29992228	18258018	3078753
Chr17:73172706-73175892	17	73172706	73175892	+	null					Not found	0	28814934	19998596	15307186	24876995
Chr17:73216956-73218572	17	73216956	73218572	+	MMP11	ENSBTAG00000006108	matrix metallopeptidase 11 [Source:VGNC Symbol;Acc:VGNC:31517]	+	gene	overlapping	0	37765865	34880608	21635458	33761646
Chr17:73239622-73242157	17	73239622	73242157	+	SMARCB1	ENSBTAG00000009988	SWI/SNF related, matrix associated, actin dependent regulator of chromatin, subfamily b, member 1 [Source:VGNC Symbol;Acc:VGNC:34991]	+	gene	overlapping	0	5367417	53957718	34610924	5423763
Chr17:73278089-73280262	17	73278089	73280262	+	null					Not found	0	27995384	31173754	13012402	33062237
Chr17:73464474-73465776	17	73464474	73465776	+	null					Not found	0	4377236	43351353	2873441	46474422
Chr17:73465781-73467589	17	73465781	73467589	+	null					Not found	0	41969814	43542316	29135069	44678833
Chr17:73557191-73559633	17	73557191	73559633	+	null					Not found	0	36648045	36296227	2023022	37882713
Chr17:73744706-73746507	17	73744706	73746507	+	BCR	ENSBTAG00000020566	BCR, RhoGEF and GTPase activating protein [Source:HGNC Symbol;Acc:HGNC:1014]	-	gene	overlapping	0	3293943	35156216	4984584	30630466
Chr17:73750559-73752590	17	73750559	73752590	+	BCR	ENSBTAG00000020566	BCR, RhoGEF and GTPase activating protein [Source:HGNC Symbol;Acc:HGNC:1014]	-	gene	overlapping	0	31130611	3068671	17417933	42061836
Chr17:74828460-74829735	17	74828460	74829735	+	null					Not found	0	4053453	3878333	24549076	3873031
Chr17:74920407-74923136	17	74920407	74923136	+	null					Not found	0	60761875	49956264	26912266	46639874
Chr17:74954103-74955894	17	74954103	74955894	+	null					Not found	0	43937954	42251354	20644545	434199
Chr18:2867249-2868099	18	2867249	2868099	+	CHST6	ENSBTAG00000040000	No description	-	gene	overlapping	0	17531803	21015266	3617113	18491451
Chr18:3119404-3125375	18	3119404	3125375	+	null					Not found	0	13315718	14437532	30098204	9729401
Chr18:3268781-3278953	18	3268781	3278953	+	null					Not found	0	28975874	3044209	4917834	3236868
Chr18:6512353-6522240	18	6512353	6522240	+	null					Not found	0	4921371	41095238	25752888	5123552
Chr18:6539927-6545088	18	6539927	6545088	+	null					Not found	0	25347538	32064	14529126	2665699
Chr18:7176662-7181920	18	7176662	7181920	+	null					Not found	0	28563562	27842884	18068264	3067811
Chr18:8336748-8340098	18	8336748	8340098	+	null					Not found	0	26841282	28362642	41691017	27521833
Chr18:9147272-9158651	18	9147272	9158651	+	null					Not found	0	34111046	35960556	20240065	37694954
Chr18:9265561-9271787	18	9265561	9271787	+	null					Not found	0	3280449	34047497	20538038	38280083
Chr18:9306715-9317182	18	9306715	9317182	+	null					Not found	0	45670437	43891094	26530252	4292163
Chr18:10695027-10697097	18	10695027	10697097	+	TLDC1	ENSBTAG00000000946	TBC/LysM-associated domain containing 1 [Source:VGNC Symbol;Acc:VGNC:35889]	-	gene	overlapping	0	497521	4752789	63063026	4860268
Chr18:11046212-11049981	18	11046212	11049981	+	CRISPLD2	ENSBTAG00000021176	cysteine rich secretory protein LCCL domain containing 2 [Source:VGNC Symbol;Acc:VGNC:27715]	+	gene	overlapping	0	58528362	56479164	38811405	6292205
Chr18:11081542-11085834	18	11081542	11085834	+	null					Not found	0	35629402	3680681	17921162	3137524
Chr18:11093513-11098073	18	11093513	11098073	+	null					Not found	0	23446693	22072823	3494458	1508629
Chr18:11333092-11336241	18	11333092	11336241	+	null					Not found	0	32859135	2849877	17204546	3554424
Chr18:11338885-11341552	18	11338885	11341552	+	null					Not found	0	57823235	50020077	22015156	3848594
Chr18:11341555-11344851	18	11341555	11344851	+	null					Not found	0	45276443	39865868	23429403	4143829
Chr18:11350735-11353163	18	11350735	11353163	+	null					Not found	0	52350307	42983532	20880636	4753721
Chr18:11353170-11355958	18	11353170	11355958	+	null					Not found	0	57816242	4730096	25988136	54387394
Chr18:11355987-11359341	18	11355987	11359341	+	null					Not found	0	47443897	40564663	24371237	51153572
Chr18:11359401-11363486	18	11359401	11363486	+	null					Not found	0	5370691	43471004	21504229	4520595
Chr18:11363515-11366820	18	11363515	11366820	+	null					Not found	0	4926009	43885967	22117514	4200709
Chr18:11387405-11390705	18	11387405	11390705	+	null					Not found	0	49828335	4250311	29285429	37877686
Chr18:11405632-11407738	18	11405632	11407738	+	null					Not found	0	55040974	52178097	26800894	4476677
Chr18:11410401-11414118	18	11410401	11414118	+	null					Not found	0	4991863	46264156	28074535	45177383
Chr18:11592265-11595272	18	11592265	11595272	+	null					Not found	0	33835518	33913692	15055395	27421722
Chr18:11640248-11642240	18	11640248	11642240	+	null					Not found	0	8414646	10874448	2501312	72267046
Chr18:11833264-11836168	18	11833264	11836168	+	null					Not found	0	42313374	3561846	19088343	33610825
Chr18:13323850-13330978	18	13323850	13330978	+	null					Not found	0	22284525	14960717	30857958	10766539
Chr18:13681510-13684647	18	13681510	13684647	+	null					Not found	0	26794783	29278568	13459437	2323464
Chr18:13786007-13788960	18	13786007	13788960	+	null					Not found	0	34668846	3653108	16358952	3122141
Chr18:13796665-13798883	18	13796665	13798883	+	null					Not found	0	54055386	54707035	33377403	48944347
Chr18:14093641-14096909	18	14093641	14096909	+	CBFA2T3	ENSBTAG00000010927	CBFA2/RUNX1 translocation partner 3 [Source:HGNC Symbol;Acc:HGNC:1537]	-	gene	overlapping	0	42355576	38907658	24847939	42164604
Chr18:14106902-14110534	18	14106902	14110534	+	CBFA2T3	ENSBTAG00000010927	CBFA2/RUNX1 translocation partner 3 [Source:HGNC Symbol;Acc:HGNC:1537]	-	gene	overlapping	0	41432854	33596756	21294062	3669965
Chr18:14110582-14114106	18	14110582	14114106	+	CBFA2T3	ENSBTAG00000010927	CBFA2/RUNX1 translocation partner 3 [Source:HGNC Symbol;Acc:HGNC:1537]	-	gene	overlapping	0	28874018	29041353	14365094	307576
Chr18:14762575-14768142	18	14762575	14768142	+	TUBB3	ENSBTAG00000023730	Tubulin beta-3 chain [Source:UniProtKB/Swiss-Prot;Acc:Q2T9S0]	+	gene	overlapping	0	20810095	24849102	3211931	26041962
Chr18:19123070-19127206	18	19123070	19127206	+	NKD1	ENSBTAG00000012295	naked cuticle homolog 1 [Source:VGNC Symbol;Acc:VGNC:32093]	+	gene	overlapping	0	41078358	416424	18532644	3860064
Chr18:20050070-20057863	18	20050070	20057863	+	null					Not found	0	34727024	32909492	5143506	3211943
Chr18:20120167-20133240	18	20120167	20133240	+	null					Not found	0	24157063	31276041	40839535	26453922
Chr18:25273633-25286669	18	25273633	25286669	+	FAM192A	ENSBTAG00000002242	family with sequence similarity 192 member A [Source:VGNC Symbol;Acc:VGNC:28772]	-	gene	overlapping	0	4327994	39539574	28516438	42345737
Chr18:25823246-25827341	18	25823246	25827341	+	KIFC3	ENSBTAG00000007181	kinesin family member C3 [Source:VGNC Symbol;Acc:VGNC:30613]	-	gene	overlapping	0	39884476	35579754	20581831	3457059
Chr18:27940204-27955440	18	27940204	27955440	+	null					Not found	0	60229144	8487347	25021677	13937963
Chr18:28148227-28161059	18	28148227	28161059	+	null					Not found	0	15561497	13585831	31267954	18766115
Chr18:28507862-28525491	18	28507862	28525491	+	null					Not found	0	25990475	10767025	35748226	1869864
Chr18:28640994-28657383	18	28640994	28657383	+	null					Not found	0	21481373	16128382	3512572	26196817
Chr18:28657387-28677549	18	28657387	28677549	+	null					Not found	0	14856526	22146935	39821095	22310484
Chr18:29561809-29574419	18	29561809	29574419	+	CDH8	ENSBTAG00000022783	cadherin 8 [Source:HGNC Symbol;Acc:HGNC:1767]	-	gene	overlapping	0	14449752	16643702	26168127	2016798
Chr18:31402734-31421264	18	31402734	31421264	+	null					Not found	0	4564016	35443913	58258587	4304606
Chr18:31772216-31788617	18	31772216	31788617	+	null					Not found	0	13289399	74670615	27357874	14242898
Chr18:32447708-32461676	18	32447708	32461676	+	null					Not found	0	21378584	24058376	39490818	3043689
Chr18:32613285-32628386	18	32613285	32628386	+	null					Not found	0	11633284	19915152	30977345	1904922
Chr18:35572480-35580211	18	35572480	35580211	+	DPEP3	ENSBTAG00000002824	dipeptidase 3 [Source:HGNC Symbol;Acc:HGNC:23029]	-	gene	overlapping	0	2546723	18216957	3741314	2163242
Chr18:40529540-40536226	18	40529540	40536226	+	null					Not found	0	22789034	2603034	142988825	24878876
Chr18:42747141-42752442	18	42747141	42752442	+	null					Not found	0	33262295	3499212	13410807	26873814
Chr18:44422110-44428448	18	44422110	44428448	+	null					Not found	0	2711227	24210917	42050034	26104414
Chr18:45969291-45972776	18	45969291	45972776	+	SCN1B	ENSBTAG00000003826	sodium voltage-gated channel beta subunit 1 [Source:VGNC Symbol;Acc:VGNC:34346]	+	gene	overlapping	0	35732178	37683838	25256304	32099262
Chr18:46677840-46681304	18	46677840	46681304	+	ARHGAP33	ENSBTAG00000009714	Rho GTPase activating protein 33 [Source:VGNC Symbol;Acc:VGNC:26091]	+	gene	overlapping	0	49834774	45546085	2466729	38200172
Chr18:46685630-46689556	18	46685630	46689556	+	ARHGAP33	ENSBTAG00000009714	Rho GTPase activating protein 33 [Source:VGNC Symbol;Acc:VGNC:26091]	+	gene	overlapping	0	45589355	46711113	2915199	44358032
Chr18:49653793-49656885	18	49653793	49656885	+	DYRK1B	ENSBTAG00000012509	dual specificity tyrosine phosphorylation regulated kinase 1B [Source:VGNC Symbol;Acc:VGNC:28280]	-	gene	overlapping	0	2767738	33827644	14250907	3137131
Chr18:49846310-49855686	18	49846310	49855686	+	null					Not found	0	3078951	24723127	12318105	30443413
Chr18:50054732-50062702	18	50054732	50062702	+	BLVRB	ENSBTAG00000010508	biliverdin reductase B [Source:VGNC Symbol;Acc:VGNC:26511]	-	gene	overlapping	0	35621044	3570203	18508356	2325288
Chr18:50840462-50845757	18	50840462	50845757	+	B3GNT8	ENSBTAG00000016041	UDP-GlcNAc:betaGal beta-1,3-N- acetylglucosaminyltransferase 8 [Source:VGNC Symbol;Acc:VGNC:26384]	-	gene	overlapping	0	9647916	1191301	23124073	8330813
Chr18:50898994-50904771	18	50898994	50904771	+	null					Not found	0	4733312	5253886		5890285
Chr18:52929247-52930421	18	52929247	52930421	+	BCL3	ENSBTAG00000009493	B-cell CLL/lymphoma 3 [Source:HGNC Symbol;Acc:HGNC:998]	+	gene	overlapping	0	13164456	9220438	28013771	143257265
Chr18:53001502-53005583	18	53001502	53005583	+	PVRL2	ENSBTAG00000015318	nectin cell adhesion molecule 2 [Source:HGNC Symbol;Acc:HGNC:9707]	+	gene	overlapping	0	40499065	39119797	21910625	31665764
Chr18:53005594-53008835	18	53005594	53008835	+	PVRL2	ENSBTAG00000015318	nectin cell adhesion molecule 2 [Source:HGNC Symbol;Acc:HGNC:9707]	+	gene	overlapping	0	34344814	34265797	18309866	2965686
Chr18:53092301-53096318	18	53092301	53096318	+	CLPTM1	ENSBTAG00000020560	CLPTM1, transmembrane protein [Source:VGNC Symbol;Acc:VGNC:27460]	+	gene	overlapping	0	5512736	59778492	41282204	57611057
Chr18:53761946-53765867	18	53761946	53765867	+	DMPK	ENSBTAG00000013347	DM1 protein kinase [Source:VGNC Symbol;Acc:VGNC:28109]	-	gene	overlapping	0	27158106	30441277	38631798	19379913
Chr18:53787711-53793039	18	53787711	53793039	+	RSPH6A	ENSBTAG00000012097	radial spoke head 6 homolog A [Source:VGNC Symbol;Acc:VGNC:34186]	-	gene	overlapping	0	82410965	12376785	23485209	11098791
Chr18:55368316-55369669	18	55368316	55369669	+	ENSBTAG00000038322	ENSBTAG00000038322	No description	+	gene	overlapping	0	5725361	11057628	73732677	31975466
Chr18:55369943-55372336	18	55369943	55372336	+	ENSBTAG00000038322	ENSBTAG00000038322	No description	+	gene	overlapping	0	6874402	5910097	26235844	4168473
Chr18:56510962-56511745	18	56510962	56511745	+	SCAF1	ENSBTAG00000006612	SR-related CTD associated factor 1 [Source:VGNC Symbol;Acc:VGNC:34313]	+	gene	overlapping	0	20108788	18292873	3230497	17685383
Chr18:56638480-56641556	18	56638480	56641556	+	MED25	ENSBTAG00000008518	mediator complex subunit 25 [Source:VGNC Symbol;Acc:VGNC:31362]	+	gene	overlapping	0	63428703	63458874	4965883
Chr18:56692002-56692761	18	56692002	56692761	+	IL4I1	ENSBTAG00000005766	interleukin 4 induced 1 [Source:VGNC Symbol;Acc:VGNC:30162]	-	gene	overlapping	0	7760631	11266918	29830797	9870011
Chr18:57035579-57037896	18	57035579	57037896	+	SPIB	ENSBTAG00000043953	No description	-	gene	overlapping	0	31428732	27322107	4273884	27219555
Chr18:57501937-57506293	18	57501937	57506293	+	null					Not found	0	18651697	22159376	8898178	16951067
Chr18:57518801-57521413	18	57518801	57521413	+	CTU1	ENSBTAG00000039212	Cytoplasmic tRNA 2-thiolation protein 1 [Source:UniProtKB/Swiss-Prot;Acc:Q0VC66]	-	gene	overlapping	0	9093601	2271743	4080329	58807096
Chr18:57681686-57688338	18	57681686	57688338	+	ENSBTAG00000037699	ENSBTAG00000037699	No description	+	gene	overlapping	0	24249784	24423397	3866718	33550026
Chr18:57813647-57820148	18	57813647	57820148	+	NKG7	ENSBTAG00000009137	natural killer cell granule protein 7 [Source:VGNC Symbol;Acc:VGNC:32094]	-	gene	overlapping	0	28410793	25837881	13448019	25198826
Chr18:57820183-57827564	18	57820183	57827564	+	LIM2	ENSBTAG00000003231	lens intrinsic membrane protein 2 [Source:VGNC Symbol;Acc:VGNC:30885]	-	gene	overlapping	0	32153847	33361237	18238728	31799477
Chr18:57841843-57847482	18	57841843	57847482	+	SIGLEC10	ENSBTAG00000008852	sialic acid-binding Ig-like lectin 10 precursor [Source:RefSeq peptide;Acc:NP_001193206]	-	gene	overlapping	0	3171924	27836843	17458393	32777893
Chr18:59030735-59041400	18	59030735	59041400	+	null					Not found	0	37865273	32060833	2268596	47473537
Chr18:59678924-59688164	18	59678924	59688164	+	null					Not found	0	26810884	3217304	4834131	39599556
Chr18:61583198-61594483	18	61583198	61594483	+	null					Not found	0	24210016	2688512	14383899	26727205
Chr18:62065619-62067579	18	62065619	62067579	+	CACNG7	ENSBTAG00000007506	calcium voltage-gated channel auxiliary subunit gamma 7 [Source:VGNC Symbol;Acc:VGNC:26692]	+	gene	overlapping	0	1393931	17804953	31943995	9951861
Chr18:62745539-62749114	18	62745539	62749114	+	PPP1R12C	ENSBTAG00000017847	protein phosphatase 1 regulatory subunit 12C [Source:HGNC Symbol;Acc:HGNC:14947]	+	gene	overlapping	0	30061914	3544823	43275826	29334745
Chr18:64352508-64356153	18	64352508	64356153	+	null					Not found	0	2981232	312705	4632091	33454216
Chr18:64415840-64417978	18	64415840	64417978	+	null					Not found	0	34195736	35279396	48726795	32473976
Chr18:65691141-65696680	18	65691141	65696680	+	null					Not found	0	524613	5398889	38992275	55723377
Chr18:66001259-66002165	18	66001259	66002165	+	null					Not found	0	1506969	1684316	2016147	8821891
Chr19:4547884-4565544	19	4547884	4565544	+	null					Not found	0	21688015	26065649	40083126	21550457
Chr19:8351377-8355102	19	8351377	8355102	+	null					Not found	0	55683475	6014825	38795216	56791542
Chr19:8547687-8550674	19	8547687	8550674	+	null					Not found	0	5528002	58565796	40095177	51674576
Chr19:8565305-8569357	19	8565305	8569357	+	null					Not found	0	59806454	54291832	3892749	5191178
Chr19:8598677-8603346	19	8598677	8603346	+	null					Not found	0	4916995	44336678	22773653	37552723
Chr19:8621439-8625161	19	8621439	8625161	+	null					Not found	0	53582222	53572346	36775837	54373146
Chr19:8625169-8627394	19	8625169	8627394	+	null					Not found	0	5723064	48551865	271525	5049168
Chr19:8627500-8631920	19	8627500	8631920	+	null					Not found	0	5206389	49429558	29858118	4596781
Chr19:8631932-8637191	19	8631932	8637191	+	null					Not found	0	40857956	42878643	1920378	34759773
Chr19:8643726-8647845	19	8643726	8647845	+	null					Not found	0	40934383	45472286	20264404	32159092
Chr19:8647860-8651483	19	8647860	8651483	+	null					Not found	0	49195255	40138588	17306322	36218
Chr19:8664573-8668562	19	8664573	8668562	+	MSI2	ENSBTAG00000004406	musashi RNA binding protein 2 [Source:HGNC Symbol;Acc:HGNC:18585]	+	gene	overlapping	0	4529383	3910758	18559893	29934103
Chr19:12457305-12467104	19	12457305	12467104	+	BCAS3	ENSBTAG00000002663	BCAS3, microtubule associated cell migration factor [Source:VGNC Symbol;Acc:VGNC:26438]	-	gene	overlapping	0	3646549	34873665	55748516	42324596
Chr19:15505361-15513742	19	15505361	15513742	+	null					Not found	0	41082073	35256577	24522854	37812782
Chr19:16852463-16859900	19	16852463	16859900	+	ASIC2	ENSBTAG00000025200	acid sensing ion channel subunit 2 [Source:VGNC Symbol;Acc:VGNC:26211]	+	gene	overlapping	0	24762127	21906668	13140466	23095215
Chr19:18016036-18020983	19	18016036	18020983	+	MYO1D	ENSBTAG00000015527	myosin ID [Source:VGNC Symbol;Acc:VGNC:31819]	+	gene	overlapping	0	5006219	54937126	4081011	5364366
Chr19:20444115-20449308	19	20444115	20449308	+	SLC46A1	ENSBTAG00000002817	solute carrier family 46 member 1 [Source:VGNC Symbol;Acc:VGNC:34884]	-	gene	overlapping	0	47600277	4187464	25653112	39226204
Chr19:22422504-22426912	19	22422504	22426912	+	ABR	ENSBTAG00000008424	active BCR-related [Source:VGNC Symbol;Acc:VGNC:25511]	+	gene	overlapping	0	5429793	52884	3931615	52558537
Chr19:23184832-23185839	19	23184832	23185839	+	MYO1C	ENSBTAG00000001332	myosin IC [Source:VGNC Symbol;Acc:VGNC:31818]	-	gene	overlapping	0	14709153	5839509	24947704	9654012
Chr19:23855009-23860263	19	23855009	23860263	+	SMG6	ENSBTAG00000000267	SMG6, nonsense mediated mRNA decay factor [Source:VGNC Symbol;Acc:VGNC:35011]	-	gene	overlapping	0	36142784	34106087	2366425	30666004
Chr19:24406618-24413951	19	24406618	24413951	+	RAP1GAP2	ENSBTAG00000020000	RAP1 GTPase activating protein 2 [Source:VGNC Symbol;Acc:VGNC:33717]	+	gene	overlapping	0	45200138	3542891	26952158	4793493
Chr19:28925565-28929435	19	28925565	28929435	+	PIK3R6	ENSBTAG00000016344	phosphoinositide-3-kinase regulatory subunit 6 [Source:VGNC Symbol;Acc:VGNC:32897]	-	gene	overlapping	0	34040897	31582592	15726923	30212069
Chr19:30419065-30424604	19	30419065	30424604	+	null					Not found	0	24995672	22148142	9807273	21265835
Chr19:31179285-31185712	19	31179285	31185712	+	DNAH9	ENSBTAG00000022509	dynein axonemal heavy chain 9 [Source:VGNC Symbol;Acc:VGNC:28128]	+	gene	overlapping	0	3483061	41039284	20144382	3549188
Chr19:31943016-31948333	19	31943016	31948333	+	ARHGAP44	ENSBTAG00000021938	Rho GTPase activating protein 44 [Source:VGNC Symbol;Acc:VGNC:26097]	+	gene	overlapping	0	50871853	48626587	38457283	49868443
Chr19:32862546-32867597	19	32862546	32867597	+	HS3ST3B1	ENSBTAG00000007866	No description	+	gene	overlapping	0	37904026	41921333	5700084	4253532
Chr19:33419982-33427026	19	33419982	33427026	+	TEKT3	ENSBTAG00000003802	tektin 3 [Source:VGNC Symbol;Acc:VGNC:35738]	-	gene	overlapping	0	33993088	32232616	12078211	31405825
Chr19:34794598-34799371	19	34794598	34799371	+	GRAP	ENSBTAG00000003707	GRB2-related adapter protein [Source:UniProtKB/Swiss-Prot;Acc:A6QLK6]	+	gene	overlapping	0	344864	3248859	17992481	31321135
Chr19:34813301-34816913	19	34813301	34816913	+	GRAP	ENSBTAG00000003707	GRB2-related adapter protein [Source:UniProtKB/Swiss-Prot;Acc:A6QLK6]	+	gene	overlapping	0	34587547	3409274	18884514	33067493
Chr19:35102216-35106536	19	35102216	35106536	+	DRG2	ENSBTAG00000006517	developmentally regulated GTP binding protein 2 [Source:VGNC Symbol;Acc:VGNC:28209]	-	gene	overlapping	0	60335373	57399944	4554289	5484828
Chr19:35226281-35229926	19	35226281	35229926	+	TOM1L2	ENSBTAG00000003983	target of myb1 like 2 membrane trafficking protein [Source:VGNC Symbol;Acc:VGNC:36219]	+	gene	overlapping	0	4446619	3966601	23853216	4067285
Chr19:35266534-35272470	19	35266534	35272470	+	null					Not found	0	39583626	39857227	25493414	4026102
Chr19:35281788-35285387	19	35281788	35285387	+	null					Not found	0	2953489	28823366	12862102	25298704
Chr19:35285390-35288482	19	35285390	35288482	+	null					Not found	0	35477497	38939304	1716586	33122013
Chr19:36022964-36029928	19	36022964	36029928	+	null					Not found	0	46737595	48218174	26796486	51717266
Chr19:36029989-36036840	19	36029989	36036840	+	ENSBTAG00000018840	ENSBTAG00000018840	No description	-	gene	overlapping	0	4613008	4229286	24424067	42419994
Chr19:36685777-36692052	19	36685777	36692052	+	ABCC3	ENSBTAG00000020070	ATP binding cassette subfamily C member 3 [Source:VGNC Symbol;Acc:VGNC:25473]	-	gene	overlapping	0	47433407	45044933	28006144	42138897
Chr19:37095407-37100228	19	37095407	37100228	+	COL1A1	ENSBTAG00000013103	collagen type I alpha 1 chain [Source:VGNC Symbol;Acc:VGNC:27560]	+	gene	overlapping	0	42766163	4486009	27215431	36821884
Chr19:37100232-37103454	19	37100232	37103454	+	COL1A1	ENSBTAG00000013103	collagen type I alpha 1 chain [Source:VGNC Symbol;Acc:VGNC:27560]	+	gene	overlapping	0	43279613	56080154	20571367	38223225
Chr19:37103495-37108139	19	37103495	37108139	+	COL1A1	ENSBTAG00000013103	collagen type I alpha 1 chain [Source:VGNC Symbol;Acc:VGNC:27560]	+	gene	overlapping	0	41253277	45775505	1777009	33571777
Chr19:37388404-37393018	19	37388404	37393018	+	null					Not found	0	32478115	26796896	15224726	28575167
Chr19:37668273-37672373	19	37668273	37672373	+	NXPH3	ENSBTAG00000015293	neurexophilin 3 [Source:VGNC Symbol;Acc:VGNC:32382]	-	gene	overlapping	0	50920742	54217773	33683804	5141813
Chr19:37689481-37695078	19	37689481	37695078	+	null					Not found	0	2807005	25876604	15216307	27464108
Chr19:38557188-38562422	19	38557188	38562422	+	HOXB4	ENSBTAG00000039599	homeobox B4 [Source:VGNC Symbol;Acc:VGNC:29920]	-	gene	overlapping	0	33525063	20515259	508959	19127787
Chr19:38993763-39000750	19	38993763	39000750	+	SKAP1	ENSBTAG00000000641	src kinase associated phosphoprotein 1 [Source:HGNC Symbol;Acc:HGNC:15605]	+	gene	overlapping	0	36800236	382599	22144163	39174644
Chr19:40984477-40988025	19	40984477	40988025	+	MED24	ENSBTAG00000021468	mediator complex subunit 24 [Source:VGNC Symbol;Acc:VGNC:31361]	-	gene	overlapping	0	5011724	55061123	3445161	48618202
Chr19:42671772-42680738	19	42671772	42680738	+	KLHL10	ENSBTAG00000011459	kelch like family member 10 [Source:VGNC Symbol;Acc:VGNC:30642]	+	gene	overlapping	0	4881094	49943913	33612743	46805347
Chr19:42709919-42715334	19	42709919	42715334	+	ACLY	ENSBTAG00000016740	ATP citrate lyase [Source:VGNC Symbol;Acc:VGNC:25543]	-	gene	overlapping	0	51402203	5770561	41323994	48796238
Chr19:42975035-42980710	19	42975035	42980710	+	STAT5B	ENSBTAG00000010125	signal transducer and activator of transcription 5B [Source:VGNC Symbol;Acc:VGNC:35373]	-	gene	overlapping	0	48665726	5388766	3825657	50287464
Chr19:44464360-44471204	19	44464360	44471204	+	null					Not found	0	29816721	38182076	15794263	25111675
Chr19:44548208-44552080	19	44548208	44552080	+	HDAC5	ENSBTAG00000016254	histone deacetylase 5 [Source:RefSeq peptide;Acc:NP_001033114]	-	gene	overlapping	0	470523	4910482	3228615	45195065
Chr19:44552149-44556716	19	44552149	44556716	+	HDAC5	ENSBTAG00000016254	histone deacetylase 5 [Source:RefSeq peptide;Acc:NP_001033114]	-	gene	overlapping	0	30509779	3823253	1835065	31934761
Chr19:44611168-44617660	19	44611168	44617660	+	ASB16	ENSBTAG00000019658	ankyrin repeat and SOCS box containing 16 [Source:VGNC Symbol;Acc:VGNC:26193]	+	gene	overlapping	0	3566595	35104248	21688015	3281472
Chr19:45117103-45124625	19	45117103	45124625	+	ADAM11	ENSBTAG00000001735	ADAM metallopeptidase domain 11 [Source:HGNC Symbol;Acc:HGNC:189]	+	gene	overlapping	0	21830303	23112082	11253004	16399992
Chr19:48449216-48451588	19	48449216	48451588	+	ACE	ENSBTAG00000024950	angiotensin I converting enzyme (peptidyl- dipeptidase A) 3 precursor [Source:RefSeq peptide;Acc:NP_001193597]	+	gene	overlapping	0	58833714	5723064	480323	5885684
Chr19:48794404-48796621	19	48794404	48796621	+	SCN4A	ENSBTAG00000004770	sodium voltage-gated channel alpha subunit 4 [Source:VGNC Symbol;Acc:VGNC:34350]	-	gene	overlapping	0	31355127	23094072	950165	28826433
Chr19:49781221-49790785	19	49781221	49790785	+	null					Not found	0	3946879	44043583	23930943	45274044
Chr19:50061196-50069871	19	50061196	50069871	+	null					Not found	0	38979057	3591583	25299204	42827797
Chr19:51712755-51717905	19	51712755	51717905	+	null					Not found	0	35836666	33697006	2176037	32689144
Chr19:51717969-51721163	19	51717969	51721163	+	MRPL12	ENSBTAG00000000417	39S ribosomal protein L12, mitochondrial precursor [Source:RefSeq peptide;Acc:NP_963900]	-	gene	overlapping	0	58821995	60283733	436708	56665894
Chr19:51924243-51927679	19	51924243	51927679	+	BAHCC1	ENSBTAG00000016776	BAH domain and coiled-coil containing 1 [Source:HGNC Symbol;Acc:HGNC:29279]	-	gene	overlapping	0	35817688	33103836	20328392	43503555
Chr19:51944629-51948634	19	51944629	51948634	+	BAHCC1	ENSBTAG00000016776	BAH domain and coiled-coil containing 1 [Source:HGNC Symbol;Acc:HGNC:29279]	-	gene	overlapping	0	25709177	23421598	1342369	32359314
Chr19:52061360-52064161	19	52061360	52064161	+	SLC38A10	ENSBTAG00000018271	solute carrier family 38 member 10 [Source:VGNC Symbol;Acc:VGNC:34847]	+	gene	overlapping	0	53959827	54122375	35764927	53432987
Chr19:52064198-52069283	19	52064198	52069283	+	SLC38A10	ENSBTAG00000018271	solute carrier family 38 member 10 [Source:VGNC Symbol;Acc:VGNC:34847]	+	gene	overlapping	0	521553	5201819	36925087	55286842
Chr19:53101759-53107076	19	53101759	53107076	+	GAA	ENSBTAG00000016021	glucosidase alpha, acid [Source:VGNC Symbol;Acc:VGNC:29182]	-	gene	overlapping	0	52384087	4761745	3617182	5125651
Chr19:53604419-53611282	19	53604419	53611282	+	null					Not found	0	402231	32672245	23681662	4116695
Chr19:53958912-53961093	19	53958912	53961093	+	ENGASE	ENSBTAG00000006277	endo-beta-N-acetylglucosaminidase [Source:VGNC Symbol;Acc:VGNC:28493]	-	gene	overlapping	0	38647293	30269732	20773973	24922098
Chr19:54666470-54669467	19	54666470	54669467	+	TMC6	ENSBTAG00000018661	transmembrane channel like 6 [Source:VGNC Symbol;Acc:VGNC:35922]	+	gene	overlapping	0	37269474	37068027	20190954	42405483
Chr19:55114582-55117942	19	55114582	55117942	+	null					Not found	0	36363014	4173782	2268815	38681858
Chr19:55850687-55853529	19	55850687	55853529	+	CYGB	ENSBTAG00000005556	cytoglobin [Source:HGNC Symbol;Acc:HGNC:16505]	+	gene	overlapping	0	23639587	22883379	1058349	18603891
Chr19:55973564-55975821	19	55973564	55975821	+	UBE2O	ENSBTAG00000020115	ubiquitin conjugating enzyme E2 O [Source:VGNC Symbol;Acc:VGNC:36591]	+	gene	overlapping	0	60244503	5391668	44136406	58729248
Chr19:57151363-57155134	19	57151363	57155134	+	FADS6	ENSBTAG00000017242	fatty acid desaturase 6 [Source:VGNC Symbol;Acc:VGNC:28704]	+	gene	overlapping	0	22231546	17984224	74534116	19013477
Chr19:57706039-57709211	19	57706039	57709211	+	GPR142	ENSBTAG00000013959	G protein-coupled receptor 142 [Source:VGNC Symbol;Acc:VGNC:29554]	-	gene	overlapping	0	30841578	3207054	16967537	3500165
Chr19:57756847-57759158	19	57756847	57759158	+	null					Not found	0	32435917	31534277	11828867	29746197
Chr19:57807419-57810873	19	57807419	57810873	+	TTYH2	ENSBTAG00000011007	tweety family member 2 [Source:VGNC Symbol;Acc:VGNC:36501]	-	gene	overlapping	0	29708605	34090416	19937752	29326233
Chr19:58323856-58326755	19	58323856	58326755	+	null					Not found	0	48174282	4041019	25540571	53970737
Chr19:58333439-58336457	19	58333439	58336457	+	null					Not found	0	54893425	4404987	28353636	42346134
Chr19:58799051-58804253	19	58799051	58804253	+	SLC39A11	ENSBTAG00000018837	solute carrier family 39 member 11 [Source:VGNC Symbol;Acc:VGNC:34859]	+	gene	overlapping	0	42547623	36579758	22582775	41007256
Chr19:58812225-58818273	19	58812225	58818273	+	SLC39A11	ENSBTAG00000018837	solute carrier family 39 member 11 [Source:VGNC Symbol;Acc:VGNC:34859]	+	gene	overlapping	0	42767464	28690975	16783161	32335136
Chr19:58845834-58848867	19	58845834	58848867	+	SLC39A11	ENSBTAG00000018837	solute carrier family 39 member 11 [Source:VGNC Symbol;Acc:VGNC:34859]	+	gene	overlapping	0	56864494	4610566	31031078	54187065
Chr19:58913932-58917532	19	58913932	58917532	+	SLC39A11	ENSBTAG00000018837	solute carrier family 39 member 11 [Source:VGNC Symbol;Acc:VGNC:34859]	+	gene	overlapping	0	45624325	39434586	20099968	36719105
Chr19:58921134-58924782	19	58921134	58924782	+	SLC39A11	ENSBTAG00000018837	solute carrier family 39 member 11 [Source:VGNC Symbol;Acc:VGNC:34859]	+	gene	overlapping	0	50715736	4633817	28507994	3787248
Chr19:58968187-58972367	19	58968187	58972367	+	SLC39A11	ENSBTAG00000018837	solute carrier family 39 member 11 [Source:VGNC Symbol;Acc:VGNC:34859]	+	gene	overlapping	0	40659294	4409254	24137774	33679234
Chr19:58999289-59002576	19	58999289	59002576	+	SLC39A11	ENSBTAG00000018837	solute carrier family 39 member 11 [Source:VGNC Symbol;Acc:VGNC:34859]	+	gene	overlapping	0	41338036	38668198	21574116	38294823
Chr19:59246547-59248848	19	59246547	59248848	+	null					Not found	0	61168133	5187868	44107784	50572666
Chr19:59567049-59571852	19	59567049	59571852	+	null					Not found	0	29375803	22858189	11223326	22863262
Chr19:61565874-61570865	19	61565874	61570865	+	null					Not found	0	44325867	3973495	32236713	39232746
Chr19:61570871-61576519	19	61570871	61576519	+	null					Not found	0	36011967	3305204	22188673	37235535
Chr19:61609062-61614416	19	61609062	61614416	+	null					Not found	0	4728015	4785308	29165546	46032978
Chr19:61717471-61721435	19	61717471	61721435	+	MAP2K6	ENSBTAG00000001609	mitogen-activated protein kinase kinase 6 [Source:VGNC Symbol;Acc:VGNC:31187]	-	gene	overlapping	0	33709843	32664524	20664005	3250489
Chr19:62010772-62014655	19	62010772	62014655	+	null					Not found	0	5041378	45827805	32154213	54055386
Chr19:62095883-62100466	19	62095883	62100466	+	ABCA9	ENSBTAG00000006896	ATP binding cassette subfamily A member 9 [Source:HGNC Symbol;Acc:HGNC:39]	+	gene	overlapping	0	3429815	36140434	1975554	33066628
Chr19:62100481-62104238	19	62100481	62104238	+	ABCA9	ENSBTAG00000006896	ATP binding cassette subfamily A member 9 [Source:HGNC Symbol;Acc:HGNC:39]	+	gene	overlapping	0	41652035	30400784	942278	4275385
Chr19:62104241-62109407	19	62104241	62109407	+	ABCA9	ENSBTAG00000006896	ATP binding cassette subfamily A member 9 [Source:HGNC Symbol;Acc:HGNC:39]	+	gene	overlapping	0	3399653	29102034	7573943	3431103
Chr19:62114052-62117983	19	62114052	62117983	+	ABCA9	ENSBTAG00000006896	ATP binding cassette subfamily A member 9 [Source:HGNC Symbol;Acc:HGNC:39]	+	gene	overlapping	0	4260961	47011696	21961374	4537843
Chr19:62118128-62122927	19	62118128	62122927	+	ABCA9	ENSBTAG00000006896	ATP binding cassette subfamily A member 9 [Source:HGNC Symbol;Acc:HGNC:39]	+	gene	overlapping	0	3286776	2884741	5913365	33668644
Chr19:62123038-62128334	19	62123038	62128334	+	ABCA9	ENSBTAG00000006896	ATP binding cassette subfamily A member 9 [Source:HGNC Symbol;Acc:HGNC:39]	+	gene	overlapping	0	30026571	29026558	8971576	35516167
Chr19:62128386-62131735	19	62128386	62131735	+	ABCA9	ENSBTAG00000006896	ATP binding cassette subfamily A member 9 [Source:HGNC Symbol;Acc:HGNC:39]	+	gene	overlapping	0	3837968	38388348	8304396	50955997
Chr19:62131748-62134964	19	62131748	62134964	+	ABCA9	ENSBTAG00000006896	ATP binding cassette subfamily A member 9 [Source:HGNC Symbol;Acc:HGNC:39]	+	gene	overlapping	0	3482667	35632027	8595414	4253828
Chr19:62134981-62139663	19	62134981	62139663	+	ABCA9	ENSBTAG00000006896	ATP binding cassette subfamily A member 9 [Source:HGNC Symbol;Acc:HGNC:39]	+	gene	overlapping	0	30419584	28169573	77245135	38912815
Chr19:62139674-62143180	19	62139674	62143180	+	ABCA9	ENSBTAG00000006896	ATP binding cassette subfamily A member 9 [Source:HGNC Symbol;Acc:HGNC:39]	+	gene	overlapping	0	38584717	23284191	10214164	32984673
Chr19:62143207-62147480	19	62143207	62147480	+	ABCA9	ENSBTAG00000006896	ATP binding cassette subfamily A member 9 [Source:HGNC Symbol;Acc:HGNC:39]	+	gene	overlapping	0	42951797	4550076	13685511	4622334
Chr19:62147532-62151066	19	62147532	62151066	+	ABCA9	ENSBTAG00000006896	ATP binding cassette subfamily A member 9 [Source:HGNC Symbol;Acc:HGNC:39]	+	gene	overlapping	0	48486286	40977097	19430758	472653
Chr19:62458513-62461377	19	62458513	62461377	+	null					Not found	0	4812241	33425755	22576544	36999588
Chr19:62660611-62662750	19	62660611	62662750	+	null					Not found	0	44618935	3857868	2500651	3891264
Chr19:62879013-62881660	19	62879013	62881660	+	null					Not found	0	3524199	35538612	15448986	26936352
Chr19:62902350-62904610	19	62902350	62904610	+	null					Not found	0	4074481	29790287	17380949	42558857
Chr19:63511496-63514718	19	63511496	63514718	+	PRKCA	ENSBTAG00000001061	protein kinase C alpha [Source:VGNC Symbol;Acc:VGNC:33327]	+	gene	overlapping	0	4848583	54873543	2690606	44247784
Chr19:63613101-63616633	19	63613101	63616633	+	null					Not found	0	25925333	18615643	10104812	20501156
Chr19:63718313-63721515	19	63718313	63721515	+	CACNG4	ENSBTAG00000000589	calcium voltage-gated channel auxiliary subunit gamma 4 [Source:VGNC Symbol;Acc:VGNC:26689]	+	gene	overlapping	0	30177097	29107157	16733316	33463337
Chr20:713681-718341	20	713681	718341	+	null					Not found	0	43683594	47941795	28529821	44700787
Chr20:3890018-3896812	20	3890018	3896812	+	EFCAB9	ENSBTAG00000008876	EF-hand calcium binding domain 9 [Source:HGNC Symbol;Acc:HGNC:34530]	+	gene	overlapping	0	31108732	28023325	15672165	32559284
Chr20:4317973-4323611	20	4317973	4323611	+	null					Not found	0	4156363	41345066	2096888	30512611
Chr20:4329281-4335915	20	4329281	4335915	+	null					Not found	0	29242638	32850826	16711119	25161203
Chr20:5277392-5285421	20	5277392	5285421	+	null					Not found	0	3308537	31328032	17232983	27835577
Chr20:5285428-5290392	20	5285428	5290392	+	null					Not found	0	33651882	2946014	15555921	28427914
Chr20:6842041-6849249	20	6842041	6849249	+	ENC1	ENSBTAG00000026369	ectodermal-neural cortex 1 [Source:VGNC Symbol;Acc:VGNC:28489]	+	gene	overlapping	0	43066727	4090847	28524567	36441776
Chr20:11873563-11886801	20	11873563	11886801	+	null					Not found	0	3818219	31669752	5240172	35702587
Chr20:14289050-14301790	20	14289050	14301790	+	null					Not found	0	26222437	3203228	13985704	28248882
Chr20:15464113-15479402	20	15464113	15479402	+	null					Not found	0	2841892	17783962	42480064	28095854
Chr20:16342554-16349948	20	16342554	16349948	+	null					Not found	0	14578916	16074623	35940987	14175948
Chr20:28802851-28815204	20	28802851	28815204	+	null					Not found	0	17979162	162514	25433876	15437406
Chr20:30090934-30106549	20	30090934	30106549	+	null					Not found	0	15119976	14959089	2706786	14945492
Chr20:30106572-30120909	20	30106572	30120909	+	null					Not found	0	9824499	65875087	23296423	14866184
Chr20:31423827-31431862	20	31423827	31431862	+	null					Not found	0	26944174	1673006	8140763	22712399
Chr20:33638677-33654788	20	33638677	33654788	+	CARD6	ENSBTAG00000014374	caspase recruitment domain family member 6 [Source:VGNC Symbol;Acc:VGNC:26763]	-	gene	overlapping	0	26266235	28686045	15052275	29743103
Chr20:35032002-35044220	20	35032002	35044220	+	DAB2	ENSBTAG00000016152	DAB2, clathrin adaptor protein [Source:VGNC Symbol;Acc:VGNC:27865]	+	gene	overlapping	0	38937214	44662724	25995655	39520737
Chr20:35044539-35055917	20	35044539	35055917	+	DAB2	ENSBTAG00000016152	DAB2, clathrin adaptor protein [Source:VGNC Symbol;Acc:VGNC:27865]	+	gene	overlapping	0	36943077	40248165	27820288	4169527
Chr20:35991257-35997562	20	35991257	35997562	+	null					Not found	0	33190624	26601274	14698122	24909624
Chr20:37597913-37605429	20	37597913	37605429	+	SLC1A3	ENSBTAG00000018245	solute carrier family 1 member 3 [Source:VGNC Symbol;Acc:VGNC:34713]	-	gene	overlapping	0	38875698	3739163	23205458	43045418
Chr20:41474697-41482893	20	41474697	41482893	+	null					Not found	0	41778866	26983458	158582945	37441734
Chr20:44103339-44118097	20	44103339	44118097	+	null					Not found	0	3495374	36921818	5257174	26902721
Chr20:44736642-44754240	20	44736642	44754240	+	null					Not found	0	8845	11715059	25251474	14330812
Chr20:45086643-45104378	20	45086643	45104378	+	null					Not found	0	17370642	1192658	3298191	267536
Chr20:46472921-46491833	20	46472921	46491833	+	null					Not found	0	15343662	20888187	3534464	16979748
Chr20:51097345-51115731	20	51097345	51115731	+	null					Not found	0	3267133	26090887	4530377	3449203
Chr20:54490119-54506362	20	54490119	54506362	+	null					Not found	0	17392342	27725586	31546526	14512423
Chr20:56550528-56556675	20	56550528	56556675	+	MYO10	ENSBTAG00000020126	myosin X [Source:VGNC Symbol;Acc:VGNC:31811]	+	gene	overlapping	0	4911985	4880632	3496124	4942388
Chr20:56679504-56685188	20	56679504	56685188	+	null					Not found	0	21392662	2309954	13487134	21078648
Chr20:56856284-56867795	20	56856284	56867795	+	null					Not found	0	15290633	18766115	31241629	18177425
Chr20:60612506-60629109	20	60612506	60629109	+	null					Not found	0	19271465	17810095	37885902	19314568
Chr20:62426839-62435232	20	62426839	62435232	+	CTNND2	ENSBTAG00000017222	catenin delta 2 [Source:VGNC Symbol;Acc:VGNC:27806]	+	gene	overlapping	0	3652534	3348792	16122877	327596
Chr20:62877076-62881525	20	62877076	62881525	+	null					Not found	0	25777552	29561249	8148016	21735735
Chr20:62881550-62886242	20	62881550	62886242	+	null					Not found	0	34404854	40983643	15418626	4233234
Chr20:62904752-62911037	20	62904752	62911037	+	null					Not found	0	40130295	206265	12187149	25952608
Chr20:65939246-65942665	20	65939246	65942665	+	null					Not found	0	46704292	45261883	25311958	40745842
Chr20:67788946-67791283	20	67788946	67791283	+	ICE1	ENSBTAG00000018501	interactor of little elongation complex ELL subunit 1 [Source:VGNC Symbol;Acc:VGNC:30026]	-	gene	overlapping	0	5919911	52839256	47300537	55277893
Chr20:67812460-67814019	20	67812460	67814019	+	ICE1	ENSBTAG00000018501	interactor of little elongation complex ELL subunit 1 [Source:VGNC Symbol;Acc:VGNC:30026]	-	gene	overlapping	0	52846455	4503564	35626926	56881905
Chr20:67957160-67964626	20	67957160	67964626	+	ADAMTS16	ENSBTAG00000018460	ADAM metallopeptidase with thrombospondin type 1 motif 16 [Source:VGNC Symbol;Acc:VGNC:25620]	-	gene	overlapping	0	4258808	4197186	23758512	3967385
Chr20:68859769-68865079	20	68859769	68865079	+	null					Not found	0	70894847	1274544	24939579	7179504
Chr20:68865116-68871436	20	68865116	68871436	+	null					Not found	0	12349186	16632711	2688726	15646372
Chr20:70682773-70685129	20	70682773	70685129	+	null					Not found	0	4887476	6297971	14296179	51845307
Chr20:70929344-70930617	20	70929344	70930617	+	IRX4	ENSBTAG00000015907	iroquois homeobox 4 [Source:VGNC Symbol;Acc:VGNC:30288]	+	gene	overlapping	0	3594975	33683804	11431077	37421574
Chr20:70930639-70931920	20	70930639	70931920	+	IRX4	ENSBTAG00000015907	iroquois homeobox 4 [Source:VGNC Symbol;Acc:VGNC:30288]	+	gene	overlapping	0	38531616	330078	11566925	3204394
Chr20:70931958-70933104	20	70931958	70933104	+	IRX4	ENSBTAG00000015907	iroquois homeobox 4 [Source:VGNC Symbol;Acc:VGNC:30288]	+	gene	overlapping	0	28182667	23370232	560897	2559479
Chr20:70974935-70977319	20	70974935	70977319	+	null					Not found	0	45719467	3391897	20467598	3042843
Chr20:71080096-71082279	20	71080096	71082279	+	null					Not found	0	34409542	29887318	1381168	27581234
Chr20:71084220-71086439	20	71084220	71086439	+	null					Not found	0	34366657	31885052	2243272	3718874
Chr20:71215657-71218721	20	71215657	71218721	+	null					Not found	0	3403694	3747384	21691652	43516823
Chr20:71220978-71222551	20	71220978	71222551	+	null					Not found	0	3845794	39113594	25402088	36690533
Chr20:71237303-71239062	20	71237303	71239062	+	CLPTM1L	ENSBTAG00000001329	CLPTM1 like [Source:VGNC Symbol;Acc:VGNC:27461]	+	gene	overlapping	0	38045513	36856335	50694084	29645525
Chr20:71285581-71287414	20	71285581	71287414	+	SLC6A18	ENSBTAG00000012559	solute carrier family 6 member 18 [Source:HGNC Symbol;Acc:HGNC:26441]	-	gene	overlapping	0	44030388	41302345	26560387	38768864
Chr20:71292931-71294703	20	71292931	71294703	+	SLC6A18	ENSBTAG00000012559	solute carrier family 6 member 18 [Source:HGNC Symbol;Acc:HGNC:26441]	-	gene	overlapping	0	41807552	40124268	21285805	43838493
Chr20:71308673-71311083	20	71308673	71311083	+	SLC6A19	ENSBTAG00000045695	solute carrier family 6 member 19 [Source:VGNC Symbol;Acc:VGNC:34919]	-	gene	overlapping	0	42014427	46649925	33248207	44440075
Chr20:71417703-71419638	20	71417703	71419638	+	SLC12A7	ENSBTAG00000006775	solute carrier family 12 member 7 [Source:VGNC Symbol;Acc:VGNC:34670]	+	gene	overlapping	0	47531055	50946472	31246181	4422512
Chr20:71501586-71506907	20	71501586	71506907	+	TRIP13	ENSBTAG00000006972	thyroid hormone receptor interactor 13 [Source:VGNC Symbol;Acc:VGNC:36359]	-	gene	overlapping	0	56525703	6327501	47131004	63243645
Chr21:2502043-2513953	21	2502043	2513953	+	null					Not found	0	16792719	17592966	27059713	16497778
Chr21:2918736-2924278	21	2918736	2924278	+	ATP10A	ENSBTAG00000027081	ATPase phospholipid transporting 10A (putative) [Source:HGNC Symbol;Acc:HGNC:13542]	-	gene	overlapping	0	50624546	58029186	37317303	5454702
Chr21:2938576-2943222	21	2938576	2943222	+	ATP10A	ENSBTAG00000027081	ATPase phospholipid transporting 10A (putative) [Source:HGNC Symbol;Acc:HGNC:13542]	-	gene	overlapping	0	37386562	34999275	21882957	3912498
Chr21:4791013-4806176	21	4791013	4806176	+	null					Not found	0	28302757	26533997	433291	3213737
Chr21:6127434-6137522	21	6127434	6137522	+	null					Not found	0	34326008	33757763	16456396	28414936
Chr21:7161637-7174881	21	7161637	7174881	+	MEF2A	ENSBTAG00000010649	myocyte enhancer factor 2A [Source:VGNC Symbol;Acc:VGNC:31372]	-	gene	overlapping	0	37078503	39326084	5705755	38823315
Chr21:8121818-8126189	21	8121818	8126189	+	null					Not found	0	34513367	3462732	47906773	3522092
Chr21:8222598-8224556	21	8222598	8224556	+	IGF1R	ENSBTAG00000021527	insulin like growth factor 1 receptor [Source:VGNC Symbol;Acc:VGNC:30077]	+	gene	overlapping	0	2219179	24417776	34681046	18484642
Chr21:10783046-10785999	21	10783046	10785999	+	null					Not found	0	28719866	24442602	8616525	20323687
Chr21:11041198-11054257	21	11041198	11054257	+	null					Not found	0	2058272	22293684	395058	30415228
Chr21:11167660-11182636	21	11167660	11182636	+	null					Not found	0	21845713	19698582	37824978	16602573
Chr21:16005116-16016369	21	16005116	16016369	+	ENSBTAG00000021064	ENSBTAG00000021064	No description	+	gene	overlapping	0	17296526	18293373	3380554	13480091
Chr21:16016400-16030299	21	16016400	16030299	+	ENSBTAG00000021064	ENSBTAG00000021064	No description	+	gene	overlapping	0	11901139	14319712	30994146	15586083
Chr21:16913557-16916175	21	16913557	16916175	+	null					Not found	0	35940186	38277805	55386974	35700962
Chr21:21098712-21105139	21	21098712	21105139	+	ABHD2	ENSBTAG00000019954	abhydrolase domain containing 2 [Source:VGNC Symbol;Acc:VGNC:25500]	+	gene	overlapping	0	40976738	32967724	1807834	28618788
Chr21:21633819-21636967	21	21633819	21636967	+	ANPEP	ENSBTAG00000016881	alanyl aminopeptidase, membrane [Source:VGNC Symbol;Acc:VGNC:25960]	-	gene	overlapping	0	27965006	2638737	15513045	2597305
Chr21:21908312-21911763	21	21908312	21911763	+	IDH2	ENSBTAG00000014093	Isocitrate dehydrogenase [NADP], mitochondrial [Source:UniProtKB/Swiss-Prot;Acc:Q04467]	-	gene	overlapping	0	3434316	4446006	2341912	35083664
Chr21:22386177-22392280	21	22386177	22392280	+	null					Not found	0	21175734	20882328	8876372	1807207
Chr21:25775704-25780442	21	25775704	25780442	+	RASGRF1	ENSBTAG00000019940	Ras protein specific guanine nucleotide releasing factor 1 [Source:VGNC Symbol;Acc:VGNC:33745]	-	gene	overlapping	0	29921158	28365278	16140362	29282728
Chr21:27124764-27133794	21	27124764	27133794	+	SNORA1	ENSBTAG00000042941	Small nucleolar RNA SNORA1 [Source:RFAM;Acc:RF00408]	-	gene	overlapping	0	360366	32388832	20704298	2941136
Chr21:27257272-27263899	21	27257272	27263899	+	CEMIP	ENSBTAG00000007431	cell migration inducing hyaluronan binding protein [Source:VGNC Symbol;Acc:VGNC:27172]	+	gene	overlapping	0	41555088	28249594	143939	35402622
Chr21:29567652-29572501	21	29567652	29572501	+	PCSK6	ENSBTAG00000006675	proprotein convertase subtilisin/kexin type 6 [Source:HGNC Symbol;Acc:HGNC:8569]	+	gene	overlapping	0	46837475	4534722	28168173	4160835
Chr21:29672303-29677988	21	29672303	29677988	+	PCSK6	ENSBTAG00000006675	proprotein convertase subtilisin/kexin type 6 [Source:HGNC Symbol;Acc:HGNC:8569]	+	gene	overlapping	0	4296084	46837475	29027308	4088341
Chr21:30889905-30893127	21	30889905	30893127	+	ADAMTS7	ENSBTAG00000001396	ADAM metallopeptidase with thrombospondin type 1 motif 7 [Source:HGNC Symbol;Acc:HGNC:223]	+	gene	overlapping	0	6013102	59569405	4843703	6439635
Chr21:32664146-32669379	21	32664146	32669379	+	PSTPIP1	ENSBTAG00000021144	proline-serine-threonine phosphatase interacting protein 1 [Source:VGNC Symbol;Acc:VGNC:33486]	+	gene	overlapping	0	44830124	3280024	22118544	35433853
Chr21:33291284-33293248	21	33291284	33293248	+	LINGO1	ENSBTAG00000023147	leucine rich repeat and Ig domain containing 1 [Source:VGNC Symbol;Acc:VGNC:30899]	-	gene	overlapping	0	30210266	20328392	12784868	24113434
Chr21:33293257-33296578	21	33293257	33296578	+	LINGO1	ENSBTAG00000023147	leucine rich repeat and Ig domain containing 1 [Source:VGNC Symbol;Acc:VGNC:30899]	-	gene	overlapping	0	30261545	25870352	18367357	33719078
Chr21:33296674-33302103	21	33296674	33302103	+	null					Not found	0	41082474	43228115	2519192	43883923
Chr21:33322733-33328902	21	33322733	33328902	+	null					Not found	0	22818768	25269297	9434683	2113547
Chr21:33370204-33375373	21	33370204	33375373	+	null					Not found	0	32619728	2849503	1444288	234947
Chr21:33382580-33388309	21	33382580	33388309	+	null					Not found	0	36719925	22171944	13232447	31924715
Chr21:33388337-33397303	21	33388337	33397303	+	null					Not found	0	2643385	26516792	12977611	28666073
Chr21:33397304-33403226	21	33397304	33403226	+	null					Not found	0	323108	28655651	1335744	31347883
Chr21:33414767-33421581	21	33414767	33421581	+	null					Not found	0	28883427	27006514	15343937	2206864
Chr21:33471495-33478207	21	33471495	33478207	+	null					Not found	0	50312332	46231297	29284763	41965366
Chr21:33490983-33496722	21	33490983	33496722	+	null					Not found	0	385364	38760727	19681602	36489674
Chr21:33496744-33503402	21	33496744	33503402	+	null					Not found	0	40116978	33120316	22102821	28922804
Chr21:37619364-37635527	21	37619364	37635527	+	null					Not found	0	2926073	328965	4395337	33051804
Chr21:38088142-38105265	21	38088142	38105265	+	null					Not found	0	3003115	31752754	4009912	30763985
Chr21:38629520-38646093	21	38629520	38646093	+	null					Not found	0	41874344	42270153	5142859	49253452
Chr21:39272279-39288375	21	39272279	39288375	+	null					Not found	0	23542809	28088326	40215843	22179228
Chr21:40277352-40290771	21	40277352	40290771	+	null					Not found	0	28433018	3326695	43554417	32334755
Chr21:40355084-40373117	21	40355084	40373117	+	null					Not found	0	28853153	27917854	40387405	20408579
Chr21:40391090-40405933	21	40391090	40405933	+	null					Not found	0	28975729	2247988	47283623	26239279
Chr21:41009103-41020419	21	41009103	41020419	+	null					Not found	0	15834098	12792355	31456547	23824547
Chr21:42395665-42407836	21	42395665	42407836	+	GPR33	ENSBTAG00000010536	G protein-coupled receptor 33 (gene/pseudogene) [Source:HGNC Symbol;Acc:HGNC:4489]	-	gene	overlapping	0	131449995	11981689	23726217	10199993
Chr21:44702540-44703302	21	44702540	44703302	+	NPAS3	ENSBTAG00000004462	neuronal PAS domain protein 3 [Source:HGNC Symbol;Acc:HGNC:19311]	+	gene	overlapping	0	2368717	15259111	56088924	20274876
Chr21:44703303-44707073	21	44703303	44707073	+	NPAS3	ENSBTAG00000004462	neuronal PAS domain protein 3 [Source:HGNC Symbol;Acc:HGNC:19311]	+	gene	overlapping	0	3296557	18077671	40224586	25529224
Chr21:46199027-46200028	21	46199027	46200028	+	null					Not found	0	13412303	15564523	2965686	13270517
Chr21:48718444-48735770	21	48718444	48735770	+	null					Not found	0	1764489	151435375	31583996	21489525
Chr21:51280798-51292917	21	51280798	51292917	+	null					Not found	0	10002978	6972145	25970945	11673864
Chr21:52800517-52820066	21	52800517	52820066	+	null					Not found	0	4030218	3803185	47148247	26971802
Chr21:52898583-52915685	21	52898583	52915685	+	null					Not found	0	2458753	36771633	45244667	34810863
Chr21:53678252-53692501	21	53678252	53692501	+	null					Not found	0	24853357	26407146	38450363	25128048
Chr21:53816044-53832685	21	53816044	53832685	+	null					Not found	0	18397602	20838495	38275658	22774101
Chr21:54178925-54196136	21	54178925	54196136	+	null					Not found	0	24574547	2507192	36273685	23129969
Chr21:54347460-54365608	21	54347460	54365608	+	null					Not found	0	20614845	20669567	35544384	30300194
Chr21:54404953-54415415	21	54404953	54415415	+	null					Not found	0	35645008	30480425	6333688	29688961
Chr21:54415422-54426021	21	54415422	54426021	+	null					Not found	0	22408491	2268191	44703568	23380404
Chr21:57448902-57457037	21	57448902	57457037	+	null					Not found	0	3839661	38857834	25254076	4030005
Chr21:57937197-57941995	21	57937197	57941995	+	RIN3	ENSBTAG00000010416	Ras and Rab interactor 3 [Source:HGNC Symbol;Acc:HGNC:18751]	+	gene	overlapping	0	30558952	27496082	11925906	27320728
Chr21:59775541-59783706	21	59775541	59783706	+	SERPINA5	ENSBTAG00000004063	Plasma serine protease inhibitor [Source:UniProtKB/Swiss-Prot;Acc:Q9N2I2]	+	gene	overlapping	0	20867609	2962817	10858179	22028585
Chr21:59851845-59857636	21	59851845	59857636	+	null					Not found	0	3997496	40846153	25153584	3854368
Chr21:59873514-59875826	21	59873514	59875826	+	null					Not found	0	5175028	4343524	2634827	42984303
Chr21:59875827-59878565	21	59875827	59878565	+	null					Not found	0	55204403	50849674	3437679	44632168
Chr21:59878624-59883435	21	59878624	59883435	+	null					Not found	0	46893917	44198936	30135912	37643814
Chr21:59905924-59910709	21	59905924	59910709	+	null					Not found	0	44778282	39054165	21601322	34503582
Chr21:61167922-61175256	21	61167922	61175256	+	null					Not found	0	44307056	38807503	2289507	3245351
Chr21:61850313-61855289	21	61850313	61855289	+	SYNE3	ENSBTAG00000003526	spectrin repeat containing nuclear envelope family member 3 [Source:VGNC Symbol;Acc:VGNC:35522]	-	gene	overlapping	0	37834183	3148605	17735992	37711895
Chr21:61894287-61899580	21	61894287	61899580	+	SYNE3	ENSBTAG00000003526	spectrin repeat containing nuclear envelope family member 3 [Source:VGNC Symbol;Acc:VGNC:35522]	-	gene	overlapping	0	41211254	34598335	21478746	34372982
Chr21:61910573-61915975	21	61910573	61915975	+	SYNE3	ENSBTAG00000003526	spectrin repeat containing nuclear envelope family member 3 [Source:VGNC Symbol;Acc:VGNC:35522]	-	gene	overlapping	0	34212257	3379011	18992292	32117382
Chr21:63042436-63045800	21	63042436	63045800	+	null					Not found	0	47687717	4687569	19810228	3283507
Chr21:63210334-63216880	21	63210334	63216880	+	null					Not found	0	32828037	32618973	17420023	3660441
Chr21:63231988-63239131	21	63231988	63239131	+	null					Not found	0	31783903	30326273	20358982	35571274
Chr21:63239136-63247256	21	63239136	63247256	+	null					Not found	0	38590527	40318657	2197705	40241467
Chr21:63268938-63277715	21	63268938	63277715	+	null					Not found	0	3185698	32143745	167905	29675297
Chr21:63371795-63377619	21	63371795	63377619	+	null					Not found	0	35836227	46363457	14222129	37357555
Chr21:65836698-65841957	21	65836698	65841957	+	null					Not found	0	27675526	27111809	79356365	21866467
Chr21:65850547-65854463	21	65850547	65854463	+	BCL11B	ENSBTAG00000018019	B-cell CLL/lymphoma 11B [Source:HGNC Symbol;Acc:HGNC:13222]	-	gene	overlapping	0	46687145	41890312	26281942	40058376
Chr21:65857999-65860716	21	65857999	65860716	+	BCL11B	ENSBTAG00000018019	B-cell CLL/lymphoma 11B [Source:HGNC Symbol;Acc:HGNC:13222]	-	gene	overlapping	0	47489223	18605871	11102662	30785208
Chr21:65864977-65868383	21	65864977	65868383	+	BCL11B	ENSBTAG00000018019	B-cell CLL/lymphoma 11B [Source:HGNC Symbol;Acc:HGNC:13222]	-	gene	overlapping	0	5545655	4363884	244373	4720288
Chr21:65868404-65871949	21	65868404	65871949	+	BCL11B	ENSBTAG00000018019	B-cell CLL/lymphoma 11B [Source:HGNC Symbol;Acc:HGNC:13222]	-	gene	overlapping	0	60805546	3860109	217576	45591515
Chr21:65871998-65876316	21	65871998	65876316	+	BCL11B	ENSBTAG00000018019	B-cell CLL/lymphoma 11B [Source:HGNC Symbol;Acc:HGNC:13222]	-	gene	overlapping	0	5362697	3754731	23184273	37553486
Chr21:65876339-65881288	21	65876339	65881288	+	BCL11B	ENSBTAG00000018019	B-cell CLL/lymphoma 11B [Source:HGNC Symbol;Acc:HGNC:13222]	-	gene	overlapping	0	45125877	28129723	13725352	3763908
Chr21:65881332-65884822	21	65881332	65884822	+	BCL11B	ENSBTAG00000018019	B-cell CLL/lymphoma 11B [Source:HGNC Symbol;Acc:HGNC:13222]	-	gene	overlapping	0	4395216	30743277	13258288	43396736
Chr21:65884837-65888330	21	65884837	65888330	+	BCL11B	ENSBTAG00000018019	B-cell CLL/lymphoma 11B [Source:HGNC Symbol;Acc:HGNC:13222]	-	gene	overlapping	0	48502563	41460415	18417542	53147606
Chr21:65919992-65923624	21	65919992	65923624	+	BCL11B	ENSBTAG00000018019	B-cell CLL/lymphoma 11B [Source:HGNC Symbol;Acc:HGNC:13222]	-	gene	overlapping	0	47510136	3930611	19193525	4038197
Chr21:65923628-65926584	21	65923628	65926584	+	BCL11B	ENSBTAG00000018019	B-cell CLL/lymphoma 11B [Source:HGNC Symbol;Acc:HGNC:13222]	-	gene	overlapping	0	44361217	34221798	17654799	26086811
Chr21:66360252-66363896	21	66360252	66363896	+	EML1	ENSBTAG00000013491	echinoderm microtubule associated protein like 1 [Source:HGNC Symbol;Acc:HGNC:3330]	+	gene	overlapping	0	4558627	4433068	29992083	46242264
Chr21:66363956-66369359	21	66363956	66369359	+	EML1	ENSBTAG00000013491	echinoderm microtubule associated protein like 1 [Source:HGNC Symbol;Acc:HGNC:3330]	+	gene	overlapping	0	47812157	4864214	28432589	35834465
Chr21:66369364-66374338	21	66369364	66374338	+	EML1	ENSBTAG00000013491	echinoderm microtubule associated protein like 1 [Source:HGNC Symbol;Acc:HGNC:3330]	+	gene	overlapping	0	4575598	4080207	24313606	3982561
Chr21:66724749-66727365	21	66724749	66727365	+	EVL	ENSBTAG00000009293	Enah/Vasp-like [Source:VGNC Symbol;Acc:VGNC:28636]	+	gene	overlapping	0	60784634	63945866	46930748	56905624
Chr21:67381936-67384614	21	67381936	67384614	+	null					Not found	0	34545662	36462425	18583124	31668695
Chr21:67392264-67396530	21	67392264	67396530	+	null					Not found	0	3893288	3830465	19534702	28120386
Chr21:67437346-67440944	21	67437346	67440944	+	null					Not found	0	22532234	28369425	12627563	24872702
Chr21:67456307-67462190	21	67456307	67462190	+	bta-mir-370	ENSBTAG00000029782	bta-mir-370 [Source:miRBase;Acc:MI0009814]	+	gene	overlapping	0	27403173	25316072	14130838	31021362
Chr21:67606904-67610785	21	67606904	67610785	+	null					Not found	0	53447838	47243748	36219322	488824
Chr21:67642090-67646059	21	67642090	67646059	+	null					Not found	0	32871807	29875282	17920643	29659922
Chr21:67923760-67929343	21	67923760	67929343	+	null					Not found	0	29195112	3074346	19293024	30471636
Chr21:67978812-67982733	21	67978812	67982733	+	null					Not found	0	23332258	24829998	8240861	20900723
Chr21:68117174-68120393	21	68117174	68120393	+	null					Not found	0	26299797	26133753	13385915	22702076
Chr21:68389604-68393764	21	68389604	68393764	+	PPP2R5C	ENSBTAG00000020192	protein phosphatase 2 regulatory subunit B'gamma [Source:VGNC Symbol;Acc:VGNC:33262]	+	gene	overlapping	0	23372438	30635317	44214546	30528484
Chr21:68524913-68528212	21	68524913	68528212	+	DYNC1H1	ENSBTAG00000016598	cytoplasmic dynein 1 heavy chain 1 [Source:RefSeq peptide;Acc:NP_001193067]	+	gene	overlapping	0	56418335	5950917	43068993	6217357
Chr21:69114763-69117949	21	69114763	69117949	+	null					Not found	0	4289696	37817616	22602903	3887293
Chr21:69282893-69284726	21	69282893	69284726	+	CDC42BPB	ENSBTAG00000016456	CDC42 binding protein kinase beta [Source:VGNC Symbol;Acc:VGNC:27070]	-	gene	overlapping	0	5329204	54026394	4571004	55410816
Chr21:69822876-69824209	21	69822876	69824209	+	TRMT61A	ENSBTAG00000031327	tRNA methyltransferase 61A [Source:VGNC Symbol;Acc:VGNC:36375]	+	gene	overlapping	0	39052074	3745085	55930916	4272607
Chr21:70291121-70293812	21	70291121	70293812	+	ASPG	ENSBTAG00000017194	Bos taurus asparaginase (ASPG), mRNA. [Source:RefSeq mRNA;Acc:NM_001305013]	+	gene	overlapping	0	29295341	4275355	1954973	28720215
Chr21:70316710-70318815	21	70316710	70318815	+	KIF26A	ENSBTAG00000021904	kinesin family member 26A [Source:HGNC Symbol;Acc:HGNC:20226]	+	gene	overlapping	0	3839	4222494	13768447	3380429
Chr21:70321405-70323711	21	70321405	70323711	+	KIF26A	ENSBTAG00000021904	kinesin family member 26A [Source:HGNC Symbol;Acc:HGNC:20226]	+	gene	overlapping	0	3018872	3357888	14258056	22286518
Chr21:70325667-70327826	21	70325667	70327826	+	KIF26A	ENSBTAG00000021904	kinesin family member 26A [Source:HGNC Symbol;Acc:HGNC:20226]	+	gene	overlapping	0	50565884	50230633	2691213	39764137
Chr21:70329968-70332325	21	70329968	70332325	+	KIF26A	ENSBTAG00000021904	kinesin family member 26A [Source:HGNC Symbol;Acc:HGNC:20226]	+	gene	overlapping	0	4681057	48187927	27256866	43263927
Chr21:70354587-70356649	21	70354587	70356649	+	null					Not found	0	33510216	41052807	21644331	38990112
Chr21:70356667-70358942	21	70356667	70358942	+	null					Not found	0	30812817	463076	14050928	26117146
Chr21:70697587-70699920	21	70697587	70699920	+	null					Not found	0	32222374	30674528	14526685	5090121
Chr21:70856677-70858450	21	70856677	70858450	+	ADSSL1	ENSBTAG00000017616	adenylosuccinate synthase like 1 [Source:VGNC Symbol;Acc:VGNC:25701]	+	gene	overlapping	0	30893497	35581276	1665684	31458042
Chr21:71290889-71292649	21	71290889	71292649	+	ENSBTAG00000046364	ENSBTAG00000046364	No description	+	gene	overlapping	0	4688717	4837191	27637646	49443733
Chr22:6208444-6211005	22	6208444	6211005	+	OSBPL10	ENSBTAG00000009194	oxysterol binding protein like 10 [Source:VGNC Symbol;Acc:VGNC:32458]	-	gene	overlapping	0	42960457	43745583	6287788	4400757
Chr22:7072010-7076908	22	7072010	7076908	+	DYNC1LI1	ENSBTAG00000014700	dynein cytoplasmic 1 light intermediate chain 1 [Source:VGNC Symbol;Acc:VGNC:28272]	-	gene	overlapping	0	27557158	36853508	5398777	34360477
Chr22:7312449-7317465	22	7312449	7317465	+	TRIM71	ENSBTAG00000022744	E3 ubiquitin-protein ligase TRIM71 [Source:UniProtKB/Swiss-Prot;Acc:E1BJS7]	+	gene	overlapping	0	31852772	38497646	5363055	33894646
Chr22:7317583-7323099	22	7317583	7323099	+	TRIM71	ENSBTAG00000022744	E3 ubiquitin-protein ligase TRIM71 [Source:UniProtKB/Swiss-Prot;Acc:E1BJS7]	+	gene	overlapping	0	4171947	40829838	5606189	37566204
Chr22:8355263-8364068	22	8355263	8364068	+	null					Not found	0	4577277	4867011	34199318	45246567
Chr22:10718986-10723836	22	10718986	10723836	+	TRANK1	ENSBTAG00000021452	tetratricopeptide repeat and ankyrin repeat containing 1 [Source:VGNC Symbol;Acc:VGNC:36282]	+	gene	overlapping	0	49462933	5152872	38244812	5078913
Chr22:14039631-14048873	22	14039631	14048873	+	null					Not found	0	3930717	338955	5564686	4006911
Chr22:14393300-14400944	22	14393300	14400944	+	null					Not found	0	41833748	4291249	29000135	4414766
Chr22:15624264-15628918	22	15624264	15628918	+	null					Not found	0	4845018	3514898	27459965	44305202
Chr22:19223658-19239879	22	19223658	19239879	+	GRM7	ENSBTAG00000013047	glutamate metabotropic receptor 7 [Source:VGNC Symbol;Acc:VGNC:29662]	-	gene	overlapping	0	332468	32531612	4853985	29806791
Chr22:19270295-19289183	22	19270295	19289183	+	GRM7	ENSBTAG00000013047	glutamate metabotropic receptor 7 [Source:VGNC Symbol;Acc:VGNC:29662]	-	gene	overlapping	0	30198357	36464146	4576373	35654606
Chr22:19689969-19702586	22	19689969	19702586	+	null					Not found	0	12482157	904862	3502478	12719603
Chr22:19810615-19826684	22	19810615	19826684	+	null					Not found	0	1281783	9373155	24332314	15683433
Chr22:19882284-19902018	22	19882284	19902018	+	null					Not found	0	1681661	12131277	307352	11841496
Chr22:20895661-20908809	22	20895661	20908809	+	null					Not found	0	3022862	32502094	46884804	30665642
Chr22:21488059-21494272	22	21488059	21494272	+	BHLHE40	ENSBTAG00000009863	basic helix-loop-helix family member e40 [Source:VGNC Symbol;Acc:VGNC:26486]	-	gene	overlapping	0	16893026	1530157	29943275	11354833
Chr22:21498326-21499595	22	21498326	21499595	+	BHLHE40	ENSBTAG00000009863	basic helix-loop-helix family member e40 [Source:VGNC Symbol;Acc:VGNC:26486]	-	gene	overlapping	0	14939937	12366083	32665005	13125157
Chr22:21895880-21907065	22	21895880	21907065	+	null					Not found	0	31865204	371875	4857307	3511633
Chr22:22330699-22344237	22	22330699	22344237	+	null					Not found	0	3437679	389544	50506535	3741932
Chr22:24565104-24584037	22	24565104	24584037	+	null					Not found	0	121613455	14808204	2540824	130486765
Chr22:25011344-25030827	22	25011344	25030827	+	null					Not found	0	16869932	145607605	29556606	14973191
Chr22:26527194-26543908	22	26527194	26543908	+	null					Not found	0	15673077	17211357	3088015	22168741
Chr22:26579237-26594070	22	26579237	26594070	+	null					Not found	0	8041616	7250932	19264833	61806164
Chr22:26876269-26894078	22	26876269	26894078	+	null					Not found	0	27025944	1876456	38937683	27043852
Chr22:26908246-26923953	22	26908246	26923953	+	null					Not found	0	78394675	6730622	26499205	99821005
Chr22:26923959-26944853	22	26923959	26944853	+	null					Not found	0	21648882	17272223	3707587	2539231
Chr22:27001631-27019457	22	27001631	27019457	+	null					Not found	0	2693462	2127994	37465145	27564833
Chr22:28505369-28506405	22	28505369	28506405	+	PDZRN3	ENSBTAG00000018644	PDZ domain containing ring finger 3 [Source:VGNC Symbol;Acc:VGNC:32731]	+	gene	overlapping	0	22195417	27127138	39887905	20495632
Chr22:29466752-29475189	22	29466752	29475189	+	null					Not found	0	3221559	23585497	12745761	23919577
Chr22:29484122-29492697	22	29484122	29492697	+	null					Not found	0	26122595	28883858	1221373	24246008
Chr22:30179251-30180813	22	30179251	30180813	+	null					Not found	0	16206125	17815601	2738578	18199654
Chr22:30749655-30758381	22	30749655	30758381	+	FOXP1	ENSBTAG00000016533	forkhead box P1 [Source:VGNC Symbol;Acc:VGNC:29101]	+	gene	overlapping	0	3985602	32158424	5266163	39836277
Chr22:31701000-31712693	22	31701000	31712693	+	null					Not found	0	32350872	3327785	43819683	31668089
Chr22:40565533-40580708	22	40565533	40580708	+	null					Not found	0	24972736	23597248	4529447	28623589
Chr22:42054405-42060800	22	42054405	42060800	+	FHIT	ENSBTAG00000014418	fragile histidine triad [Source:VGNC Symbol;Acc:VGNC:28998]	+	gene	overlapping	0	41885906	43304947	60225628	39391106
Chr22:43762030-43768982	22	43762030	43768982	+	FLNB	ENSBTAG00000022004	filamin B [Source:VGNC Symbol;Acc:VGNC:29034]	-	gene	overlapping	0	22351774	19988491	33856716	21591127
Chr22:46246860-46254104	22	46246860	46254104	+	null					Not found	0	51421085	47527245	36132866	46929176
Chr22:46346037-46357404	22	46346037	46357404	+	null					Not found	0	30071688	34563038	19220821	25374989
Chr22:48116002-48122942	22	48116002	48122942	+	null					Not found	0	25178362	31780497	17991245	342855
Chr22:48639542-48645920	22	48639542	48645920	+	ITIH3	ENSBTAG00000007846	inter-alpha-trypsin inhibitor heavy chain 3 [Source:VGNC Symbol;Acc:VGNC:30335]	-	gene	overlapping	0	42978004	46561996	29956984	41651424
Chr22:50323598-50328048	22	50323598	50328048	+	CISH	ENSBTAG00000022622	cytokine inducible SH2 containing protein [Source:VGNC Symbol;Acc:VGNC:27374]	+	gene	overlapping	0	5103034	54624924	3930291	54228333
Chr22:50503554-50509229	22	50503554	50509229	+	null					Not found	0	5169878	53985035	36980774	52675846
Chr22:50946009-50950719	22	50946009	50950719	+	ENSBTAG00000040083	ENSBTAG00000040083	No description	+	gene	overlapping	0	33707516	28482912	17865915	23849125
Chr22:51489230-51492686	22	51489230	51492686	+	QARS	ENSBTAG00000018928	glutaminyl-tRNA synthetase [Source:VGNC Symbol;Acc:VGNC:33595]	+	gene	overlapping	0	4886494	45440796	3439739	43724445
Chr22:53338286-53341556	22	53338286	53341556	+	ENSBTAG00000005019	ENSBTAG00000005019	No description	+	gene	overlapping	0	4286973	38571	5591435	3939759
Chr22:53477701-53488686	22	53477701	53488686	+	LRRC2	ENSBTAG00000008013	leucine rich repeat containing 2 [Source:HGNC Symbol;Acc:HGNC:14676]	+	gene	overlapping	0	33102192	32658813	21489468	30148354
Chr22:53849515-53855351	22	53849515	53855351	+	CCR1	ENSBTAG00000019428	No description	+	gene	overlapping	0	4939019	50201115	32524273	49590736
[truncated: 615 more rows]
