# Supplementary material for: Culture Medium and Sex Drive Epigenetic Reprogramming in Preimplantation Bovine Embryos
Source: Int J Mol Sci. 2021 Jun 15;22(12):6426. doi: 10.3390/ijms22126426 (PMC8232708; doi:10.3390/ijms22126426)
Supplement: Supplementary file 1 [file ijms-22-06426-s001.zip › Dataset 3 UNBIASED_Male_vs_Females_4_Groups_log_reg_and_10%Dif.xlsx]

## Sheet: INVIVO_Male_vs_Females_10%Dif
Column1	Column2	Column3	Column4	Column6	Column7	Column8	Column10	Column11	Column12	Column20	Column21
Probe	Chromosome	Start	End	Feature	ID	Description	Type	Feature Orientation	Distance	IN_VIVO_Females	IN_VIVO_Males
Chr1:80177-93082	1	80177	93082	null				Not found	0	25.191444	41.23134
Chr1:107351-120408	1	107351	120408	null				Not found	0	34.156376	19.565214
Chr1:120606-131134	1	120606	131134	ENSBTAG00000001753	ENSBTAG00000001753	No description	gene	overlapping	0	48.072647	28.133755
Chr1:259876-267120	1	259876	267120	CBX3	ENSBTAG00000005540	chromobox protein homolog 3 [Source:RefSeq peptide;Acc:NP_001094668]	gene	overlapping	0	50.0092	27.779139
Chr1:273117-279749	1	273117	279749	null				Not found	0	36.1757	20.365572
Chr1:288682-295193	1	288682	295193	null				Not found	0	36.682426	21.334343
Chr1:303904-311291	1	303904	311291	null				Not found	0	32.574894	13.081287
Chr1:311309-318324	1	311309	318324	null				Not found	0	36.575012	16.757664
Chr1:318390-326460	1	318390	326460	null				Not found	0	26.772652	14.296179
Chr1:449086-457638	1	449086	457638	null				Not found	0	35.993706	15.218592
Chr1:457879-466201	1	457879	466201	C1H21orf140	ENSBTAG00000013841	Uncharacterized protein C21orf140 homolog [Source:UniProtKB/Swiss-Prot;Acc:F1MIW6]	gene	overlapping	0	53.577953	38.2614
Chr1:471017-476557	1	471017	476557	SMIM11A	ENSBTAG00000011528	Small integral membrane protein 11A [Source:UniProtKB/Swiss-Prot;Acc:A6H770]	gene	overlapping	0	57.00509	38.726322
Chr1:781525-796565	1	781525	796565	null				Not found	0	30.571709	14.823423
Chr1:810195-817986	1	810195	817986	null				Not found	0	21.23445	6.957121
Chr1:924711-929823	1	924711	929823	ATP5O	ENSBTAG00000018278	ATP synthase subunit O, mitochondrial [Source:UniProtKB/Swiss-Prot;Acc:P13621]	gene	overlapping	0	53.660995	37.727028
Chr1:944536-952016	1	944536	952016	ITSN1	ENSBTAG00000021997	intersectin 1 [Source:VGNC Symbol;Acc:VGNC:30352]	gene	overlapping	0	27.190727	16.960295
Chr1:966118-971339	1	966118	971339	ITSN1	ENSBTAG00000021997	intersectin 1 [Source:VGNC Symbol;Acc:VGNC:30352]	gene	overlapping	0	18.47403	9.322022
Chr1:982488-988389	1	982488	988389	ITSN1	ENSBTAG00000021997	intersectin 1 [Source:VGNC Symbol;Acc:VGNC:30352]	gene	overlapping	0	29.097902	19.282515
Chr1:992150-998634	1	992150	998634	ITSN1	ENSBTAG00000021997	intersectin 1 [Source:VGNC Symbol;Acc:VGNC:30352]	gene	overlapping	0	43.31612	27.438986
Chr1:1076513-1088290	1	1076513	1088290	ITSN1	ENSBTAG00000021997	intersectin 1 [Source:VGNC Symbol;Acc:VGNC:30352]	gene	overlapping	0	49.13609	30.708614
Chr1:1123305-1135135	1	1123305	1135135	ITSN1	ENSBTAG00000021997	intersectin 1 [Source:VGNC Symbol;Acc:VGNC:30352]	gene	overlapping	0	44.822495	25.609196
Chr1:1437881-1445118	1	1437881	1445118	null				Not found	0	23.390022	7.8898425
Chr1:1453223-1464023	1	1453223	1464023	null				Not found	0	27.244917	10.654385
Chr1:1509746-1521617	1	1509746	1521617	null				Not found	0	29.75968	15.500576
Chr1:1521754-1530489	1	1521754	1530489	null				Not found	0	30.047558	13.895351
Chr1:1530790-1538995	1	1530790	1538995	null				Not found	0	23.3273	7.093453
Chr1:1538998-1547659	1	1538998	1547659	null				Not found	0	26.743187	8.237535
Chr1:1571001-1577915	1	1571001	1577915	IL10RB	ENSBTAG00000019404	No description	gene	overlapping	0	55.259556	31.665764
Chr1:1577992-1587350	1	1577992	1587350	IL10RB	ENSBTAG00000019404	No description	gene	overlapping	0	53.878475	30.62489
Chr1:1591853-1600399	1	1591853	1600399	IFNAR2	ENSBTAG00000015212	interferon alpha and beta receptor subunit 2 [Source:VGNC Symbol;Acc:VGNC:30055]	gene	overlapping	0	13.644879	4.40845
Chr1:1608775-1618316	1	1608775	1618316	IFNAR2	ENSBTAG00000015212	interferon alpha and beta receptor subunit 2 [Source:VGNC Symbol;Acc:VGNC:30055]	gene	overlapping	0	29.424139	13.408927
Chr1:1618348-1626331	1	1618348	1626331	IFNAR2	ENSBTAG00000015212	interferon alpha and beta receptor subunit 2 [Source:VGNC Symbol;Acc:VGNC:30055]	gene	overlapping	0	20.093922	4.21076
Chr1:1626357-1627539	1	1626357	1627539	IFNAR2	ENSBTAG00000015212	interferon alpha and beta receptor subunit 2 [Source:VGNC Symbol;Acc:VGNC:30055]	gene	overlapping	0	20.078989	2.857178
Chr1:1636540-1644756	1	1636540	1644756	null				Not found	0	22.797691	10.68506
Chr1:1788110-1794316	1	1788110	1794316	null				Not found	0	19.624699	6.7047534
Chr1:2073629-2085222	1	2073629	2085222	PAXBP1	ENSBTAG00000003064	PAX3 and PAX7 binding protein 1 [Source:VGNC Symbol;Acc:VGNC:32601]	gene	overlapping	0	55.09754	41.17339
Chr1:2209909-2214040	1	2209909	2214040	C1H21orf59	ENSBTAG00000003059	No description	gene	overlapping	0	47.782734	37.09635
Chr1:2389243-2393569	1	2389243	2393569	URB1	ENSBTAG00000012412	nucleolar pre-ribosomal-associated protein 1 [Source:RefSeq peptide;Acc:NP_001192909]	gene	overlapping	0	55.26125	42.32417
Chr1:2403915-2407752	1	2403915	2407752	URB1	ENSBTAG00000012412	nucleolar pre-ribosomal-associated protein 1 [Source:RefSeq peptide;Acc:NP_001192909]	gene	overlapping	0	56.226017	44.10811
Chr1:2500693-2508459	1	2500693	2508459	MIS18A	ENSBTAG00000016619	MIS18 kinetochore protein A [Source:VGNC Symbol;Acc:VGNC:31485]	gene	overlapping	0	55.208706	35.242725
Chr1:2513999-2520521	1	2513999	2520521	null				Not found	0	51.44859	35.807133
Chr1:2520556-2527518	1	2520556	2527518	null				Not found	0	48.011192	32.761246
Chr1:2848254-2853276	1	2848254	2853276	HUNK	ENSBTAG00000020762	hormonally up-regulated Neu-associated kinase [Source:HGNC Symbol;Acc:HGNC:13326]	gene	overlapping	0	40.414253	20.886145
Chr1:2862233-2866607	1	2862233	2866607	HUNK	ENSBTAG00000020762	hormonally up-regulated Neu-associated kinase [Source:HGNC Symbol;Acc:HGNC:13326]	gene	overlapping	0	37.927067	16.573717
Chr1:2911436-2914975	1	2911436	2914975	HUNK	ENSBTAG00000020762	hormonally up-regulated Neu-associated kinase [Source:HGNC Symbol;Acc:HGNC:13326]	gene	overlapping	0	29.993147	12.371073
Chr1:3082158-3093839	1	3082158	3093839	SCAF4	ENSBTAG00000018855	SR-related CTD associated factor 4 [Source:HGNC Symbol;Acc:HGNC:19304]	gene	overlapping	0	44.4316	28.143887
Chr1:3304824-3310205	1	3304824	3310205	null				Not found	0	43.479565	22.733824
Chr1:3310212-3314087	1	3310212	3314087	null				Not found	0	19.953888	10.077682
Chr1:3438779-3447060	1	3438779	3447060	null				Not found	0	28.90608	45.756542
Chr1:3464047-3470687	1	3464047	3470687	null				Not found	0	33.22688	25.142958
Chr1:3495360-3503251	1	3495360	3503251	TIAM1	ENSBTAG00000017839	T-cell lymphoma invasion and metastasis 1 [Source:HGNC Symbol;Acc:HGNC:11805]	gene	overlapping	0	36.76616	28.876604
Chr1:3594562-3601742	1	3594562	3601742	TIAM1	ENSBTAG00000017839	T-cell lymphoma invasion and metastasis 1 [Source:HGNC Symbol;Acc:HGNC:11805]	gene	overlapping	0	42.466076	26.298283
Chr1:3609411-3617152	1	3609411	3617152	TIAM1	ENSBTAG00000017839	T-cell lymphoma invasion and metastasis 1 [Source:HGNC Symbol;Acc:HGNC:11805]	gene	overlapping	0	56.190716	40.703213
Chr1:3639844-3647868	1	3639844	3647868	TIAM1	ENSBTAG00000017839	T-cell lymphoma invasion and metastasis 1 [Source:HGNC Symbol;Acc:HGNC:11805]	gene	overlapping	0	57.459694	33.695034
Chr1:3672851-3680572	1	3672851	3680572	TIAM1	ENSBTAG00000017839	T-cell lymphoma invasion and metastasis 1 [Source:HGNC Symbol;Acc:HGNC:11805]	gene	overlapping	0	42.529274	32.29158
Chr1:3783881-3796000	1	3783881	3796000	null				Not found	0	30.097446	17.83195
Chr1:3956732-3969558	1	3956732	3969558	null				Not found	0	13.526766	28.977055
Chr1:4524117-4535887	1	4524117	4535887	null				Not found	0	27.515898	45.49555
Chr1:4720502-4735188	1	4720502	4735188	null				Not found	0	30.103382	19.042305
Chr1:5119164-5132478	1	5119164	5132478	null				Not found	0	14.843217	34.236965
Chr1:5164775-5182924	1	5164775	5182924	null				Not found	0	18.768171	31.191364
Chr1:5232416-5234600	1	5232416	5234600	null				Not found	0	13.426723	8.617975
Chr1:5249169-5250861	1	5249169	5250861	null				Not found	0	19.729118	10.835087
Chr1:5264153-5265795	1	5264153	5265795	null				Not found	0	26.153248	19.78318
Chr1:5279704-5281315	1	5279704	5281315	null				Not found	0	24.804684	9.395284
Chr1:5289646-5291240	1	5289646	5291240	null				Not found	0	24.60847	11.572241
Chr1:5639518-5651615	1	5639518	5651615	null				Not found	0	11.861614	23.202444
Chr1:6064754-6075846	1	6064754	6075846	null				Not found	0	16.885994	31.937157
Chr1:6113987-6124739	1	6113987	6124739	U6	ENSBTAG00000042595	U6 spliceosomal RNA [Source:RFAM;Acc:RF00026]	gene	overlapping	0	30.662062	15.587999
Chr1:6151403-6158556	1	6151403	6158556	BACH1	ENSBTAG00000004139	BTB domain and CNC homolog 1 [Source:VGNC Symbol;Acc:VGNC:26402]	gene	overlapping	0	60.281044	37.203663
Chr1:6289230-6303962	1	6289230	6303962	null				Not found	0	28.56628	10.3686495
Chr1:6311761-6314739	1	6311761	6314739	null				Not found	0	17.673492	32.98972
Chr1:6340118-6352877	1	6340118	6352877	null				Not found	0	29.260054	14.239653
Chr1:6383650-6395375	1	6383650	6395375	MAP3K7CL	ENSBTAG00000007444	MAP3K7 C-terminal like [Source:VGNC Symbol;Acc:VGNC:31201]	gene	overlapping	0	18.69013	5.8861604
Chr1:6552600-6566455	1	6552600	6566455	LTN1	ENSBTAG00000000201	listerin E3 ubiquitin protein ligase 1 [Source:VGNC Symbol;Acc:VGNC:31078]	gene	overlapping	0	47.207535	20.895329
Chr1:6614006-6625478	1	6614006	6625478	null				Not found	0	56.6332	30.43629
Chr1:6772864-6787122	1	6772864	6787122	null				Not found	0	24.156603	5.366217
Chr1:6787144-6799605	1	6787144	6799605	null				Not found	0	22.247952	6.882914
Chr1:6799613-6810337	1	6799613	6810337	null				Not found	0	25.491558	11.139106
Chr1:6810341-6820962	1	6810341	6820962	null				Not found	0	17.55117	8.227362
Chr1:7431726-7442626	1	7431726	7442626	null				Not found	0	30.911411	56.151054
Chr1:7654881-7668871	1	7654881	7668871	null				Not found	0	16.40058	31.949648
Chr1:7818280-7837353	1	7818280	7837353	null				Not found	0	16.978916	37.98428
Chr1:8366483-8382929	1	8366483	8382929	null				Not found	0	19.862051	34.23991
Chr1:8457295-8474936	1	8457295	8474936	null				Not found	0	15.081496	30.080708
Chr1:8620142-8637389	1	8620142	8637389	null				Not found	0	24.205841	35.724537
Chr1:8637466-8649675	1	8637466	8649675	null				Not found	0	29.426949	14.361781
Chr1:8783079-8798678	1	8783079	8798678	null				Not found	0	24.243258	12.273106
Chr1:9131769-9145493	1	9131769	9145493	null				Not found	0	16.962183	27.620121
Chr1:9318045-9330932	1	9318045	9330932	null				Not found	0	15.869004	27.812029
Chr1:9381191-9396783	1	9381191	9396783	null				Not found	0	18.436424	30.865297
Chr1:9411219-9424556	1	9411219	9424556	null				Not found	0	19.856462	30.62089
Chr1:9608545-9618159	1	9608545	9618159	APP	ENSBTAG00000017753	amyloid beta precursor protein [Source:VGNC Symbol;Acc:VGNC:26038]	gene	overlapping	0	8.118619	19.513767
Chr1:9655768-9665845	1	9655768	9665845	APP	ENSBTAG00000017753	amyloid beta precursor protein [Source:VGNC Symbol;Acc:VGNC:26038]	gene	overlapping	0	9.51669	24.929474
Chr1:9716774-9726302	1	9716774	9726302	APP	ENSBTAG00000017753	amyloid beta precursor protein [Source:VGNC Symbol;Acc:VGNC:26038]	gene	overlapping	0	22.999723	33.76274
Chr1:9740420-9752560	1	9740420	9752560	APP	ENSBTAG00000017753	amyloid beta precursor protein [Source:VGNC Symbol;Acc:VGNC:26038]	gene	overlapping	0	10.2791605	27.541162
Chr1:9770216-9780561	1	9770216	9780561	APP	ENSBTAG00000017753	amyloid beta precursor protein [Source:VGNC Symbol;Acc:VGNC:26038]	gene	overlapping	0	14.796724	28.721724
Chr1:9780585-9791131	1	9780585	9791131	APP	ENSBTAG00000017753	amyloid beta precursor protein [Source:VGNC Symbol;Acc:VGNC:26038]	gene	overlapping	0	20.024147	38.96308
Chr1:10293729-10305131	1	10293729	10305131	null				Not found	0	30.267405	18.52721
Chr1:10596146-10614476	1	10596146	10614476	U6	ENSBTAG00000043064	U6 spliceosomal RNA [Source:RFAM;Acc:RF00026]	gene	overlapping	0	16.112036	28.39596
Chr1:10850328-10873092	1	10850328	10873092	null				Not found	0	11.714148	29.803877
Chr1:10910008-10926785	1	10910008	10926785	null				Not found	0	11.20445	33.561577
Chr1:11073895-11084633	1	11073895	11084633	null				Not found	0	23.398989	31.727299
Chr1:11199188-11217459	1	11199188	11217459	null				Not found	0	10.513518	30.942585
Chr1:11217460-11232983	1	11217460	11232983	null				Not found	0	17.024466	25.942032
Chr1:11266500-11271025	1	11266500	11271025	null				Not found	0	34.452034	18.883545
Chr1:11271041-11272873	1	11271041	11272873	null				Not found	0	36.901447	16.834816
Chr1:11272885-11274692	1	11272885	11274692	null				Not found	0	37.333435	18.261738
Chr1:11621477-11636271	1	11621477	11636271	null				Not found	0	29.65884	43.61672
Chr1:11995402-12012187	1	11995402	12012187	null				Not found	0	15.40252	29.35327
Chr1:12013219-12035556	1	12013219	12035556	null				Not found	0	14.1480465	26.894354
Chr1:12060221-12079026	1	12060221	12079026	null				Not found	0	17.399532	27.928091
Chr1:12111181-12128385	1	12111181	12128385	null				Not found	0	27.444267	47.369617
Chr1:12445203-12458824	1	12445203	12458824	null				Not found	0	32.675747	24.866495
Chr1:12687747-12707074	1	12687747	12707074	null				Not found	0	21.194624	32.744267
Chr1:12707302-12729079	1	12707302	12729079	null				Not found	0	23.647144	41.657246
Chr1:12771308-12798833	1	12771308	12798833	null				Not found	0	23.819698	36.837986
Chr1:12818585-12831113	1	12818585	12831113	null				Not found	0	22.729391	38.15272
Chr1:13771503-13790238	1	13771503	13790238	null				Not found	0	23.169025	40.11622
Chr1:13888375-13904863	1	13888375	13904863	null				Not found	0	30.217783	46.623867
Chr1:14401384-14423207	1	14401384	14423207	null				Not found	0	16.744797	45.852318
Chr1:14423317-14444363	1	14423317	14444363	null				Not found	0	13.822387	29.30972
Chr1:14843318-14859170	1	14843318	14859170	NCAM2	ENSBTAG00000003301	neural cell adhesion molecule 2 [Source:VGNC Symbol;Acc:VGNC:31899]	gene	overlapping	0	39.916862	61.954525
Chr1:15376537-15390142	1	15376537	15390142	null				Not found	0	15.303034	30.084309
Chr1:15561314-15580986	1	15561314	15580986	null				Not found	0	25.225489	43.293274
Chr1:15630249-15650191	1	15630249	15650191	null				Not found	0	15.1658325	27.026808
Chr1:15651223-15669715	1	15651223	15669715	null				Not found	0	18.608402	29.483362
Chr1:15725140-15743063	1	15725140	15743063	null				Not found	0	15.346649	30.303125
Chr1:15743262-15758006	1	15743262	15758006	null				Not found	0	16.46414	30.299704
Chr1:15857134-15876982	1	15857134	15876982	null				Not found	0	15.768407	33.6528
Chr1:15877005-15890009	1	15877005	15890009	null				Not found	0	19.46186	26.749289
Chr1:15918665-15936224	1	15918665	15936224	null				Not found	0	21.49667	37.55342
Chr1:16148141-16164933	1	16148141	16164933	null				Not found	0	19.094107	25.28585
Chr1:16294366-16311038	1	16294366	16311038	null				Not found	0	21.02042	33.214355
Chr1:16338672-16361331	1	16338672	16361331	null				Not found	0	10.024141	23.262447
Chr1:16375930-16396485	1	16375930	16396485	null				Not found	0	23.463556	40.41759
Chr1:16616882-16637289	1	16616882	16637289	null				Not found	0	15.864294	25.926544
Chr1:17131870-17151707	1	17131870	17151707	null				Not found	0	22.878075	40.55451
Chr1:17447282-17463066	1	17447282	17463066	null				Not found	0	26.704529	39.540855
Chr1:17463082-17482133	1	17463082	17482133	null				Not found	0	24.08488	38.511795
Chr1:17667951-17685000	1	17667951	17685000	null				Not found	0	13.864294	30.003263
Chr1:18355154-18369307	1	18355154	18369307	null				Not found	0	28.347664	39.416515
Chr1:18542283-18559546	1	18542283	18559546	null				Not found	0	23.16553	38.658264
Chr1:18698664-18714258	1	18698664	18714258	null				Not found	0	42.92878	22.11016
Chr1:18753087-18761835	1	18753087	18761835	null				Not found	0	30.982054	19.512148
Chr1:18875719-18891831	1	18875719	18891831	null				Not found	0	27.52007	11.669106
Chr1:18891858-18906590	1	18891858	18906590	ENSBTAG00000047943	ENSBTAG00000047943	No description	gene	overlapping	0	19.123968	4.3248653
Chr1:18963640-18972348	1	18963640	18972348	CXADR	ENSBTAG00000004869	Coxsackievirus and adenovirus receptor homolog [Source:UniProtKB/Swiss-Prot;Acc:Q8WMV3]	gene	overlapping	0	43.04851	21.422726
Chr1:19034108-19046398	1	19034108	19046398	null				Not found	0	16.789583	4.365079
Chr1:19264606-19283191	1	19264606	19283191	null				Not found	0	23.568512	37.240948
Chr1:19283329-19299246	1	19283329	19299246	null				Not found	0	18.577583	36.283363
Chr1:19426174-19442813	1	19426174	19442813	null				Not found	0	19.255892	33.49074
Chr1:19475111-19491221	1	19475111	19491221	null				Not found	0	18.734093	34.932343
Chr1:19491593-19511868	1	19491593	19511868	null				Not found	0	22.664959	34.376953
Chr1:19511952-19527963	1	19511952	19527963	null				Not found	0	11.847698	25.050955
Chr1:19528054-19542428	1	19528054	19542428	null				Not found	0	16.818447	27.339653
Chr1:19542496-19560072	1	19542496	19560072	null				Not found	0	15.1845045	36.292477
Chr1:19591670-19608126	1	19591670	19608126	null				Not found	0	17.48696	32.485386
Chr1:19621249-19632828	1	19621249	19632828	null				Not found	0	30.848711	50.063183
Chr1:19632962-19651609	1	19632962	19651609	null				Not found	0	21.443714	28.917639
Chr1:19651619-19670873	1	19651619	19670873	null				Not found	0	14.327439	31.345499
Chr1:19818459-19840613	1	19818459	19840613	null				Not found	0	22.443716	36.43073
Chr1:19902990-19917717	1	19902990	19917717	null				Not found	0	32.13508	49.301903
Chr1:20188915-20206839	1	20188915	20206839	null				Not found	0	28.34786	44.968414
Chr1:20332402-20349073	1	20332402	20349073	null				Not found	0	49.225086	28.16276
Chr1:20509921-20528037	1	20509921	20528037	U6	ENSBTAG00000044220	U6 spliceosomal RNA [Source:RFAM;Acc:RF00026]	gene	overlapping	0	37.09286	55.67919
Chr1:20598626-20612727	1	20598626	20612727	null				Not found	0	43.3442	26.728384
Chr1:20738953-20756733	1	20738953	20756733	USP25	ENSBTAG00000019314	ubiquitin specific peptidase 25 [Source:VGNC Symbol;Acc:VGNC:36718]	gene	overlapping	0	51.66738	34.62332
Chr1:21112691-21129718	1	21112691	21129718	null				Not found	0	8.361254	22.112608
Chr1:21187810-21206618	1	21187810	21206618	null				Not found	0	11.7049675	22.960024
Chr1:21298437-21314009	1	21298437	21314009	null				Not found	0	32.072384	20.741499
Chr1:21509603-21521440	1	21509603	21521440	null				Not found	0	10.895396	27.423773
Chr1:21538861-21553527	1	21538861	21553527	null				Not found	0	14.053985	25.96586
Chr1:21553665-21566942	1	21553665	21566942	null				Not found	0	12.21281	22.202543
Chr1:21567050-21589359	1	21567050	21589359	null				Not found	0	16.222193	33.07891
Chr1:21599653-21613090	1	21599653	21613090	null				Not found	0	24.34577	35.212364
Chr1:21613318-21628536	1	21613318	21628536	null				Not found	0	30.822676	50.26724
Chr1:21711300-21724075	1	21711300	21724075	null				Not found	0	23.280708	35.920498
Chr1:21724703-21737638	1	21724703	21737638	null				Not found	0	14.088345	29.040014
Chr1:21738377-21752994	1	21738377	21752994	null				Not found	0	14.446623	37.608635
Chr1:21767420-21779100	1	21767420	21779100	null				Not found	0	23.34352	34.763767
Chr1:21824037-21839307	1	21824037	21839307	null				Not found	0	24.66382	39.242153
Chr1:21839327-21856568	1	21839327	21856568	null				Not found	0	25.208113	40.19909
Chr1:21919281-21931307	1	21919281	21931307	null				Not found	0	8.363376	22.820993
Chr1:21938477-21958523	1	21938477	21958523	null				Not found	0	15.181803	29.416088
Chr1:21958688-21976055	1	21958688	21976055	null				Not found	0	19.020634	34.890526
Chr1:22132610-22154332	1	22132610	22154332	SAMSN1	ENSBTAG00000002623	SAM domain, SH3 domain and nuclear localization signals 1 [Source:VGNC Symbol;Acc:VGNC:34279]	gene	overlapping	0	10.512498	33.070324
Chr1:22185398-22196833	1	22185398	22196833	null				Not found	0	10.027584	24.6042
Chr1:22196859-22214120	1	22196859	22214120	null				Not found	0	12.7243805	27.89439
Chr1:22214286-22229030	1	22214286	22229030	null				Not found	0	10.43539	25.323252
Chr1:22229350-22243850	1	22229350	22243850	null				Not found	0	16.116127	25.590853
Chr1:22474099-22484593	1	22474099	22484593	RBM11	ENSBTAG00000034347	RNA binding motif protein 11 [Source:VGNC Symbol;Acc:VGNC:33784]	gene	overlapping	0	19.871561	25.789473
Chr1:22484853-22504281	1	22484853	22504281	LIPI	ENSBTAG00000038512	No description	gene	overlapping	0	27.247204	42.711117
Chr1:23331157-23349649	1	23331157	23349649	null				Not found	0	34.622555	49.504864
Chr1:23442283-23461709	1	23442283	23461709	null				Not found	0	24.327505	37.40867
Chr1:23533254-23550497	1	23533254	23550497	null				Not found	0	15.988534	39.101433
Chr1:23709750-23726209	1	23709750	23726209	null				Not found	0	10.628316	27.968054
Chr1:23856378-23871426	1	23856378	23871426	null				Not found	0	15.381277	29.663046
Chr1:23871463-23888720	1	23871463	23888720	null				Not found	0	14.295925	29.293125
Chr1:23930684-23948053	1	23930684	23948053	null				Not found	0	22.800203	32.00982
Chr1:24247501-24263414	1	24247501	24263414	null				Not found	0	27.817953	46.74575
Chr1:24411332-24428813	1	24411332	24428813	ROBO2	ENSBTAG00000010462	roundabout guidance receptor 2 [Source:VGNC Symbol;Acc:VGNC:34079]	gene	overlapping	0	43.514305	24.091898
Chr1:24763980-24782565	1	24763980	24782565	null				Not found	0	13.87139	32.102493
Chr1:24855342-24873341	1	24855342	24873341	null				Not found	0	19.416437	37.973026
Chr1:24892824-24909962	1	24892824	24909962	null				Not found	0	17.782755	37.45025
Chr1:25006834-25026367	1	25006834	25026367	null				Not found	0	28.356068	42.472878
Chr1:25042400-25057672	1	25042400	25057672	null				Not found	0	15.724552	31.80367
Chr1:25136114-25152866	1	25136114	25152866	null				Not found	0	28.22591	45.76937
Chr1:25612100-25624551	1	25612100	25624551	ROBO1	ENSBTAG00000009851	roundabout guidance receptor 1 [Source:VGNC Symbol;Acc:VGNC:34078]	gene	overlapping	0	25.154064	41.02386
Chr1:26003911-26020572	1	26003911	26020572	ROBO1	ENSBTAG00000009851	roundabout guidance receptor 1 [Source:VGNC Symbol;Acc:VGNC:34078]	gene	overlapping	0	21.273563	37.66487
Chr1:26049715-26062485	1	26049715	26062485	ROBO1	ENSBTAG00000009851	roundabout guidance receptor 1 [Source:VGNC Symbol;Acc:VGNC:34078]	gene	overlapping	0	38.992493	29.01814
Chr1:26307071-26325941	1	26307071	26325941	null				Not found	0	25.805712	39.53695
Chr1:26903842-26916204	1	26903842	26916204	null				Not found	0	27.49724	42.206467
Chr1:27141527-27162287	1	27141527	27162287	null				Not found	0	23.604156	41.967094
Chr1:27181142-27198148	1	27181142	27198148	null				Not found	0	24.872137	37.900646
Chr1:27416383-27432161	1	27416383	27432161	null				Not found	0	24.655848	41.139854
Chr1:27432197-27447410	1	27432197	27447410	null				Not found	0	15.034866	30.942036
Chr1:27447842-27468750	1	27447842	27468750	null				Not found	0	14.249221	31.879917
Chr1:27468794-27486936	1	27468794	27486936	null				Not found	0	23.593681	39.22245
Chr1:27487108-27507314	1	27487108	27507314	null				Not found	0	16.110132	32.600693
Chr1:27540263-27559793	1	27540263	27559793	null				Not found	0	16.110651	34.76919
Chr1:27720579-27738464	1	27720579	27738464	null				Not found	0	23.175177	39.923073
Chr1:27890246-27911150	1	27890246	27911150	null				Not found	0	17.063225	31.74838
Chr1:27952136-27976742	1	27952136	27976742	null				Not found	0	26.86909	42.115437
Chr1:28144511-28157287	1	28144511	28157287	null				Not found	0	17.763239	30.495296
Chr1:28291500-28308092	1	28291500	28308092	null				Not found	0	16.440216	32.26784
Chr1:28308128-28327559	1	28308128	28327559	null				Not found	0	20.31349	35.382973
Chr1:28363598-28381003	1	28363598	28381003	null				Not found	0	19.595978	40.253468
Chr1:28504000-28525659	1	28504000	28525659	null				Not found	0	23.986805	41.157547
Chr1:28933987-28952203	1	28933987	28952203	null				Not found	0	42.905464	29.91071
Chr1:29420028-29437283	1	29420028	29437283	null				Not found	0	35.733418	52.464256
Chr1:29551780-29571808	1	29551780	29571808	null				Not found	0	38.911083	23.133728
Chr1:29709193-29736651	1	29709193	29736651	null				Not found	0	29.07	47.326725
Chr1:30313261-30334651	1	30313261	30334651	null				Not found	0	20.57617	38.001465
Chr1:30373723-30396530	1	30373723	30396530	null				Not found	0	27.442648	41.40719
Chr1:30549169-30566093	1	30549169	30566093	null				Not found	0	21.307463	44.210815
Chr1:30704544-30722021	1	30704544	30722021	null				Not found	0	17.23373	28.354204
Chr1:30722486-30744043	1	30722486	30744043	null				Not found	0	20.2519	43.521942
Chr1:30761593-30780930	1	30761593	30780930	null				Not found	0	21.81057	37.397404
Chr1:30845821-30867884	1	30845821	30867884	null				Not found	0	24.41334	40.307667
Chr1:30914527-30935853	1	30914527	30935853	null				Not found	0	19.443249	36.82023
Chr1:30985752-31004463	1	30985752	31004463	U6	ENSBTAG00000043669	U6 spliceosomal RNA [Source:RFAM;Acc:RF00026]	gene	overlapping	0	16.763067	31.023336
Chr1:31125343-31145410	1	31125343	31145410	null				Not found	0	27.884037	42.57941
Chr1:31450777-31463951	1	31450777	31463951	null				Not found	0	19.355335	36.3868
Chr1:31532161-31552698	1	31532161	31552698	null				Not found	0	24.19409	38.023663
Chr1:31552730-31574991	1	31552730	31574991	null				Not found	0	24.74799	44.29196
Chr1:31708946-31728835	1	31708946	31728835	null				Not found	0	20.710337	49.449245
Chr1:31811717-31836511	1	31811717	31836511	null				Not found	0	13.112729	27.072376
Chr1:31902911-31920799	1	31902911	31920799	null				Not found	0	13.700745	33.075703
Chr1:31970673-31988105	1	31970673	31988105	null				Not found	0	20.76014	35.15678
Chr1:32334813-32354820	1	32334813	32354820	null				Not found	0	24.411598	35.219707
Chr1:32501698-32525201	1	32501698	32525201	null				Not found	0	18.16895	30.103645
Chr1:32657368-32671890	1	32657368	32671890	null				Not found	0	16.414598	32.13855
Chr1:32957485-32979438	1	32957485	32979438	null				Not found	0	23.808107	38.279984
Chr1:33260878-33277656	1	33260878	33277656	null				Not found	0	16.184488	29.652899
Chr1:33332352-33354123	1	33332352	33354123	CADM2	ENSBTAG00000009219	cell adhesion molecule 2 [Source:VGNC Symbol;Acc:VGNC:26695]	gene	overlapping	0	17.946543	31.042652
Chr1:33375267-33395415	1	33375267	33395415	CADM2	ENSBTAG00000009219	cell adhesion molecule 2 [Source:VGNC Symbol;Acc:VGNC:26695]	gene	overlapping	0	23.744862	39.363136
Chr1:33395516-33415771	1	33395516	33415771	CADM2	ENSBTAG00000009219	cell adhesion molecule 2 [Source:VGNC Symbol;Acc:VGNC:26695]	gene	overlapping	0	14.592667	30.6355
Chr1:33435047-33449489	1	33435047	33449489	CADM2	ENSBTAG00000009219	cell adhesion molecule 2 [Source:VGNC Symbol;Acc:VGNC:26695]	gene	overlapping	0	18.754866	32.749126
Chr1:33531849-33555557	1	33531849	33555557	CADM2	ENSBTAG00000009219	cell adhesion molecule 2 [Source:VGNC Symbol;Acc:VGNC:26695]	gene	overlapping	0	19.243513	33.872833
Chr1:33687557-33701238	1	33687557	33701238	null				Not found	0	8.046706	33.24528
Chr1:33928153-33940526	1	33928153	33940526	null				Not found	0	30.702633	43.999233
Chr1:33941567-33967509	1	33941567	33967509	null				Not found	0	23.846882	37.522163
Chr1:33967747-33986340	1	33967747	33986340	null				Not found	0	16.72751	35.03245
Chr1:34027147-34049201	1	34027147	34049201	null				Not found	0	12.627699	32.05022
Chr1:34084722-34103305	1	34084722	34103305	null				Not found	0	26.169498	39.58845
Chr1:34125350-34134812	1	34125350	34134812	null				Not found	0	33.145924	23.689472
Chr1:34588207-34604079	1	34588207	34604079	null				Not found	0	11.597067	28.081808
Chr1:34718943-34736441	1	34718943	34736441	null				Not found	0	8.569634	29.635426
Chr1:35099453-35117769	1	35099453	35117769	null				Not found	0	7.4729147	24.080233
Chr1:35117956-35135451	1	35117956	35135451	null				Not found	0	11.325009	29.832794
Chr1:35169581-35185229	1	35169581	35185229	null				Not found	0	7.6446157	25.448566
Chr1:35489697-35504178	1	35489697	35504178	null				Not found	0	22.326963	40.471275
Chr1:35802176-35821530	1	35802176	35821530	null				Not found	0	18.472683	31.572306
Chr1:35975703-35993820	1	35975703	35993820	null				Not found	0	13.328333	25.241879
Chr1:36010501-36026093	1	36010501	36026093	null				Not found	0	17.093409	29.244846
Chr1:36026123-36046061	1	36026123	36046061	null				Not found	0	14.133168	35.908287
Chr1:36046139-36064710	1	36046139	36064710	null				Not found	0	16.772541	27.242388
Chr1:36064832-36083752	1	36064832	36083752	null				Not found	0	23.424557	38.648464
Chr1:36100327-36114910	1	36100327	36114910	null				Not found	0	16.626165	31.995918
Chr1:36166665-36180871	1	36166665	36180871	null				Not found	0	15.780956	34.188442
Chr1:36214428-36234191	1	36214428	36234191	null				Not found	0	18.224878	30.361593
Chr1:36303172-36317578	1	36303172	36317578	null				Not found	0	11.713773	25.445631
Chr1:36317643-36331597	1	36317643	36331597	null				Not found	0	19.784288	36.51638
Chr1:36547708-36567124	1	36547708	36567124	null				Not found	0	10.49313	33.827785
Chr1:36567174-36588646	1	36567174	36588646	null				Not found	0	10.0354595	26.286942
Chr1:36609516-36624488	1	36609516	36624488	null				Not found	0	20.978771	42.59342
Chr1:36778586-36799171	1	36778586	36799171	null				Not found	0	17.571749	33.007668
Chr1:36799374-36815754	1	36799374	36815754	null				Not found	0	17.169548	29.600853
Chr1:36815944-36829734	1	36815944	36829734	null				Not found	0	17.698437	37.494343
Chr1:36911290-36928130	1	36911290	36928130	EPHA3	ENSBTAG00000006811	ephrin type-A receptor 3 precursor [Source:RefSeq peptide;Acc:NP_001193042]	gene	overlapping	0	25.761257	33.97389
Chr1:37035044-37052853	1	37035044	37052853	EPHA3	ENSBTAG00000006811	ephrin type-A receptor 3 precursor [Source:RefSeq peptide;Acc:NP_001193042]	gene	overlapping	0	18.425083	36.35956
Chr1:37053786-37066803	1	37053786	37066803	EPHA3	ENSBTAG00000006811	ephrin type-A receptor 3 precursor [Source:RefSeq peptide;Acc:NP_001193042]	gene	overlapping	0	11.620704	23.718304
Chr1:37087102-37107431	1	37087102	37107431	EPHA3	ENSBTAG00000006811	ephrin type-A receptor 3 precursor [Source:RefSeq peptide;Acc:NP_001193042]	gene	overlapping	0	9.821417	26.714296
Chr1:37107566-37126077	1	37107566	37126077	EPHA3	ENSBTAG00000006811	ephrin type-A receptor 3 precursor [Source:RefSeq peptide;Acc:NP_001193042]	gene	overlapping	0	19.25286	33.991905
Chr1:37126264-37138307	1	37126264	37138307	null				Not found	0	12.880995	30.109514
Chr1:37138358-37161384	1	37138358	37161384	null				Not found	0	12.187289	36.04449
Chr1:37161397-37181048	1	37161397	37181048	null				Not found	0	18.57585	37.83726
Chr1:37199596-37216164	1	37199596	37216164	null				Not found	0	19.449158	36.09542
Chr1:37216197-37233229	1	37216197	37233229	null				Not found	0	17.960114	32.360703
Chr1:37331635-37346249	1	37331635	37346249	null				Not found	0	37.798225	20.41003
Chr1:37517649-37532313	1	37517649	37532313	null				Not found	0	52.920906	36.568684
Chr1:37678602-37690974	1	37678602	37690974	null				Not found	0	13.522691	19.156044
Chr1:37713900-37727079	1	37713900	37727079	null				Not found	0	2.9751623	17.404335
Chr1:37747182-37766537	1	37747182	37766537	null				Not found	0	8.765673	21.133362
Chr1:37792074-37805018	1	37792074	37805018	PROS1	ENSBTAG00000023652	Vitamin K-dependent protein S [Source:UniProtKB/Swiss-Prot;Acc:P07224]	gene	overlapping	0	15.630039	26.501585
Chr1:37992968-38007629	1	37992968	38007629	NSUN3	ENSBTAG00000015728	NOP2/Sun RNA methyltransferase family member 3 [Source:VGNC Symbol;Acc:VGNC:32286]	gene	overlapping	0	36.957607	23.97301
Chr1:38298281-38318039	1	38298281	38318039	null				Not found	0	17.153992	34.755833
Chr1:38371454-38385988	1	38371454	38385988	null				Not found	0	17.844282	34.520504
Chr1:38403699-38417694	1	38403699	38417694	null				Not found	0	14.938024	33.69936
Chr1:38417730-38435098	1	38417730	38435098	null				Not found	0	11.2101755	27.931908
Chr1:38594660-38613776	1	38594660	38613776	null				Not found	0	21.894983	38.550068
Chr1:38715193-38729015	1	38715193	38729015	null				Not found	0	21.605562	35.760338
Chr1:38838845-38858275	1	38838845	38858275	null				Not found	0	13.570471	31.980341
Chr1:38858348-38874334	1	38858348	38874334	null				Not found	0	14.218328	31.543812
Chr1:38874470-38895748	1	38874470	38895748	null				Not found	0	20.478907	34.115185
Chr1:38943005-38960538	1	38943005	38960538	null				Not found	0	17.004467	33.21134
Chr1:38961214-38978513	1	38961214	38978513	null				Not found	0	17.322039	30.617002
Chr1:39090473-39112161	1	39090473	39112161	null				Not found	0	25.750694	41.84694
Chr1:39610015-39626079	1	39610015	39626079	null				Not found	0	15.1555805	36.578854
Chr1:39626085-39646667	1	39626085	39646667	null				Not found	0	15.26401	29.606552
Chr1:39730676-39740289	1	39730676	39740289	null				Not found	0	35.004032	21.880075
Chr1:39778475-39800372	1	39778475	39800372	null				Not found	0	19.984386	43.22572
Chr1:39869675-39888622	1	39869675	39888622	null				Not found	0	15.788613	28.511517
Chr1:40030462-40053696	1	40030462	40053696	null				Not found	0	22.998976	33.474728
Chr1:40249295-40265905	1	40249295	40265905	null				Not found	0	11.344188	22.305216
Chr1:40533988-40550474	1	40533988	40550474	null				Not found	0	25.624887	18.978378
Chr1:40581343-40595691	1	40581343	40595691	ENSBTAG00000034182	ENSBTAG00000034182	No description	gene	overlapping	0	29.186655	18.575323
Chr1:41149302-41173854	1	41149302	41173854	EPHA6	ENSBTAG00000044111	EPH receptor A6 [Source:VGNC Symbol;Acc:VGNC:28536]	gene	overlapping	0	16.180489	31.317438
Chr1:41173926-41194003	1	41173926	41194003	EPHA6	ENSBTAG00000044111	EPH receptor A6 [Source:VGNC Symbol;Acc:VGNC:28536]	gene	overlapping	0	17.407938	33.78433
Chr1:41252053-41272382	1	41252053	41272382	EPHA6	ENSBTAG00000044111	EPH receptor A6 [Source:VGNC Symbol;Acc:VGNC:28536]	gene	overlapping	0	16.730719	33.59282
Chr1:41705713-41720433	1	41705713	41720433	ENSBTAG00000047147	ENSBTAG00000047147	No description	gene	overlapping	0	43.33626	30.82188
Chr1:41813008-41821555	1	41813008	41821555	ENSBTAG00000008346	ENSBTAG00000008346	No description	gene	overlapping	0	43.450336	27.77589
Chr1:42112366-42129175	1	42112366	42129175	ENSBTAG00000027113	ENSBTAG00000027113	No description	gene	overlapping	0	14.063846	35.36682
Chr1:42192667-42209560	1	42192667	42209560	ENSBTAG00000033437	ENSBTAG00000033437	No description	gene	overlapping	0	15.119976	23.529095
Chr1:42258335-42277626	1	42258335	42277626	null				Not found	0	13.755614	35.74875
Chr1:42518603-42527573	1	42518603	42527573	CPOX	ENSBTAG00000004124	coproporphyrinogen oxidase [Source:VGNC Symbol;Acc:VGNC:27667]	gene	overlapping	0	26.689423	14.829465
Chr1:42693925-42705150	1	42693925	42705150	ST3GAL6	ENSBTAG00000004471	ST3 beta-galactoside alpha-2,3- sialyltransferase 6 [Source:VGNC Symbol;Acc:VGNC:35335]	gene	overlapping	0	44.24447	28.9914
Chr1:42733496-42744151	1	42733496	42744151	ST3GAL6	ENSBTAG00000004471	ST3 beta-galactoside alpha-2,3- sialyltransferase 6 [Source:VGNC Symbol;Acc:VGNC:35335]	gene	overlapping	0	52.615242	41.578995
Chr1:43149799-43165815	1	43149799	43165815	null				Not found	0	18.06998	32.87932
Chr1:43213680-43229564	1	43213680	43229564	null				Not found	0	26.375742	38.6347
Chr1:43432851-43450249	1	43432851	43450249	null				Not found	0	41.953663	28.719616
Chr1:43714326-43722973	1	43714326	43722973	COL8A1	ENSBTAG00000013662	collagen type VIII alpha 1 chain [Source:VGNC Symbol;Acc:VGNC:27574]	gene	overlapping	0	24.552238	11.373651
Chr1:43857441-43872370	1	43857441	43872370	CMSS1	ENSBTAG00000013663	Uncharacterized protein C3orf26 homolog [Source:UniProtKB/Swiss-Prot;Acc:Q2T9Y1]	gene	overlapping	0	44.300327	27.385965
Chr1:44220682-44237494	1	44220682	44237494	TBC1D23	ENSBTAG00000015010	TBC1 domain family member 23 [Source:VGNC Symbol;Acc:VGNC:35638]	gene	overlapping	0	41.56771	27.99813
Chr1:44317146-44331327	1	44317146	44331327	TOMM70A	ENSBTAG00000014302	translocase of outer mitochondrial membrane 70 [Source:HGNC Symbol;Acc:HGNC:11985]	gene	overlapping	0	12.073315	20.972513
Chr1:44383472-44399085	1	44383472	44399085	ENSBTAG00000013321	ENSBTAG00000013321	No description	gene	overlapping	0	13.347562	28.593039
Chr1:44518843-44528136	1	44518843	44528136	null				Not found	0	50.159687	NaN
Chr1:44547799-44555640	1	44547799	44555640	null				Not found	0	20.78269	8.94937
Chr1:44744018-44751194	1	44744018	44751194	RAB5A	ENSBTAG00000046385	RAB5A, member RAS oncogene family [Source:VGNC Symbol;Acc:VGNC:33658]	gene	overlapping	0	42.30642	33.550922
Chr1:44761961-44769128	1	44761961	44769128	PP2D1	ENSBTAG00000004061	protein phosphatase 2C like domain containing 1 [Source:HGNC Symbol;Acc:HGNC:28406]	gene	overlapping	0	12.178338	23.737154
Chr1:44998412-45007331	1	44998412	45007331	null				Not found	0	29.324463	17.765553
Chr1:45019694-45029402	1	45019694	45029402	PRDM9	ENSBTAG00000004538	zinc finger protein 596 [Source:RefSeq peptide;Acc:NP_001095418]	gene	overlapping	0	15.564676	31.637852
Chr1:45125801-45130284	1	45125801	45130284	null				Not found	0	17.389534	3.3189213
Chr1:45309791-45324671	1	45309791	45324671	TMEM45A	ENSBTAG00000004459	No description	gene	overlapping	0	25.958399	41.589127
Chr1:45492935-45505245	1	45492935	45505245	TFG	ENSBTAG00000016363	protein TFG [Source:RefSeq peptide;Acc:NP_001179905]	gene	overlapping	0	52.442905	33.60859
Chr1:45726864-45728358	1	45726864	45728358	ABI3BP	ENSBTAG00000026836	No description	gene	overlapping	0	34.005955	20.450373
Chr1:45730164-45731760	1	45730164	45731760	ABI3BP	ENSBTAG00000026836	No description	gene	overlapping	0	27.036623	13.766332
Chr1:45869238-45886639	1	45869238	45886639	null				Not found	0	43.20085	27.277855
Chr1:46189237-46190819	1	46189237	46190819	SENP7	ENSBTAG00000016932	Sentrin-specific protease 7 [Source:UniProtKB/Swiss-Prot;Acc:A7MBJ2]	gene	overlapping	0	59.728466	42.24421
Chr1:46317315-46333559	1	46317315	46333559	ENSBTAG00000018731	ENSBTAG00000018731	No description	gene	overlapping	0	29.104942	14.982527
Chr1:46479406-46496584	1	46479406	46496584	NXPE3	ENSBTAG00000013465	neurexophilin and PC-esterase domain family member 3 [Source:VGNC Symbol;Acc:VGNC:32380]	gene	overlapping	0	49.27432	32.87351
Chr1:46515219-46528268	1	46515219	46528268	NXPE3	ENSBTAG00000013465	neurexophilin and PC-esterase domain family member 3 [Source:VGNC Symbol;Acc:VGNC:32380]	gene	overlapping	0	48.970688	34.857235
Chr1:46640647-46654378	1	46640647	46654378	null				Not found	0	22.492563	39.983936
Chr1:46742431-46752699	1	46742431	46752699	null				Not found	0	48.89204	29.3032
Chr1:46774065-46791084	1	46774065	46791084	null				Not found	0	40.73418	25.332195
Chr1:46867841-46887435	1	46867841	46887435	null				Not found	0	35.79645	23.420704
Chr1:47091646-47104321	1	47091646	47104321	SNORA18	ENSBTAG00000044510	Small nucleolar RNA SNORA18 [Source:RFAM;Acc:RF00425]	gene	overlapping	0	29.735504	11.303611
Chr1:47220996-47238734	1	47220996	47238734	null				Not found	0	15.797686	33.73278
Chr1:47295207-47314032	1	47295207	47314032	ZPLD1	ENSBTAG00000003666	zona pellucida like domain containing 1 [Source:VGNC Symbol;Acc:VGNC:37369]	gene	overlapping	0	16.692957	34.963516
Chr1:47683022-47697267	1	47683022	47697267	null				Not found	0	39.25853	24.387814
Chr1:48081193-48109655	1	48081193	48109655	null				Not found	0	41.31459	22.232666
Chr1:48189318-48204978	1	48189318	48204978	null				Not found	0	37.192894	21.696075
Chr1:48449078-48463305	1	48449078	48463305	null				Not found	0	23.678505	42.408413
Chr1:48747932-48761228	1	48747932	48761228	null				Not found	0	26.499508	32.545444
Chr1:48761237-48781861	1	48761237	48781861	null				Not found	0	17.73324	40.201363
Chr1:48782397-48805545	1	48782397	48805545	null				Not found	0	22.873882	35.900375
Chr1:48858733-48878492	1	48858733	48878492	null				Not found	0	16.441507	30.43269
Chr1:48922313-48941710	1	48922313	48941710	null				Not found	0	41.00524	25.491629
Chr1:48941717-48960712	1	48941717	48960712	null				Not found	0	19.13186	39.092735
Chr1:49125897-49149351	1	49125897	49149351	null				Not found	0	27.76582	42.89263
Chr1:49657838-49677188	1	49657838	49677188	null				Not found	0	27.585379	44.05672
Chr1:49677210-49696019	1	49677210	49696019	null				Not found	0	23.893297	37.245426
Chr1:49785871-49804815	1	49785871	49804815	null				Not found	0	28.841307	41.25725
Chr1:49896034-49906673	1	49896034	49906673	null				Not found	0	16.826544	55.25857
Chr1:50689302-50702860	1	50689302	50702860	CBLB	ENSBTAG00000013057	Cbl proto-oncogene B [Source:VGNC Symbol;Acc:VGNC:26809]	gene	overlapping	0	54.489765	36.618664
Chr1:50940631-50953710	1	50940631	50953710	null				Not found	0	21.10153	42.50596
Chr1:51224377-51246771	1	51224377	51246771	null				Not found	0	22.12903	36.725155
Chr1:51586664-51605898	1	51586664	51605898	null				Not found	0	22.402777	40.24138
Chr1:51605996-51620690	1	51605996	51620690	null				Not found	0	14.461448	35.972507
Chr1:51637091-51659239	1	51637091	51659239	null				Not found	0	11.39382	24.925243
Chr1:51659660-51672530	1	51659660	51672530	null				Not found	0	17.172596	29.09954
Chr1:51672539-51687944	1	51672539	51687944	null				Not found	0	15.04461	36.56682
Chr1:51714422-51730257	1	51714422	51730257	ENSBTAG00000047234	ENSBTAG00000047234	No description	gene	overlapping	0	14.946136	34.53725
Chr1:52096972-52111856	1	52096972	52111856	null				Not found	0	17.022196	24.93722
Chr1:52130111-52143605	1	52130111	52143605	null				Not found	0	21.084705	40.10097
Chr1:52144059-52157426	1	52144059	52157426	null				Not found	0	17.706837	33.028885
Chr1:52254277-52268035	1	52254277	52268035	null				Not found	0	18.390123	33.593616
Chr1:52713454-52726414	1	52713454	52726414	BBX	ENSBTAG00000006893	BBX, HMG-box containing [Source:VGNC Symbol;Acc:VGNC:26433]	gene	overlapping	0	33.80881	17.888597
Chr1:52764751-52777291	1	52764751	52777291	BBX	ENSBTAG00000006893	BBX, HMG-box containing [Source:VGNC Symbol;Acc:VGNC:26433]	gene	overlapping	0	45.65643	24.773502
Chr1:52904635-52916003	1	52904635	52916003	null				Not found	0	54.78058	33.13978
Chr1:52916008-52931548	1	52916008	52931548	null				Not found	0	44.148582	27.386343
Chr1:52931560-52942570	1	52931560	52942570	null				Not found	0	27.992155	21.385925
Chr1:53114174-53129145	1	53114174	53129145	CD47	ENSBTAG00000003585	CD47 molecule [Source:VGNC Symbol;Acc:VGNC:27035]	gene	overlapping	0	52.691032	41.491047
Chr1:53192645-53203570	1	53192645	53203570	null				Not found	0	33.38825	18.51186
Chr1:53515010-53528149	1	53515010	53528149	HHLA2	ENSBTAG00000018397	HERV-H LTR-associating 2 [Source:VGNC Symbol;Acc:VGNC:29843]	gene	overlapping	0	44.47285	27.876112
Chr1:53870525-53889371	1	53870525	53889371	DZIP3	ENSBTAG00000006158	DAZ interacting zinc finger protein 3 [Source:VGNC Symbol;Acc:VGNC:28285]	gene	overlapping	0	38.38472	24.842731
Chr1:53889376-53900724	1	53889376	53900724	null				Not found	0	25.23321	13.058393
Chr1:54250683-54265680	1	54250683	54265680	MORC1	ENSBTAG00000015475	MORC family CW-type zinc finger 1 [Source:VGNC Symbol;Acc:VGNC:31554]	gene	overlapping	0	33.346798	48.78779
Chr1:54416430-54424546	1	54416430	54424546	null				Not found	0	29.915812	11.6209755
Chr1:54424576-54438984	1	54424576	54438984	null				Not found	0	9.257583	23.73141
Chr1:54453832-54472766	1	54453832	54472766	null				Not found	0	14.9352455	27.369987
Chr1:54571423-54589067	1	54571423	54589067	null				Not found	0	42.560143	26.908136
Chr1:54604980-54615919	1	54604980	54615919	null				Not found	0	53.18939	34.645023
Chr1:54968297-54983746	1	54968297	54983746	null				Not found	0	16.084623	42.088093
Chr1:55587882-55606960	1	55587882	55606960	null				Not found	0	16.919737	32.92485
Chr1:56245166-56266847	1	56245166	56266847	null				Not found	0	12.270325	23.002375
Chr1:56336192-56354713	1	56336192	56354713	NECTIN3	ENSBTAG00000013769	nectin cell adhesion molecule 3 [Source:HGNC Symbol;Acc:HGNC:17664]	gene	overlapping	0	46.63929	22.401115
Chr1:56486530-56496906	1	56486530	56496906	null				Not found	0	29.088087	41.74513
Chr1:56513496-56533918	1	56513496	56533918	null				Not found	0	21.808683	36.885437
Chr1:56534114-56547175	1	56534114	56547175	null				Not found	0	13.258974	31.37195
Chr1:56604935-56621029	1	56604935	56621029	null				Not found	0	18.308838	35.80423
Chr1:56878656-56888033	1	56878656	56888033	PLCXD2	ENSBTAG00000012646	phosphatidylinositol specific phospholipase C X domain containing 2 [Source:VGNC Symbol;Acc:VGNC:32993]	gene	overlapping	0	15.865592	29.770096
Chr1:57156344-57168849	1	57156344	57168849	ABHD10	ENSBTAG00000004601	abhydrolase domain containing 10 [Source:VGNC Symbol;Acc:VGNC:25488]	gene	overlapping	0	13.164997	23.99171
Chr1:57245944-57257208	1	57245944	57257208	TMPRSS7	ENSBTAG00000015065	transmembrane protease serine 7 [Source:RefSeq peptide;Acc:NP_001192821]	gene	overlapping	0	15.68362	30.56876
Chr1:57286984-57297011	1	57286984	57297011	ENSBTAG00000016554	ENSBTAG00000016554	No description	gene	overlapping	0	44.642185	32.797592
Chr1:57385870-57402133	1	57385870	57402133	SLC9C1	ENSBTAG00000019332	solute carrier family 9 member C1 [Source:HGNC Symbol;Acc:HGNC:31401]	gene	overlapping	0	20.263868	38.871067
Chr1:57402136-57418705	1	57402136	57418705	SLC9C1	ENSBTAG00000019332	solute carrier family 9 member C1 [Source:HGNC Symbol;Acc:HGNC:31401]	gene	overlapping	0	17.115993	32.596214
Chr1:57456899-57458611	1	57456899	57458611	SLC9C1	ENSBTAG00000019332	solute carrier family 9 member C1 [Source:HGNC Symbol;Acc:HGNC:31401]	gene	overlapping	0	21.964222	9.381761
Chr1:57534526-57549199	1	57534526	57549199	null				Not found	0	27.098734	41.672966
Chr1:57687674-57707256	1	57687674	57707256	BTLA	ENSBTAG00000011871	B and T lymphocyte associated [Source:VGNC Symbol;Acc:VGNC:26602]	gene	overlapping	0	19.349813	30.918583
Chr1:58299080-58318007	1	58299080	58318007	null				Not found	0	33.944286	19.855867
Chr1:58318096-58331194	1	58318096	58331194	null				Not found	0	23.384666	14.189212
Chr1:58346546-58362412	1	58346546	58362412	null				Not found	0	26.162748	14.203992
Chr1:58362470-58375146	1	58362470	58375146	null				Not found	0	39.762867	31.102224
Chr1:58407167-58414108	1	58407167	58414108	null				Not found	0	36.908936	20.948448
Chr1:58424217-58430823	1	58424217	58430823	BOC	ENSBTAG00000013909	BOC cell adhesion associated, oncogene regulated [Source:VGNC Symbol;Acc:VGNC:26536]	gene	overlapping	0	50.649982	34.636974
Chr1:58431094-58439575	1	58431094	58439575	BOC	ENSBTAG00000013909	BOC cell adhesion associated, oncogene regulated [Source:VGNC Symbol;Acc:VGNC:26536]	gene	overlapping	0	47.41253	34.719135
Chr1:58514045-58535265	1	58514045	58535265	ENSBTAG00000013920	ENSBTAG00000013920	No description	gene	overlapping	0	50.66731	34.14178
Chr1:58620076-58632822	1	58620076	58632822	SPICE1	ENSBTAG00000013937	spindle and centriole associated protein 1 [Source:VGNC Symbol;Acc:VGNC:35215]	gene	overlapping	0	40.78165	22.248945
Chr1:58705720-58718111	1	58705720	58718111	SIDT1	ENSBTAG00000013292	SID1 transmembrane family member 1 precursor [Source:RefSeq peptide;Acc:NP_001192562]	gene	overlapping	0	16.311731	21.70523
Chr1:58781464-58792234	1	58781464	58792234	USF3	ENSBTAG00000021000	upstream transcription factor family member 3 [Source:HGNC Symbol;Acc:HGNC:30494]	gene	overlapping	0	58.65856	47.41907
Chr1:58792265-58798707	1	58792265	58798707	USF3	ENSBTAG00000021000	upstream transcription factor family member 3 [Source:HGNC Symbol;Acc:HGNC:30494]	gene	overlapping	0	62.00366	44.689236
Chr1:58840131-58853748	1	58840131	58853748	NAA50	ENSBTAG00000007784	N-alpha-acetyltransferase 50 [Source:UniProtKB/Swiss-Prot;Acc:Q0IIJ0]	gene	overlapping	0	35.47158	22.911072
Chr1:59259716-59272009	1	59259716	59272009	null				Not found	0	24.963404	11.64444
Chr1:59327269-59337093	1	59327269	59337093	DRD3	ENSBTAG00000002132	dopamine receptor D3 [Source:VGNC Symbol;Acc:VGNC:28208]	gene	overlapping	0	52.041527	31.543812
Chr1:59337431-59346391	1	59337431	59346391	DRD3	ENSBTAG00000002132	dopamine receptor D3 [Source:VGNC Symbol;Acc:VGNC:28208]	gene	overlapping	0	25.67454	14.599206
Chr1:59356402-59369272	1	59356402	59369272	null				Not found	0	28.61436	10.588665
Chr1:59388057-59397710	1	59388057	59397710	TIGIT	ENSBTAG00000011921	T-cell immunoreceptor with Ig and ITIM domains [Source:VGNC Symbol;Acc:VGNC:35868]	gene	upstream	532	24.098873	10.287031
Chr1:59397908-59410309	1	59397908	59410309	bta-mir-568	ENSBTAG00000036373	bta-mir-568 [Source:miRBase;Acc:MI0009866]	gene	overlapping	0	19.01361	7.152153
Chr1:59454078-59461751	1	59454078	59461751	ZBTB20	ENSBTAG00000011928	zinc finger and BTB domain containing 20 [Source:VGNC Symbol;Acc:VGNC:37065]	gene	overlapping	0	33.253593	20.449984
Chr1:59488580-59499627	1	59488580	59499627	ZBTB20	ENSBTAG00000011928	zinc finger and BTB domain containing 20 [Source:VGNC Symbol;Acc:VGNC:37065]	gene	overlapping	0	16.749613	2.6107192
Chr1:59761095-59778330	1	59761095	59778330	null				Not found	0	16.89027	32.191353
Chr1:59778416-59793669	1	59778416	59793669	null				Not found	0	12.185501	21.552568
Chr1:59809425-59821088	1	59809425	59821088	null				Not found	0	6.915272	16.752602
Chr1:59997601-60015169	1	59997601	60015169	null				Not found	0	12.6587305	42.02475
Chr1:60015190-60031130	1	60015190	60031130	null				Not found	0	8.722779	29.386097
Chr1:60046032-60059917	1	60046032	60059917	null				Not found	0	16.794764	32.95422
Chr1:60060486-60079512	1	60060486	60079512	null				Not found	0	11.780706	26.840063
Chr1:60095633-60120328	1	60095633	60120328	null				Not found	0	17.488707	29.368803
Chr1:60120351-60140204	1	60120351	60140204	null				Not found	0	18.490242	35.596405
Chr1:60213459-60230167	1	60213459	60230167	null				Not found	0	13.630159	27.923338
Chr1:60608192-60618577	1	60608192	60618577	null				Not found	0	9.615611	21.339275
Chr1:60941854-60956977	1	60941854	60956977	GAP43	ENSBTAG00000006451	growth associated protein 43 [Source:VGNC Symbol;Acc:VGNC:29247]	gene	overlapping	0	34.635086	22.8734
Chr1:60957103-60967927	1	60957103	60967927	GAP43	ENSBTAG00000006451	growth associated protein 43 [Source:VGNC Symbol;Acc:VGNC:29247]	gene	overlapping	0	27.031025	13.430226
Chr1:61113836-61127631	1	61113836	61127631	null				Not found	0	24.403101	46.79948
Chr1:61348556-61360549	1	61348556	61360549	null				Not found	0	31.707384	52.93457
Chr1:61686853-61703373	1	61686853	61703373	null				Not found	0	24.762445	42.001072
Chr1:61703458-61717144	1	61703458	61717144	null				Not found	0	16.910898	32.750412
Chr1:61924613-61942415	1	61924613	61942415	null				Not found	0	44.271614	20.73472
Chr1:62242102-62258865	1	62242102	62258865	null				Not found	0	49.614452	37.933662
Chr1:62427934-62447036	1	62427934	62447036	null				Not found	0	20.016445	33.67613
Chr1:62825323-62841111	1	62825323	62841111	null				Not found	0	36.736073	48.644413
Chr1:62860288-62874606	1	62860288	62874606	null				Not found	0	34.926163	48.387287
Chr1:63178300-63191936	1	63178300	63191936	null				Not found	0	37.063557	57.639297
Chr1:63419251-63436027	1	63419251	63436027	null				Not found	0	33.3297	53.29305
Chr1:63489856-63506335	1	63489856	63506335	null				Not found	0	23.113304	35.68972
Chr1:63603652-63623310	1	63603652	63623310	null				Not found	0	44.307858	31.53159
Chr1:63863064-63875151	1	63863064	63875151	null				Not found	0	51.239456	38.504314
Chr1:64072530-64089619	1	64072530	64089619	null				Not found	0	38.95367	25.819757
Chr1:64142279-64158611	1	64142279	64158611	null				Not found	0	40.856167	24.608582
Chr1:64158663-64170508	1	64158663	64170508	null				Not found	0	38.58113	27.010296
Chr1:64192210-64212113	1	64192210	64212113	null				Not found	0	36.973816	21.99828
Chr1:64247930-64259706	1	64247930	64259706	null				Not found	0	40.476547	28.897652
Chr1:64336401-64343391	1	64336401	64343391	null				Not found	0	19.464752	28.103884
Chr1:64378931-64391822	1	64378931	64391822	IGSF11	ENSBTAG00000045704	No description	gene	overlapping	0	41.18908	26.14101
Chr1:64602438-64612428	1	64602438	64612428	UPK1B	ENSBTAG00000009014	uroplakin 1B [Source:VGNC Symbol;Acc:VGNC:36685]	gene	overlapping	0	39.48197	26.299717
Chr1:64612621-64620967	1	64612621	64620967	B4GALT4	ENSBTAG00000001390	beta-1,4-galactosyltransferase 4 [Source:VGNC Symbol;Acc:VGNC:26391]	gene	overlapping	0	38.200172	26.930378
Chr1:64621060-64630943	1	64621060	64630943	B4GALT4	ENSBTAG00000001390	beta-1,4-galactosyltransferase 4 [Source:VGNC Symbol;Acc:VGNC:26391]	gene	overlapping	0	53.01156	32.192852
Chr1:64708036-64717276	1	64708036	64717276	null				Not found	0	33.723705	22.616518
Chr1:64767934-64780847	1	64767934	64780847	ARHGAP31	ENSBTAG00000000210	Rho GTPase activating protein 31 [Source:VGNC Symbol;Acc:VGNC:26089]	gene	overlapping	0	39.59864	27.271637
Chr1:64858793-64870106	1	64858793	64870106	POGLUT1	ENSBTAG00000008562	protein O-glucosyltransferase 1 [Source:VGNC Symbol;Acc:VGNC:33108]	gene	overlapping	0	40.266308	21.87266
Chr1:64908037-64917512	1	64908037	64917512	CD80	ENSBTAG00000018059	CD80 molecule [Source:VGNC Symbol;Acc:VGNC:27048]	gene	overlapping	0	39.51301	24.837893
Chr1:65089246-65103792	1	65089246	65103792	MAATS1	ENSBTAG00000001293	MYCBP associated and testis expressed 1 [Source:VGNC Symbol;Acc:VGNC:31126]	gene	overlapping	0	38.585022	28.936234
Chr1:66151563-66169416	1	66151563	66169416	null				Not found	0	40.918087	29.681149
Chr1:66344533-66363701	1	66344533	66363701	STXBP5L	ENSBTAG00000001918	syntaxin binding protein 5 like [Source:VGNC Symbol;Acc:VGNC:35449]	gene	overlapping	0	27.986794	45.842766
Chr1:66402847-66427960	1	66402847	66427960	STXBP5L	ENSBTAG00000001918	syntaxin binding protein 5 like [Source:VGNC Symbol;Acc:VGNC:35449]	gene	overlapping	0	42.21215	33.30344
Chr1:66477441-66491732	1	66477441	66491732	STXBP5L	ENSBTAG00000001918	syntaxin binding protein 5 like [Source:VGNC Symbol;Acc:VGNC:35449]	gene	overlapping	0	31.435822	45.707417
Chr1:66491737-66506213	1	66491737	66506213	STXBP5L	ENSBTAG00000001918	syntaxin binding protein 5 like [Source:VGNC Symbol;Acc:VGNC:35449]	gene	overlapping	0	31.055384	46.205875
Chr1:66572787-66588874	1	66572787	66588874	POLQ	ENSBTAG00000001920	DNA polymerase theta [Source:VGNC Symbol;Acc:VGNC:33130]	gene	overlapping	0	35.877758	50.588192
Chr1:66765854-66782540	1	66765854	66782540	GOLGB1	ENSBTAG00000008862	golgin B1 [Source:VGNC Symbol;Acc:VGNC:29489]	gene	overlapping	0	44.89769	31.672855
Chr1:66961857-66977395	1	66961857	66977395	ENSBTAG00000033166	ENSBTAG00000033166	No description	gene	overlapping	0	55.74737	37.168415
Chr1:67021678-67028399	1	67021678	67028399	null				Not found	0	47.39909	22.565151
Chr1:67034907-67055253	1	67034907	67055253	ENSBTAG00000001442	ENSBTAG00000001442	No description	gene	overlapping	0	45.972095	30.567226
Chr1:67087912-67098492	1	67087912	67098492	ILDR1	ENSBTAG00000004705	immunoglobulin like domain containing receptor 1 [Source:VGNC Symbol;Acc:VGNC:30173]	gene	overlapping	0	53.04989	35.341743
Chr1:67098826-67109426	1	67098826	67109426	ILDR1	ENSBTAG00000004705	immunoglobulin like domain containing receptor 1 [Source:VGNC Symbol;Acc:VGNC:30173]	gene	overlapping	0	58.73301	37.670315
Chr1:67261903-67273160	1	67261903	67273160	CASR	ENSBTAG00000003865	calcium sensing receptor [Source:VGNC Symbol;Acc:VGNC:26788]	gene	overlapping	0	20.0433	8.993715
Chr1:67661696-67673708	1	67661696	67673708	HSPBAP1	ENSBTAG00000005066	HSPB1 associated protein 1 [Source:VGNC Symbol;Acc:VGNC:29987]	gene	overlapping	0	41.184177	25.754616
Chr1:67703226-67714040	1	67703226	67714040	HSPBAP1	ENSBTAG00000005066	HSPB1 associated protein 1 [Source:VGNC Symbol;Acc:VGNC:29987]	gene	overlapping	0	57.406643	46.158638
Chr1:67802774-67816786	1	67802774	67816786	DIRC2	ENSBTAG00000005071	disrupted in renal carcinoma 2 [Source:HGNC Symbol;Acc:HGNC:16628]	gene	overlapping	0	47.794445	29.530094
Chr1:67840884-67843264	1	67840884	67843264	SEMA5B	ENSBTAG00000018765	semaphorin 5B [Source:VGNC Symbol;Acc:VGNC:34440]	gene	overlapping	0	32.378193	44.90887
Chr1:67910404-67917367	1	67910404	67917367	null				Not found	0	26.243725	10.934794
Chr1:68042051-68047347	1	68042051	68047347	PDIA5	ENSBTAG00000018877	protein disulfide isomerase family A member 5 [Source:VGNC Symbol;Acc:VGNC:32699]	gene	overlapping	0	44.592243	31.402962
Chr1:68059422-68066829	1	68059422	68066829	PDIA5	ENSBTAG00000018877	protein disulfide isomerase family A member 5 [Source:VGNC Symbol;Acc:VGNC:32699]	gene	overlapping	0	45.92195	30.022924
Chr1:68073857-68080989	1	68073857	68080989	PDIA5	ENSBTAG00000018877	protein disulfide isomerase family A member 5 [Source:VGNC Symbol;Acc:VGNC:32699]	gene	overlapping	0	44.773403	34.001995
Chr1:68081156-68089122	1	68081156	68089122	PDIA5	ENSBTAG00000018877	protein disulfide isomerase family A member 5 [Source:VGNC Symbol;Acc:VGNC:32699]	gene	overlapping	0	47.286545	32.629517
Chr1:68089205-68096116	1	68089205	68096116	PDIA5	ENSBTAG00000018877	protein disulfide isomerase family A member 5 [Source:VGNC Symbol;Acc:VGNC:32699]	gene	overlapping	0	52.762646	38.906292
Chr1:68303614-68308641	1	68303614	68308641	ADCY5	ENSBTAG00000018777	adenylate cyclase 5 [Source:VGNC Symbol;Acc:VGNC:25646]	gene	overlapping	0	24.662363	10.574682
Chr1:68308651-68312534	1	68308651	68312534	ADCY5	ENSBTAG00000018777	adenylate cyclase 5 [Source:VGNC Symbol;Acc:VGNC:25646]	gene	overlapping	0	33.407917	20.961681
Chr1:68312621-68318081	1	68312621	68318081	ADCY5	ENSBTAG00000018777	adenylate cyclase 5 [Source:VGNC Symbol;Acc:VGNC:25646]	gene	overlapping	0	35.537388	23.76007
Chr1:68360819-68367096	1	68360819	68367096	ADCY5	ENSBTAG00000018777	adenylate cyclase 5 [Source:VGNC Symbol;Acc:VGNC:25646]	gene	overlapping	0	36.605633	20.199648
Chr1:68464878-68475271	1	68464878	68475271	HACD2	ENSBTAG00000023607	3-hydroxyacyl-CoA dehydratase 2 [Source:HGNC Symbol;Acc:HGNC:9640]	gene	overlapping	0	44.783936	32.59233
Chr1:68504689-68519429	1	68504689	68519429	HACD2	ENSBTAG00000023607	3-hydroxyacyl-CoA dehydratase 2 [Source:HGNC Symbol;Acc:HGNC:9640]	gene	overlapping	0	49.069935	41.852024
Chr1:68566323-68577313	1	68566323	68577313	null				Not found	0	31.220722	14.56337
Chr1:68745742-68760209	1	68745742	68760209	null				Not found	0	39.08624	23.164577
Chr1:69314078-69332511	1	69314078	69332511	KALRN	ENSBTAG00000002640	kalirin RhoGEF kinase [Source:VGNC Symbol;Acc:VGNC:30389]	gene	overlapping	0	49.15292	34.046036
Chr1:69344317-69360195	1	69344317	69360195	KALRN	ENSBTAG00000002640	kalirin RhoGEF kinase [Source:VGNC Symbol;Acc:VGNC:30389]	gene	overlapping	0	40.148235	27.660532
Chr1:69569647-69582669	1	69569647	69582669	KALRN	ENSBTAG00000002640	kalirin RhoGEF kinase [Source:VGNC Symbol;Acc:VGNC:30389]	gene	overlapping	0	36.77744	23.628275
Chr1:69742493-69753956	1	69742493	69753956	UMPS	ENSBTAG00000013727	uridine monophosphate synthetase [Source:VGNC Symbol;Acc:VGNC:36661]	gene	overlapping	0	50.872593	26.11023
Chr1:69754639-69763999	1	69754639	69763999	UMPS	ENSBTAG00000013727	uridine monophosphate synthetase [Source:VGNC Symbol;Acc:VGNC:36661]	gene	overlapping	0	51.257248	35.710575
Chr1:69809959-69814806	1	69809959	69814806	ITGB5	ENSBTAG00000013755	integrin subunit beta 5 [Source:VGNC Symbol;Acc:VGNC:30330]	gene	overlapping	0	52.47935	35.725147
Chr1:69814855-69820658	1	69814855	69820658	ITGB5	ENSBTAG00000013755	integrin subunit beta 5 [Source:VGNC Symbol;Acc:VGNC:30330]	gene	overlapping	0	48.27362	35.488964
Chr1:69820725-69828822	1	69820725	69828822	ITGB5	ENSBTAG00000013755	integrin subunit beta 5 [Source:VGNC Symbol;Acc:VGNC:30330]	gene	overlapping	0	54.58572	34.167362
Chr1:69828860-69834903	1	69828860	69834903	ITGB5	ENSBTAG00000013755	integrin subunit beta 5 [Source:VGNC Symbol;Acc:VGNC:30330]	gene	overlapping	0	54.983578	42.14013
Chr1:69843293-69848785	1	69843293	69848785	ITGB5	ENSBTAG00000013755	integrin subunit beta 5 [Source:VGNC Symbol;Acc:VGNC:30330]	gene	overlapping	0	53.330387	31.616617
Chr1:69856704-69866538	1	69856704	69866538	ITGB5	ENSBTAG00000013755	integrin subunit beta 5 [Source:VGNC Symbol;Acc:VGNC:30330]	gene	overlapping	0	50.466007	33.89608
Chr1:69866609-69874273	1	69866609	69874273	ITGB5	ENSBTAG00000013755	integrin subunit beta 5 [Source:VGNC Symbol;Acc:VGNC:30330]	gene	overlapping	0	55.80166	28.147192
Chr1:69874396-69882660	1	69874396	69882660	ITGB5	ENSBTAG00000013755	integrin subunit beta 5 [Source:VGNC Symbol;Acc:VGNC:30330]	gene	overlapping	0	48.43252	29.93439
Chr1:69882703-69891398	1	69882703	69891398	ITGB5	ENSBTAG00000013755	integrin subunit beta 5 [Source:VGNC Symbol;Acc:VGNC:30330]	gene	overlapping	0	40.95294	28.973364
Chr1:69935813-69947424	1	69935813	69947424	MUC13	ENSBTAG00000010382	mucin 13, cell surface associated [Source:VGNC Symbol;Acc:VGNC:31758]	gene	overlapping	0	37.64247	25.56922
Chr1:69947495-69958897	1	69947495	69958897	MUC13	ENSBTAG00000010382	mucin 13, cell surface associated [Source:VGNC Symbol;Acc:VGNC:31758]	gene	overlapping	0	43.0345	23.75098
Chr1:69958901-69971090	1	69958901	69971090	MUC13	ENSBTAG00000010382	mucin 13, cell surface associated [Source:VGNC Symbol;Acc:VGNC:31758]	gene	overlapping	0	41.75969	22.528076
Chr1:69971105-69988124	1	69971105	69988124	null				Not found	0	42.464027	27.85464
Chr1:69988125-70003523	1	69988125	70003523	null				Not found	0	48.045155	28.749912
Chr1:70127216-70137382	1	70127216	70137382	SLC12A8	ENSBTAG00000000496	solute carrier family 12 member 8 [Source:VGNC Symbol;Acc:VGNC:34671]	gene	overlapping	0	34.06987	51.535534
Chr1:70418716-70424233	1	70418716	70424233	null				Not found	0	3.0191715	29.33326
Chr1:70456247-70467206	1	70456247	70467206	null				Not found	0	22.150434	40.98106
Chr1:70467267-70479506	1	70467267	70479506	null				Not found	0	24.37752	45.169113
Chr1:70582754-70597285	1	70582754	70597285	OSBPL11	ENSBTAG00000006471	oxysterol binding protein like 11 [Source:VGNC Symbol;Acc:VGNC:32459]	gene	overlapping	0	37.862167	53.256504
Chr1:70615542-70633226	1	70615542	70633226	OSBPL11	ENSBTAG00000006471	oxysterol binding protein like 11 [Source:VGNC Symbol;Acc:VGNC:32459]	gene	overlapping	0	39.324684	51.83484
Chr1:70633468-70647423	1	70633468	70647423	OSBPL11	ENSBTAG00000006471	oxysterol binding protein like 11 [Source:VGNC Symbol;Acc:VGNC:32459]	gene	overlapping	0	38.35304	54.83179
Chr1:70679570-70690724	1	70679570	70690724	null				Not found	0	23.785387	33.849888
Chr1:70891700-70908845	1	70891700	70908845	LRCH3	ENSBTAG00000032839	leucine rich repeats and calponin homology domain containing 3 [Source:VGNC Symbol;Acc:VGNC:30973]	gene	overlapping	0	35.173214	55.565838
Chr1:71008253-71023352	1	71008253	71023352	RUBCN	ENSBTAG00000001890	RUN and cysteine rich domain containing beclin 1 interacting protein [Source:VGNC Symbol;Acc:VGNC:34212]	gene	overlapping	0	46.46462	33.234108
Chr1:71037705-71044803	1	71037705	71044803	RUBCN	ENSBTAG00000001890	RUN and cysteine rich domain containing beclin 1 interacting protein [Source:VGNC Symbol;Acc:VGNC:34212]	gene	overlapping	0	51.8457	36.149548
Chr1:71087314-71096823	1	71087314	71096823	ENSBTAG00000014721	ENSBTAG00000014721	No description	gene	overlapping	0	31.053629	22.751253
Chr1:71096846-71103830	1	71096846	71103830	ENSBTAG00000014721	ENSBTAG00000014721	No description	gene	overlapping	0	37.285786	25.298634
Chr1:71176183-71186218	1	71176183	71186218	null				Not found	0	28.14861	16.734808
Chr1:71219036-71222961	1	71219036	71222961	TNK2	ENSBTAG00000021364	tyrosine kinase non receptor 2 [Source:VGNC Symbol;Acc:VGNC:36183]	gene	overlapping	0	49.06189	30.216413
Chr1:71306154-71313374	1	71306154	71313374	null				Not found	0	27.17743	10.7658825
Chr1:71578262-71591571	1	71578262	71591571	null				Not found	0	36.696384	30.78647
Chr1:71595107-71607711	1	71595107	71607711	null				Not found	0	15.351296	25.897717
Chr1:71641840-71650182	1	71641840	71650182	RNF168	ENSBTAG00000013317	No description	gene	overlapping	0	55.203712	39.17825
Chr1:71850875-71866846	1	71850875	71866846	PIGX	ENSBTAG00000048195	phosphatidylinositol glycan anchor biosynthesis class X [Source:HGNC Symbol;Acc:HGNC:26046]	gene	overlapping	0	30.48454	14.704401
Chr1:72022181-72029069	1	72022181	72029069	PIGZ	ENSBTAG00000011659	phosphatidylinositol glycan anchor biosynthesis class Z [Source:VGNC Symbol;Acc:VGNC:32882]	gene	overlapping	0	54.187065	40.47225
Chr1:72576493-72581970	1	72576493	72581970	BDH1	ENSBTAG00000000448	3-hydroxybutyrate dehydrogenase 1 [Source:VGNC Symbol;Acc:VGNC:26457]	gene	overlapping	0	34.687153	21.974035
Chr1:72867549-72879281	1	72867549	72879281	ACAP2	ENSBTAG00000003378	ArfGAP with coiled-coil, ankyrin repeat and PH domains 2 [Source:VGNC Symbol;Acc:VGNC:25527]	gene	overlapping	0	42.8948	29.298004
Chr1:73260846-73274184	1	73260846	73274184	null				Not found	0	21.362804	31.480476
Chr1:73543355-73549620	1	73543355	73549620	TMEM44	ENSBTAG00000002394	transmembrane protein 44 [Source:VGNC Symbol;Acc:VGNC:36088]	gene	overlapping	0	26.131117	14.248342
Chr1:73570092-73578176	1	73570092	73578176	null				Not found	0	20.327976	10.884633
Chr1:73640242-73654603	1	73640242	73654603	null				Not found	0	32.125183	11.6805
Chr1:73678323-73695186	1	73678323	73695186	ATP13A3	ENSBTAG00000013204	ATPase 13A3 [Source:VGNC Symbol;Acc:VGNC:26279]	gene	overlapping	0	46.93775	32.86015
Chr1:73831993-73840220	1	73831993	73840220	null				Not found	0	24.258192	12.600938
Chr1:73941323-73950498	1	73941323	73950498	null				Not found	0	9.369877	28.499573
Chr1:74708784-74724786	1	74708784	74724786	ATP13A5	ENSBTAG00000018657	ATPase 13A5 [Source:VGNC Symbol;Acc:VGNC:26281]	gene	overlapping	0	43.480164	29.11768
Chr1:74837231-74852525	1	74837231	74852525	null				Not found	0	28.297264	39.17942
Chr1:74899251-74912368	1	74899251	74912368	null				Not found	0	28.505615	37.55255
Chr1:74941733-74957170	1	74941733	74957170	null				Not found	0	21.673403	11.397215
Chr1:75002735-75016520	1	75002735	75016520	null				Not found	0	20.553795	28.860746
Chr1:75083800-75096604	1	75083800	75096604	null				Not found	0	25.25364	9.799666
Chr1:75793861-75810259	1	75793861	75810259	FGF12	ENSBTAG00000012413	fibroblast growth factor 12 [Source:RefSeq peptide;Acc:NP_001073257]	gene	overlapping	0	32.64237	48.62817
Chr1:75931855-75948368	1	75931855	75948368	null				Not found	0	25.643873	43.72814
Chr1:76041853-76048932	1	76041853	76048932	null				Not found	0	35.57595	53.029984
Chr1:76048982-76069852	1	76048982	76069852	null				Not found	0	27.49165	41.172222
Chr1:76102774-76119565	1	76102774	76119565	null				Not found	0	11.817241	28.028261
Chr1:76136878-76153032	1	76136878	76153032	null				Not found	0	19.376019	35.497116
Chr1:76153284-76166718	1	76153284	76166718	null				Not found	0	17.670345	30.779419
Chr1:76576432-76592071	1	76576432	76592071	CCDC50	ENSBTAG00000006945	coiled-coil domain containing 50 [Source:VGNC Symbol;Acc:VGNC:26898]	gene	overlapping	0	49.721035	31.644127
Chr1:76770104-76784251	1	76770104	76784251	null				Not found	0	17.924732	30.188606
Chr1:76822435-76839161	1	76822435	76839161	null				Not found	0	21.189331	30.091522
Chr1:76948585-76966590	1	76948585	76966590	null				Not found	0	23.357058	38.516094
Chr1:76966595-76983995	1	76966595	76983995	null				Not found	0	34.401005	53.317078
Chr1:77042485-77059039	1	77042485	77059039	null				Not found	0	13.933883	30.006664
Chr1:77077562-77092456	1	77077562	77092456	null				Not found	0	16.359205	40.358807
Chr1:77630811-77651520	1	77630811	77651520	null				Not found	0	22.159971	35.706303
Chr1:77681681-77699042	1	77681681	77699042	null				Not found	0	11.314811	24.391346
Chr1:77717726-77734799	1	77717726	77734799	null				Not found	0	13.131972	26.790367
Chr1:77883208-77898005	1	77883208	77898005	P3H2	ENSBTAG00000021025	prolyl 3-hydroxylase 2 [Source:VGNC Symbol;Acc:VGNC:32533]	gene	overlapping	0	26.342203	38.841347
Chr1:77997918-78011318	1	77997918	78011318	TP63	ENSBTAG00000015460	tumor protein p63 [Source:VGNC Symbol;Acc:VGNC:36240]	gene	upstream	1096	36.656967	22.567038
Chr1:78027704-78044989	1	78027704	78044989	TP63	ENSBTAG00000015460	tumor protein p63 [Source:VGNC Symbol;Acc:VGNC:36240]	gene	overlapping	0	40.56027	25.895224
Chr1:78093502-78105799	1	78093502	78105799	TP63	ENSBTAG00000015460	tumor protein p63 [Source:VGNC Symbol;Acc:VGNC:36240]	gene	overlapping	0	35.99611	55.085655
Chr1:79221955-79235336	1	79221955	79235336	LPP	ENSBTAG00000044001	LIM domain containing preferred translocation partner in lipoma [Source:HGNC Symbol;Acc:HGNC:6679]	gene	overlapping	0	35.842285	50.794197
Chr1:79453576-79469599	1	79453576	79469599	LPP	ENSBTAG00000044001	LIM domain containing preferred translocation partner in lipoma [Source:HGNC Symbol;Acc:HGNC:6679]	gene	overlapping	0	55.69195	43.079388
Chr1:79570319-79582028	1	79570319	79582028	LPP	ENSBTAG00000044001	LIM domain containing preferred translocation partner in lipoma [Source:HGNC Symbol;Acc:HGNC:6679]	gene	overlapping	0	54.433117	32.983044
Chr1:79630730-79645143	1	79630730	79645143	LPP	ENSBTAG00000044001	LIM domain containing preferred translocation partner in lipoma [Source:HGNC Symbol;Acc:HGNC:6679]	gene	overlapping	0	46.707798	34.730087
Chr1:79686612-79698336	1	79686612	79698336	LPP	ENSBTAG00000044001	LIM domain containing preferred translocation partner in lipoma [Source:HGNC Symbol;Acc:HGNC:6679]	gene	overlapping	0	47.718506	35.518044
Chr1:80398557-80413693	1	80398557	80413693	null				Not found	0	36.435703	20.11482
Chr1:80809177-80822017	1	80809177	80822017	ST6GAL1	ENSBTAG00000010357	ST6 beta-galactoside alpha-2,6- sialyltransferase 1 [Source:VGNC Symbol;Acc:VGNC:35337]	gene	overlapping	0	55.221542	36.203125
Chr1:80822035-80834341	1	80822035	80834341	ST6GAL1	ENSBTAG00000010357	ST6 beta-galactoside alpha-2,6- sialyltransferase 1 [Source:VGNC Symbol;Acc:VGNC:35337]	gene	overlapping	0	47.197044	33.958267
Chr1:80861788-80875597	1	80861788	80875597	null				Not found	0	41.74066	25.356169
Chr1:80989386-81007381	1	80989386	81007381	ADIPOQ	ENSBTAG00000019813	adiponectin, C1Q and collagen domain containing [Source:VGNC Symbol;Acc:VGNC:25677]	gene	overlapping	0	14.793662	28.443563
Chr1:81007508-81021952	1	81007508	81021952	ADIPOQ	ENSBTAG00000019813	adiponectin, C1Q and collagen domain containing [Source:VGNC Symbol;Acc:VGNC:25677]	gene	overlapping	0	16.634533	28.369282
Chr1:81193590-81203299	1	81193590	81203299	AHSG	ENSBTAG00000000522	alpha 2-HS glycoprotein [Source:VGNC Symbol;Acc:VGNC:25756]	gene	overlapping	0	27.84954	14.787213
Chr1:81477619-81493934	1	81477619	81493934	null				Not found	0	32.48432	43.023743
Chr1:81613149-81622737	1	81613149	81622737	DGKG	ENSBTAG00000005091	diacylglycerol kinase gamma [Source:VGNC Symbol;Acc:VGNC:28028]	gene	overlapping	0	46.492996	33.326138
Chr1:81847579-81854958	1	81847579	81854958	ENSBTAG00000011305	ENSBTAG00000011305	No description	gene	overlapping	0	41.61377	29.827091
Chr1:81904706-81921322	1	81904706	81921322	null				Not found	0	37.665688	21.72606
Chr1:82086338-82093921	1	82086338	82093921	IGF2BP2	ENSBTAG00000007666	insulin like growth factor 2 mRNA binding protein 2 [Source:VGNC Symbol;Acc:VGNC:30080]	gene	overlapping	0	50.04132	40.795727
Chr1:82127889-82138805	1	82127889	82138805	IGF2BP2	ENSBTAG00000007666	insulin like growth factor 2 mRNA binding protein 2 [Source:VGNC Symbol;Acc:VGNC:30080]	gene	overlapping	0	51.49995	39.860546
Chr1:82148270-82152631	1	82148270	82152631	IGF2BP2	ENSBTAG00000007666	insulin like growth factor 2 mRNA binding protein 2 [Source:VGNC Symbol;Acc:VGNC:30080]	gene	overlapping	0	51.96047	37.9654
Chr1:82152679-82160999	1	82152679	82160999	IGF2BP2	ENSBTAG00000007666	insulin like growth factor 2 mRNA binding protein 2 [Source:VGNC Symbol;Acc:VGNC:30080]	gene	overlapping	0	55.922047	34.85134
Chr1:82161272-82169700	1	82161272	82169700	IGF2BP2	ENSBTAG00000007666	insulin like growth factor 2 mRNA binding protein 2 [Source:VGNC Symbol;Acc:VGNC:30080]	gene	overlapping	0	50.76414	34.400146
Chr1:82169728-82182243	1	82169728	82182243	SENP2	ENSBTAG00000001749	SUMO1/sentrin/SMT3 specific peptidase 2 [Source:VGNC Symbol;Acc:VGNC:34446]	gene	overlapping	0	49.37409	27.548574
Chr1:83396253-83405811	1	83396253	83405811	null				Not found	0	29.332537	12.381702
Chr1:83476312-83482309	1	83476312	83482309	EIF4G1	ENSBTAG00000012881	eukaryotic translation initiation factor 4 gamma 1 [Source:VGNC Symbol;Acc:VGNC:28415]	gene	overlapping	0	57.502487	40.904285
Chr1:83736719-83748455	1	83736719	83748455	ABCC5	ENSBTAG00000038131	No description	gene	overlapping	0	32.693626	20.656939
Chr1:83760319-83767099	1	83760319	83767099	ABCC5	ENSBTAG00000038131	No description	gene	overlapping	0	59.50917	33.433743
Chr1:83767110-83778687	1	83767110	83778687	ABCC5	ENSBTAG00000017666	ATP binding cassette subfamily C member 5 [Source:VGNC Symbol;Acc:VGNC:25474]	gene	overlapping	0	54.802307	38.502354
Chr1:83868224-83879482	1	83868224	83879482	PARL	ENSBTAG00000014460	Presenilins-associated rhomboid-like protein, mitochondrial P-beta [Source:UniProtKB/Swiss- Prot;Acc:Q2KHV4]	gene	overlapping	0	39.3486	26.643185
Chr1:83985244-83999832	1	83985244	83999832	YEATS2	ENSBTAG00000014451	YEATS domain containing 2 [Source:VGNC Symbol;Acc:VGNC:37020]	gene	overlapping	0	53.271236	38.265446
Chr1:84239974-84247461	1	84239974	84247461	null				Not found	0	27.396978	38.981068
Chr1:84551978-84563123	1	84551978	84563123	LAMP3	ENSBTAG00000006552	lysosomal associated membrane protein 3 [Source:VGNC Symbol;Acc:VGNC:30777]	gene	overlapping	0	30.805342	16.228918
Chr1:84673420-84690988	1	84673420	84690988	DCUN1D1	ENSBTAG00000012797	defective in cullin neddylation 1 domain containing 1 [Source:VGNC Symbol;Acc:VGNC:27935]	gene	overlapping	0	46.25607	33.959522
Chr1:84750457-84763838	1	84750457	84763838	ATP11B	ENSBTAG00000000290	ATPase phospholipid transporting 11B (putative) [Source:HGNC Symbol;Acc:HGNC:13553]	gene	overlapping	0	50.38822	34.684334
Chr1:84777038-84792411	1	84777038	84792411	ATP11B	ENSBTAG00000000290	ATPase phospholipid transporting 11B (putative) [Source:HGNC Symbol;Acc:HGNC:13553]	gene	overlapping	0	53.847763	32.469234
Chr1:85063032-85082500	1	85063032	85082500	null				Not found	0	17.310839	39.73148
Chr1:85308035-85324257	1	85308035	85324257	null				Not found	0	29.745575	45.23249
Chr1:85414995-85428162	1	85414995	85428162	null				Not found	0	27.20658	43.72607
Chr1:85459931-85472574	1	85459931	85472574	null				Not found	0	33.245373	17.33762
Chr1:85610040-85625409	1	85610040	85625409	null				Not found	0	21.356007	37.728325
Chr1:85647276-85659926	1	85647276	85659926	null				Not found	0	17.050777	32.976208
Chr1:85659937-85671556	1	85659937	85671556	null				Not found	0	12.101892	33.657223
Chr1:85671629-85682098	1	85671629	85682098	null				Not found	0	18.434828	28.647577
Chr1:86161692-86180434	1	86161692	86180434	null				Not found	0	28.03799	46.33752
Chr1:86598520-86618025	1	86598520	86618025	null				Not found	0	18.638847	25.592957
Chr1:87571844-87590626	1	87571844	87590626	null				Not found	0	26.562218	36.54509
Chr1:87680940-87704230	1	87680940	87704230	null				Not found	0	27.218218	38.22268
Chr1:88186691-88199665	1	88186691	88199665	null				Not found	0	14.799511	6.5865126
Chr1:88253598-88268313	1	88253598	88268313	GNB4	ENSBTAG00000002767	G protein subunit beta 4 [Source:VGNC Symbol;Acc:VGNC:29461]	gene	overlapping	0	52.077763	32.481976
Chr1:88355534-88360683	1	88355534	88360683	MFN1	ENSBTAG00000010485	mitofusin 1 [Source:VGNC Symbol;Acc:VGNC:31427]	gene	overlapping	0	40.32427	17.880934
Chr1:88469136-88478555	1	88469136	88478555	null				Not found	0	47.583683	28.960634
Chr1:89616945-89633978	1	89616945	89633978	null				Not found	0	24.839363	41.80943
Chr1:89821501-89832068	1	89821501	89832068	null				Not found	0	39.93374	51.57149
Chr1:89967968-89984341	1	89967968	89984341	null				Not found	0	40.644985	27.784443
Chr1:90468103-90481944	1	90468103	90481944	null				Not found	0	44.545994	28.858843
Chr1:90619764-90633044	1	90619764	90633044	null				Not found	0	35.353016	22.704565
Chr1:90880261-90894561	1	90880261	90894561	null				Not found	0	25.860386	40.645462
Chr1:90956618-90967331	1	90956618	90967331	null				Not found	0	28.779966	39.58762
Chr1:91367114-91387913	1	91367114	91387913	null				Not found	0	24.432901	38.034134
Chr1:91410119-91433831	1	91410119	91433831	null				Not found	0	29.70452	46.676792
Chr1:91524884-91541807	1	91524884	91541807	null				Not found	0	29.860205	49.460014
Chr1:91725443-91742738	1	91725443	91742738	null				Not found	0	28.871061	41.562065
Chr1:91821797-91840299	1	91821797	91840299	null				Not found	0	31.51783	44.53352
Chr1:92066792-92083906	1	92066792	92083906	null				Not found	0	42.16381	26.379591
Chr1:92703138-92722855	1	92703138	92722855	null				Not found	0	32.079735	42.17395
Chr1:93013305-93014826	1	93013305	93014826	null				Not found	0	25.370419	37.21624
Chr1:93014839-93016219	1	93014839	93016219	null				Not found	0	37.02211	54.921562
Chr1:93016248-93017591	1	93016248	93017591	null				Not found	0	37.812187	53.513878
Chr1:93017628-93018931	1	93017628	93018931	null				Not found	0	43.25126	57.446415
Chr1:93018960-93020345	1	93018960	93020345	null				Not found	0	41.800804	60.321255
Chr1:93038894-93055394	1	93038894	93055394	null				Not found	0	26.07254	53.01654
Chr1:93106086-93125505	1	93106086	93125505	null				Not found	0	29.335526	43.57171
Chr1:93355020-93378893	1	93355020	93378893	5S_rRNA	ENSBTAG00000029452	5S ribosomal RNA [Source:RFAM;Acc:RF00001]	gene	overlapping	0	45.024403	25.04265
Chr1:93549849-93564244	1	93549849	93564244	null				Not found	0	16.847206	37.497543
Chr1:93579071-93593884	1	93579071	93593884	null				Not found	0	20.776358	33.82544
Chr1:93905027-93921524	1	93905027	93921524	null				Not found	0	14.610537	33.952892
Chr1:93967310-93982940	1	93967310	93982940	null				Not found	0	19.549843	34.89643
Chr1:93982951-93996784	1	93982951	93996784	null				Not found	0	25.611855	39.557835
Chr1:94347587-94363771	1	94347587	94363771	null				Not found	0	29.052631	39.21381
Chr1:94450351-94464195	1	94450351	94464195	null				Not found	0	50.42696	39.163757
Chr1:94741831-94743846	1	94741831	94743846	null				Not found	0	0.43825182	4.0503087
Chr1:94764269-94778228	1	94764269	94778228	null				Not found	0	14.842991	30.238592
Chr1:94932355-94953377	1	94932355	94953377	null				Not found	0	23.611902	41.065083
Chr1:95249878-95264115	1	95249878	95264115	SPATA16	ENSBTAG00000031802	spermatogenesis associated 16 [Source:VGNC Symbol;Acc:VGNC:35175]	gene	overlapping	0	26.261833	40.52689
Chr1:95298600-95311995	1	95298600	95311995	SPATA16	ENSBTAG00000031802	spermatogenesis associated 16 [Source:VGNC Symbol;Acc:VGNC:35175]	gene	overlapping	0	15.741865	37.607788
Chr1:95456078-95478275	1	95456078	95478275	ECT2	ENSBTAG00000023814	epithelial cell transforming 2 [Source:VGNC Symbol;Acc:VGNC:28314]	gene	overlapping	0	54.391663	43.189835
Chr1:95478312-95500518	1	95478312	95500518	ECT2	ENSBTAG00000023814	epithelial cell transforming 2 [Source:VGNC Symbol;Acc:VGNC:28314]	gene	overlapping	0	58.250183	39.48829
Chr1:95517373-95532941	1	95517373	95532941	ECT2	ENSBTAG00000023814	epithelial cell transforming 2 [Source:VGNC Symbol;Acc:VGNC:28314]	gene	overlapping	0	56.74895	45.04947
Chr1:95608095-95624148	1	95608095	95624148	NCEH1	ENSBTAG00000020073	neutral cholesterol ester hydrolase 1 [Source:VGNC Symbol;Acc:VGNC:31911]	gene	overlapping	0	41.107445	32.995712
Chr1:95708388-95722132	1	95708388	95722132	null				Not found	0	29.9363	17.260933
Chr1:95757094-95768497	1	95757094	95768497	TNFSF10	ENSBTAG00000018994	TNF superfamily member 10 [Source:VGNC Symbol;Acc:VGNC:36172]	gene	overlapping	0	42.67143	25.19422
Chr1:95808717-95819830	1	95808717	95819830	null				Not found	0	30.052746	18.51533
Chr1:95819831-95836014	1	95819831	95836014	null				Not found	0	43.756447	28.459745
Chr1:95863535-95881955	1	95863535	95881955	null				Not found	0	47.616135	31.30812
Chr1:95882219-95899679	1	95882219	95899679	FNDC3B	ENSBTAG00000019376	fibronectin type III domain containing 3B [Source:VGNC Symbol;Acc:VGNC:29063]	gene	overlapping	0	41.258797	26.729437
Chr1:95910282-95925516	1	95910282	95925516	FNDC3B	ENSBTAG00000019376	fibronectin type III domain containing 3B [Source:VGNC Symbol;Acc:VGNC:29063]	gene	overlapping	0	52.92817	40.38057
Chr1:95925560-95938343	1	95925560	95938343	FNDC3B	ENSBTAG00000019376	fibronectin type III domain containing 3B [Source:VGNC Symbol;Acc:VGNC:29063]	gene	overlapping	0	55.703262	32.272068
Chr1:95999349-96013972	1	95999349	96013972	FNDC3B	ENSBTAG00000019376	fibronectin type III domain containing 3B [Source:VGNC Symbol;Acc:VGNC:29063]	gene	overlapping	0	48.753666	31.26645
Chr1:96014194-96029559	1	96014194	96029559	FNDC3B	ENSBTAG00000019376	fibronectin type III domain containing 3B [Source:VGNC Symbol;Acc:VGNC:29063]	gene	overlapping	0	39.770794	26.525763
Chr1:96068897-96081401	1	96068897	96081401	FNDC3B	ENSBTAG00000019376	fibronectin type III domain containing 3B [Source:VGNC Symbol;Acc:VGNC:29063]	gene	overlapping	0	44.22067	28.97514
Chr1:96265977-96277788	1	96265977	96277788	null				Not found	0	55.45765	37.869717
Chr1:96541918-96555246	1	96541918	96555246	PRKCSH	ENSBTAG00000017490	phospholipase D1 [Source:HGNC Symbol;Acc:HGNC:9067]	gene	overlapping	0	32.52485	48.462116
Chr1:96594083-96604817	1	96594083	96604817	PRKCSH	ENSBTAG00000017490	phospholipase D1 [Source:HGNC Symbol;Acc:HGNC:9067]	gene	overlapping	0	34.391422	48.39735
Chr1:96711614-96723469	1	96711614	96723469	null				Not found	0	26.631847	14.508872
Chr1:96808922-96822407	1	96808922	96822407	TNIK	ENSBTAG00000011742	TRAF2 and NCK interacting kinase [Source:VGNC Symbol;Acc:VGNC:36179]	gene	overlapping	0	22.204908	9.240769
Chr1:97464945-97479254	1	97464945	97479254	null				Not found	0	10.12494	20.14122
Chr1:97617504-97632354	1	97617504	97632354	null				Not found	0	15.380223	30.281548
Chr1:97720297-97729885	1	97720297	97729885	SLC7A14	ENSBTAG00000016323	solute carrier family 7 member 14 [Source:VGNC Symbol;Acc:VGNC:34927]	gene	overlapping	0	26.930477	34.17749
Chr1:98028544-98047054	1	98028544	98047054	PHC3	ENSBTAG00000013938	polyhomeotic homolog 3 [Source:HGNC Symbol;Acc:HGNC:15682]	gene	overlapping	0	39.786175	34.005634
Chr1:98118107-98129116	1	98118107	98129116	ENSBTAG00000045991	ENSBTAG00000045991	No description	gene	overlapping	0	50.32112	37.307198
Chr1:98314374-98323928	1	98314374	98323928	LRRC31	ENSBTAG00000010679	leucine rich repeat containing 31 [Source:VGNC Symbol;Acc:VGNC:31009]	gene	overlapping	0	32.907326	23.50446
Chr1:98685530-98700604	1	98685530	98700604	null				Not found	0	16.942114	38.608814
Chr1:98730674-98742993	1	98730674	98742993	null				Not found	0	12.227037	30.371336
Chr1:98800209-98811511	1	98800209	98811511	null				Not found	0	40.709213	31.810778
Chr1:99103468-99112591	1	99103468	99112591	MECOM	ENSBTAG00000005871	MDS1 and EVI1 complex locus [Source:VGNC Symbol;Acc:VGNC:31343]	gene	overlapping	0	27.542782	42.911293
Chr1:99212852-99228711	1	99212852	99228711	null				Not found	0	14.946621	36.8042
Chr1:99242940-99261170	1	99242940	99261170	null				Not found	0	11.441069	23.328154
Chr1:99380023-99401203	1	99380023	99401203	null				Not found	0	11.451732	24.591629
Chr1:99457812-99478093	1	99457812	99478093	null				Not found	0	10.222386	28.451296
Chr1:99514552-99530055	1	99514552	99530055	null				Not found	0	18.932493	27.820953
Chr1:99583296-99600074	1	99583296	99600074	null				Not found	0	17.432142	29.36759
Chr1:99600544-99617585	1	99600544	99617585	null				Not found	0	14.015189	28.508753
Chr1:99651144-99668067	1	99651144	99668067	null				Not found	0	13.339145	31.715097
Chr1:99668461-99683021	1	99668461	99683021	bta-mir-551b	ENSBTAG00000030029	bta-mir-551b [Source:miRBase;Acc:MI0009864]	gene	overlapping	0	17.2131	28.404873
Chr1:99714573-99730492	1	99714573	99730492	null				Not found	0	18.033382	41.462524
Chr1:99801275-99816576	1	99801275	99816576	null				Not found	0	16.432384	32.98997
Chr1:100276501-100291538	1	100276501	100291538	null				Not found	0	20.911448	41.637314
Chr1:100540651-100551843	1	100540651	100551843	PDCD10	ENSBTAG00000031709	programmed cell death 10 [Source:VGNC Symbol;Acc:VGNC:32658]	gene	overlapping	0	20.46582	35.30802
Chr1:100564477-100579750	1	100564477	100579750	PDCD10	ENSBTAG00000031709	programmed cell death 10 [Source:VGNC Symbol;Acc:VGNC:32658]	gene	overlapping	0	48.112167	30.55038
Chr1:101046063-101062332	1	101046063	101062332	null				Not found	0	19.267069	32.535492
Chr1:101062390-101079514	1	101062390	101079514	null				Not found	0	21.77775	33.482265
Chr1:101139380-101160523	1	101139380	101160523	null				Not found	0	17.180073	40.91613
Chr1:101271185-101294782	1	101271185	101294782	null				Not found	0	13.739402	34.521915
Chr1:101294895-101314327	1	101294895	101314327	null				Not found	0	12.235277	24.32887
Chr1:101375449-101390181	1	101375449	101390181	null				Not found	0	15.197292	33.319168
Chr1:101390253-101408151	1	101390253	101408151	null				Not found	0	9.510248	25.97411
Chr1:101408233-101425387	1	101408233	101425387	null				Not found	0	18.4591	34.1229
Chr1:101425400-101445944	1	101425400	101445944	null				Not found	0	14.553089	26.769365
Chr1:101446205-101465168	1	101446205	101465168	null				Not found	0	10.465689	39.047565
Chr1:101485840-101499444	1	101485840	101499444	null				Not found	0	22.853374	41.390297
Chr1:101652154-101669701	1	101652154	101669701	null				Not found	0	27.893694	49.713074
Chr1:101669756-101691421	1	101669756	101691421	null				Not found	0	8.989534	20.89628
Chr1:101691638-101706357	1	101691638	101706357	null				Not found	0	19.702711	38.781754
Chr1:101722901-101740990	1	101722901	101740990	null				Not found	0	20.1096	30.864359
Chr1:101741070-101758319	1	101741070	101758319	null				Not found	0	15.510714	31.09331
Chr1:101985666-102003700	1	101985666	102003700	null				Not found	0	20.23073	33.464794
Chr1:102041496-102062153	1	102041496	102062153	null				Not found	0	13.511502	43.936516
Chr1:102120039-102134301	1	102120039	102134301	null				Not found	0	29.418911	45.536907
Chr1:102270578-102277683	1	102270578	102277683	null				Not found	0	27.284737	14.039834
Chr1:102659185-102681785	1	102659185	102681785	null				Not found	0	27.12258	43.886387
Chr1:102849884-102868536	1	102849884	102868536	null				Not found	0	19.260262	36.303104
Chr1:103003328-103021014	1	103003328	103021014	SLITRK3	ENSBTAG00000017180	SLIT and NTRK like family member 3 [Source:VGNC Symbol;Acc:VGNC:34964]	gene	overlapping	0	18.422657	36.755264
Chr1:103348121-103371708	1	103348121	103371708	null				Not found	0	18.468187	31.787909
Chr1:103667751-103683276	1	103667751	103683276	null				Not found	0	29.949268	20.90689
Chr1:103822502-103838845	1	103822502	103838845	null				Not found	0	21.90384	35.753735
Chr1:103872601-103888608	1	103872601	103888608	null				Not found	0	38.14326	27.19412
Chr1:104251021-104265082	1	104251021	104265082	null				Not found	0	20.202385	30.782654
Chr1:104309317-104326000	1	104309317	104326000	null				Not found	0	27.573875	45.214787
Chr1:104439516-104452811	1	104439516	104452811	null				Not found	0	22.927189	37.961422
Chr1:104702073-104726376	1	104702073	104726376	null				Not found	0	22.147814	36.840847
Chr1:104835559-104853423	1	104835559	104853423	U6	ENSBTAG00000043587	U6 spliceosomal RNA [Source:RFAM;Acc:RF00026]	gene	overlapping	0	11.267814	23.019386
Chr1:104908690-104924047	1	104908690	104924047	null				Not found	0	9.935116	24.294624
Chr1:105127760-105148297	1	105127760	105148297	null				Not found	0	29.079136	48.32456
Chr1:105221940-105243407	1	105221940	105243407	ENSBTAG00000025847	ENSBTAG00000025847	No description	gene	overlapping	0	20.302431	44.47472
Chr1:105278586-105295921	1	105278586	105295921	null				Not found	0	24.81971	43.353172
Chr1:105915505-105941190	1	105915505	105941190	null				Not found	0	31.520752	46.567036
Chr1:105941226-105959979	1	105941226	105959979	null				Not found	0	31.459925	46.055073
Chr1:106000718-106017597	1	106000718	106017597	null				Not found	0	31.715881	47.37495
Chr1:106096319-106109236	1	106096319	106109236	null				Not found	0	51.25516	29.14572
Chr1:106177856-106199630	1	106177856	106199630	null				Not found	0	29.475286	42.165794
Chr1:106249195-106269085	1	106249195	106269085	null				Not found	0	33.635162	50.860012
Chr1:106940477-106954749	1	106940477	106954749	null				Not found	0	57.958252	36.69965
Chr1:107125662-107142725	1	107125662	107142725	null				Not found	0	42.19882	18.703718
Chr1:107482408-107498147	1	107482408	107498147	PPM1L	ENSBTAG00000001274	protein phosphatase, Mg2+/Mn2+ dependent 1L [Source:VGNC Symbol;Acc:VGNC:33216]	gene	overlapping	0	53.142235	29.023008
Chr1:107648006-107656026	1	107648006	107656026	null				Not found	0	13.062831	35.571724
Chr1:108063458-108076704	1	108063458	108076704	null				Not found	0	23.8657	11.161614
Chr1:108866353-108883402	1	108866353	108883402	null				Not found	0	16.005201	29.726784
Chr1:109503451-109517276	1	109503451	109517276	null				Not found	0	47.43948	29.008554
Chr1:109654372-109661664	1	109654372	109661664	RARRES1	ENSBTAG00000014713	retinoic acid receptor responder 1 [Source:VGNC Symbol;Acc:VGNC:33731]	gene	downstream	298	10.280423	17.178722
Chr1:110173918-110193794	1	110173918	110193794	RSRC1	ENSBTAG00000031561	Serine/Arginine-related protein 53 [Source:UniProtKB/Swiss-Prot;Acc:Q2T9Y0]	gene	overlapping	0	48.8976	34.05739
Chr1:110251841-110267168	1	110251841	110267168	RSRC1	ENSBTAG00000031561	Serine/Arginine-related protein 53 [Source:UniProtKB/Swiss-Prot;Acc:Q2T9Y0]	gene	overlapping	0	31.10397	46.827374
Chr1:110582817-110599175	1	110582817	110599175	null				Not found	0	23.728756	43.144905
Chr1:110599229-110614778	1	110599229	110614778	null				Not found	0	20.022942	40.583786
Chr1:110633407-110650068	1	110633407	110650068	null				Not found	0	10.5324335	32.48813
Chr1:110650288-110664807	1	110650288	110664807	null				Not found	0	19.76112	34.539513
Chr1:110693523-110712898	1	110693523	110712898	null				Not found	0	21.155489	40.19789
Chr1:110729762-110742677	1	110729762	110742677	null				Not found	0	15.664333	31.219893
Chr1:110742854-110755768	1	110742854	110755768	null				Not found	0	19.950687	42.22828
Chr1:110756273-110775138	1	110756273	110775138	null				Not found	0	13.756686	32.409443
Chr1:110821415-110832177	1	110821415	110832177	null				Not found	0	13.489456	28.747507
Chr1:110847721-110862177	1	110847721	110862177	null				Not found	0	16.42812	28.75909
Chr1:111032308-111037745	1	111032308	111037745	VEPH1	ENSBTAG00000024643	ventricular zone expressed PH domain containing 1 [Source:VGNC Symbol;Acc:VGNC:36787]	gene	overlapping	0	19.3511	5.195832
Chr1:111531614-111553413	1	111531614	111553413	null				Not found	0	25.50477	34.26544
Chr1:111570064-111587125	1	111570064	111587125	null				Not found	0	26.538424	42.4763
Chr1:111641492-111643990	1	111641492	111643990	null				Not found	0	27.178919	50.232933
Chr1:111643995-111646249	1	111643995	111646249	null				Not found	0	35.519005	54.118645
Chr1:111646251-111649250	1	111646251	111649250	null				Not found	0	10.958572	22.584484
Chr1:111649257-111654204	1	111649257	111654204	null				Not found	0	24.08733	36.611164
Chr1:111906568-111917403	1	111906568	111917403	null				Not found	0	30.502153	12.840764
Chr1:112028878-112038286	1	112028878	112038286	KCNAB1	ENSBTAG00000018465	potassium voltage-gated channel subfamily A member regulatory beta subunit 1 [Source:VGNC Symbol;Acc:VGNC:30427]	gene	overlapping	0	28.159266	43.244923
Chr1:112178962-112191487	1	112178962	112191487	KCNAB1	ENSBTAG00000018465	potassium voltage-gated channel subfamily A member regulatory beta subunit 1 [Source:VGNC Symbol;Acc:VGNC:30427]	gene	overlapping	0	17.466362	27.813086
Chr1:112288587-112300808	1	112288587	112300808	KCNAB1	ENSBTAG00000018465	potassium voltage-gated channel subfamily A member regulatory beta subunit 1 [Source:VGNC Symbol;Acc:VGNC:30427]	gene	overlapping	0	16.874691	29.53558
Chr1:112375403-112388121	1	112375403	112388121	KCNAB1	ENSBTAG00000018465	potassium voltage-gated channel subfamily A member regulatory beta subunit 1 [Source:VGNC Symbol;Acc:VGNC:30427]	gene	overlapping	0	14.446287	22.057142
Chr1:112785899-112799803	1	112785899	112799803	C3orf33	ENSBTAG00000005203	chromosome 3 open reading frame 33 [Source:HGNC Symbol;Acc:HGNC:26434]	gene	overlapping	0	47.53678	36.898026
Chr1:112812332-112816940	1	112812332	112816940	null				Not found	0	24.715384	8.032176
Chr1:112934509-112941827	1	112934509	112941827	null				Not found	0	62.89056	33.35775
Chr1:113260653-113279722	1	113260653	113279722	null				Not found	0	31.170004	52.091652
Chr1:113380689-113398633	1	113380689	113398633	MME	ENSBTAG00000002075	membrane metalloendopeptidase [Source:VGNC Symbol;Acc:VGNC:31514]	gene	overlapping	0	20.621704	29.11568
Chr1:113398800-113415184	1	113398800	113415184	MME	ENSBTAG00000002075	membrane metalloendopeptidase [Source:VGNC Symbol;Acc:VGNC:31514]	gene	overlapping	0	19.512148	38.014774
Chr1:113476133-113488565	1	113476133	113488565	MME	ENSBTAG00000002075	membrane metalloendopeptidase [Source:VGNC Symbol;Acc:VGNC:31514]	gene	overlapping	0	25.80902	11.845489
Chr1:113540783-113559313	1	113540783	113559313	null				Not found	0	5.4789133	28.536003
Chr1:113584313-113599895	1	113584313	113599895	ENSBTAG00000024623	ENSBTAG00000024623	No description	gene	overlapping	0	19.064747	33.757652
Chr1:113600132-113620409	1	113600132	113620409	null				Not found	0	15.397277	30.521097
Chr1:113641628-113660194	1	113641628	113660194	null				Not found	0	13.574097	28.316275
Chr1:113727359-113748819	1	113727359	113748819	null				Not found	0	15.132898	33.735893
Chr1:113859150-113882825	1	113859150	113882825	null				Not found	0	17.260256	36.61795
Chr1:113882892-113897454	1	113882892	113897454	null				Not found	0	20.225264	31.265978
Chr1:113897618-113915665	1	113897618	113915665	null				Not found	0	8.403717	28.107845
Chr1:114201206-114221757	1	114201206	114221757	GPR149	ENSBTAG00000006147	G protein-coupled receptor 149 [Source:VGNC Symbol;Acc:VGNC:29556]	gene	overlapping	0	16.02166	32.319786
Chr1:114290170-114300593	1	114290170	114300593	ARHGEF26	ENSBTAG00000013439	Rho guanine nucleotide exchange factor 26 [Source:VGNC Symbol;Acc:VGNC:26113]	gene	overlapping	0	46.682823	35.839516
Chr1:114300619-114308008	1	114300619	114308008	ARHGEF26	ENSBTAG00000013439	Rho guanine nucleotide exchange factor 26 [Source:VGNC Symbol;Acc:VGNC:26113]	gene	overlapping	0	46.527996	33.648247
Chr1:114308030-114318340	1	114308030	114318340	ARHGEF26	ENSBTAG00000013439	Rho guanine nucleotide exchange factor 26 [Source:VGNC Symbol;Acc:VGNC:26113]	gene	overlapping	0	46.8478	24.126335
Chr1:114348855-114361134	1	114348855	114361134	ARHGEF26	ENSBTAG00000013439	Rho guanine nucleotide exchange factor 26 [Source:VGNC Symbol;Acc:VGNC:26113]	gene	overlapping	0	40.48254	28.47613
Chr1:114382121-114394205	1	114382121	114394205	ARHGEF26	ENSBTAG00000013439	Rho guanine nucleotide exchange factor 26 [Source:VGNC Symbol;Acc:VGNC:26113]	gene	overlapping	0	42.476494	26.916931
Chr1:114394249-114406547	1	114394249	114406547	ARHGEF26	ENSBTAG00000013439	Rho guanine nucleotide exchange factor 26 [Source:VGNC Symbol;Acc:VGNC:26113]	gene	overlapping	0	41.47966	24.217432
Chr1:114419573-114430577	1	114419573	114430577	ARHGEF26	ENSBTAG00000013439	Rho guanine nucleotide exchange factor 26 [Source:VGNC Symbol;Acc:VGNC:26113]	gene	overlapping	0	28.529821	16.32239
Chr1:114438501-114451079	1	114438501	114451079	null				Not found	0	27.61664	14.836277
Chr1:114719215-114734627	1	114719215	114734627	ENSBTAG00000011631	ENSBTAG00000011631	No description	gene	downstream	153	12.570592	27.752039
Chr1:114775467-114792190	1	114775467	114792190	null				Not found	0	27.84977	48.53239
Chr1:114861379-114880891	1	114861379	114880891	null				Not found	0	12.651233	35.62952
Chr1:115168704-115189339	1	115168704	115189339	null				Not found	0	28.416067	44.73621
Chr1:115504371-115520412	1	115504371	115520412	null				Not found	0	42.610554	30.791483
Chr1:115755559-115774635	1	115755559	115774635	null				Not found	0	19.956537	38.012318
Chr1:116027942-116045407	1	116027942	116045407	null				Not found	0	24.71743	31.188766
Chr1:116265862-116281437	1	116265862	116281437	MBNL1	ENSBTAG00000004564	muscleblind like splicing regulator 1 [Source:VGNC Symbol;Acc:VGNC:31283]	gene	overlapping	0	32.617165	47.00232
Chr1:116434221-116449710	1	116434221	116449710	null				Not found	0	24.626049	37.453007
Chr1:116622523-116635554	1	116622523	116635554	null				Not found	0	16.590385	28.626648
Chr1:116657236-116678802	1	116657236	116678802	null				Not found	0	20.3713	31.026775
Chr1:116884687-116905027	1	116884687	116905027	SUCNR1	ENSBTAG00000019670	succinate receptor 1 [Source:VGNC Symbol;Acc:VGNC:35458]	gene	downstream	1868	16.881456	29.506073
Chr1:117116088-117132411	1	117116088	117132411	null				Not found	0	20.250437	32.92736
Chr1:117524996-117537195	1	117524996	117537195	IGSF10	ENSBTAG00000001728	immunoglobulin superfamily member 10 precursor [Source:RefSeq peptide;Acc:NP_001193714]	gene	overlapping	0	45.101917	32.7242
Chr1:117579062-117590266	1	117579062	117590266	MED12L	ENSBTAG00000021703	mediator complex subunit 12 like [Source:HGNC Symbol;Acc:HGNC:16050]	gene	overlapping	0	52.92881	34.770428
Chr1:117605346-117616773	1	117605346	117616773	MED12L	ENSBTAG00000021703	mediator complex subunit 12 like [Source:HGNC Symbol;Acc:HGNC:16050]	gene	overlapping	0	52.528557	34.106087
Chr1:117624732-117635446	1	117624732	117635446	MED12L	ENSBTAG00000021703	mediator complex subunit 12 like [Source:HGNC Symbol;Acc:HGNC:16050]	gene	overlapping	0	40.504833	26.932806
Chr1:117713839-117723650	1	117713839	117723650	MED12L	ENSBTAG00000021703	mediator complex subunit 12 like [Source:HGNC Symbol;Acc:HGNC:16050]	gene	overlapping	0	50.666847	35.848373
Chr1:117753294-117766275	1	117753294	117766275	MED12L	ENSBTAG00000021703	mediator complex subunit 12 like [Source:HGNC Symbol;Acc:HGNC:16050]	gene	overlapping	0	39.710293	24.155392
Chr1:117766503-117775856	1	117766503	117775856	MED12L	ENSBTAG00000021703	mediator complex subunit 12 like [Source:HGNC Symbol;Acc:HGNC:16050]	gene	overlapping	0	31.929506	46.182663
Chr1:117841087-117849681	1	117841087	117849681	MED12L	ENSBTAG00000021703	mediator complex subunit 12 like [Source:HGNC Symbol;Acc:HGNC:16050]	gene	overlapping	0	55.688423	38.44489
Chr1:117902600-117911802	1	117902600	117911802	MED12L	ENSBTAG00000021703	mediator complex subunit 12 like [Source:HGNC Symbol;Acc:HGNC:16050]	gene	overlapping	0	42.322525	23.186388
Chr1:117994518-118003046	1	117994518	118003046	null				Not found	0	21.753136	7.7204733
Chr1:118003088-118019345	1	118003088	118019345	null				Not found	0	28.016333	18.708889
Chr1:118060912-118074111	1	118060912	118074111	null				Not found	0	30.190853	19.424353
Chr1:118306365-118314093	1	118306365	118314093	SIAH2	ENSBTAG00000023445	siah E3 ubiquitin protein ligase 2 [Source:VGNC Symbol;Acc:VGNC:34614]	gene	overlapping	0	51.518696	35.66964
Chr1:118314101-118319508	1	118314101	118319508	SIAH2	ENSBTAG00000023445	siah E3 ubiquitin protein ligase 2 [Source:VGNC Symbol;Acc:VGNC:34614]	gene	overlapping	0	62.054817	46.368904
Chr1:118319588-118328845	1	118319588	118328845	SIAH2	ENSBTAG00000023445	siah E3 ubiquitin protein ligase 2 [Source:VGNC Symbol;Acc:VGNC:34614]	gene	upstream	1330	43.52724	30.434086
Chr1:118404659-118415183	1	118404659	118415183	ERICH6	ENSBTAG00000001331	glutamate rich 6 [Source:VGNC Symbol;Acc:VGNC:28586]	gene	overlapping	0	27.435694	45.843563
Chr1:118900515-118916911	1	118900515	118916911	null				Not found	0	13.633879	21.501299
Chr1:119063000-119073899	1	119063000	119073899	null				Not found	0	45.35797	27.559614
Chr1:119262812-119277644	1	119262812	119277644	RNF13	ENSBTAG00000011147	ring finger protein 13 [Source:VGNC Symbol;Acc:VGNC:34020]	gene	overlapping	0	49.04906	29.622156
Chr1:119440782-119453721	1	119440782	119453721	WWTR1	ENSBTAG00000007814	WW domain containing transcription regulator 1 [Source:VGNC Symbol;Acc:VGNC:36980]	gene	overlapping	0	29.64009	18.105083
Chr1:119528598-119540512	1	119528598	119540512	WWTR1	ENSBTAG00000007814	WW domain containing transcription regulator 1 [Source:VGNC Symbol;Acc:VGNC:36980]	gene	overlapping	0	38.435013	27.714035
Chr1:119550308-119561332	1	119550308	119561332	WWTR1	ENSBTAG00000007814	WW domain containing transcription regulator 1 [Source:VGNC Symbol;Acc:VGNC:36980]	gene	overlapping	0	48.33526	34.848843
Chr1:119561396-119570686	1	119561396	119570686	WWTR1	ENSBTAG00000007814	WW domain containing transcription regulator 1 [Source:VGNC Symbol;Acc:VGNC:36980]	gene	overlapping	0	40.084343	29.751368
Chr1:119583108-119594858	1	119583108	119594858	WWTR1	ENSBTAG00000007814	WW domain containing transcription regulator 1 [Source:VGNC Symbol;Acc:VGNC:36980]	gene	overlapping	0	21.254751	12.127104
Chr1:119887469-119900627	1	119887469	119900627	CP	ENSBTAG00000012164	ceruloplasmin [Source:VGNC Symbol;Acc:VGNC:27641]	gene	overlapping	0	22.149794	27.77983
Chr1:120464278-120472868	1	120464278	120472868	null				Not found	0	25.859608	12.96
Chr1:120736359-120759379	1	120736359	120759379	null				Not found	0	20.715149	31.876333
Chr1:120805722-120817909	1	120805722	120817909	null				Not found	0	18.454437	27.466253
Chr1:120818135-120834553	1	120818135	120834553	null				Not found	0	19.604643	39.412537
Chr1:120959574-120977513	1	120959574	120977513	null				Not found	0	21.215624	41.675434
Chr1:121047311-121064621	1	121047311	121064621	null				Not found	0	20.484419	33.38886
Chr1:121288544-121303853	1	121288544	121303853	ENSBTAG00000039334	ENSBTAG00000039334	No description	gene	overlapping	0	20.307215	32.788795
Chr1:121629442-121649666	1	121629442	121649666	null				Not found	0	24.621162	52.06942
Chr1:121859959-121866452	1	121859959	121866452	ZIC1	ENSBTAG00000014751	Zic family member 1 [Source:HGNC Symbol;Acc:HGNC:12872]	gene	overlapping	0	22.866913	6.2131705
Chr1:122044057-122058540	1	122044057	122058540	null				Not found	0	19.027771	31.599405
Chr1:122191636-122214092	1	122191636	122214092	null				Not found	0	28.439077	41.73823
Chr1:122328094-122342852	1	122328094	122342852	null				Not found	0	26.5257	48.561928
Chr1:122343032-122360223	1	122343032	122360223	null				Not found	0	24.266628	34.80695
Chr1:122828472-122843692	1	122828472	122843692	PLSCR5	ENSBTAG00000005522	phospholipid scramblase family member 5 [Source:VGNC Symbol;Acc:VGNC:33054]	gene	overlapping	0	26.143393	42.434547
Chr1:123002035-123015320	1	123002035	123015320	PLSCR1	ENSBTAG00000031306	phospholipid scramblase 1 [Source:RefSeq peptide;Acc:NP_001098976]	gene	overlapping	0	24.946663	40.60714
Chr1:123118881-123129636	1	123118881	123129636	null				Not found	0	33.712727	17.850788
Chr1:123557198-123571116	1	123557198	123571116	null				Not found	0	39.45423	24.026142
Chr1:123663611-123684093	1	123663611	123684093	null				Not found	0	23.925394	38.725967
Chr1:124122565-124136382	1	124122565	124136382	null				Not found	0	4.598115	18.102373
Chr1:124179582-124203485	1	124179582	124203485	null				Not found	0	20.418858	38.133553
Chr1:124309336-124327729	1	124309336	124327729	null				Not found	0	20.43125	38.5666
Chr1:124343529-124357052	1	124343529	124357052	null				Not found	0	20.849636	38.338867
Chr1:124567546-124583591	1	124567546	124583591	null				Not found	0	22.913961	39.733055
Chr1:124605365-124622361	1	124605365	124622361	null				Not found	0	14.425971	34.71009
Chr1:124622679-124639577	1	124622679	124639577	null				Not found	0	22.471458	32.312016
Chr1:124656871-124673900	1	124656871	124673900	null				Not found	0	16.960468	39.45403
Chr1:124691576-124706809	1	124691576	124706809	null				Not found	0	14.450815	34.827717
Chr1:124707472-124722308	1	124707472	124722308	null				Not found	0	8.049302	28.044983
Chr1:124722637-124743566	1	124722637	124743566	null				Not found	0	19.90274	33.59666
Chr1:124939171-124940706	1	124939171	124940706	null				Not found	0	24.448797	11.360452
Chr1:125043185-125057131	1	125043185	125057131	null				Not found	0	20.6047	36.291374
Chr1:125070753-125088619	1	125070753	125088619	null				Not found	0	15.337584	27.603643
Chr1:125163398-125177500	1	125163398	125177500	null				Not found	0	15.147188	34.84455
Chr1:125291374-125307187	1	125291374	125307187	null				Not found	0	23.262266	51.410595
Chr1:125374585-125391346	1	125374585	125391346	null				Not found	0	20.350025	42.508713
Chr1:126023753-126040008	1	126023753	126040008	SLC9A9	ENSBTAG00000031178	solute carrier family 9 member A9 [Source:VGNC Symbol;Acc:VGNC:34947]	gene	downstream	81	28.682518	15.57971
Chr1:126305626-126319746	1	126305626	126319746	SLC9A9	ENSBTAG00000031178	solute carrier family 9 member A9 [Source:VGNC Symbol;Acc:VGNC:34947]	gene	overlapping	0	41.52971	28.63602
Chr1:126320210-126329273	1	126320210	126329273	SLC9A9	ENSBTAG00000031178	solute carrier family 9 member A9 [Source:VGNC Symbol;Acc:VGNC:34947]	gene	overlapping	0	32.6485	22.594627
Chr1:126399361-126412255	1	126399361	126412255	SLC9A9	ENSBTAG00000031178	solute carrier family 9 member A9 [Source:VGNC Symbol;Acc:VGNC:34947]	gene	overlapping	0	37.95917	24.484072
Chr1:126423370-126440417	1	126423370	126440417	SLC9A9	ENSBTAG00000031178	solute carrier family 9 member A9 [Source:VGNC Symbol;Acc:VGNC:34947]	gene	overlapping	0	41.84005	32.697777
Chr1:126454768-126468979	1	126454768	126468979	SLC9A9	ENSBTAG00000031178	solute carrier family 9 member A9 [Source:VGNC Symbol;Acc:VGNC:34947]	gene	overlapping	0	37.92102	26.483559
Chr1:126490740-126505629	1	126490740	126505629	SLC9A9	ENSBTAG00000031178	solute carrier family 9 member A9 [Source:VGNC Symbol;Acc:VGNC:34947]	gene	overlapping	0	40.764645	31.996296
Chr1:126557812-126567955	1	126557812	126567955	SLC9A9	ENSBTAG00000031178	solute carrier family 9 member A9 [Source:VGNC Symbol;Acc:VGNC:34947]	gene	overlapping	0	29.952452	20.880114
Chr1:126568030-126577880	1	126568030	126577880	SLC9A9	ENSBTAG00000031178	solute carrier family 9 member A9 [Source:VGNC Symbol;Acc:VGNC:34947]	gene	overlapping	0	31.74184	22.43462
Chr1:126622215-126633626	1	126622215	126633626	SLC9A9	ENSBTAG00000031178	solute carrier family 9 member A9 [Source:VGNC Symbol;Acc:VGNC:34947]	gene	overlapping	0	44.01461	36.54568
Chr1:126704344-126715351	1	126704344	126715351	SLC9A9	ENSBTAG00000031178	solute carrier family 9 member A9 [Source:VGNC Symbol;Acc:VGNC:34947]	gene	upstream	2	39.05761	26.783318
Chr1:126715355-126725391	1	126715355	126725391	null				Not found	0	24.998375	12.0905695
Chr1:126917183-126926262	1	126917183	126926262	null				Not found	0	11.551601	21.986433
Chr1:127253615-127267732	1	127253615	127267732	TRPC1	ENSBTAG00000002232	transient receptor potential cation channel subfamily C member 1 [Source:VGNC Symbol;Acc:VGNC:36381]	gene	overlapping	0	29.536036	43.91232
Chr1:127357339-127370951	1	127357339	127370951	PLS1	ENSBTAG00000023429	plastin 1 [Source:VGNC Symbol;Acc:VGNC:33051]	gene	overlapping	0	32.0727	53.548637
Chr1:127596099-127605629	1	127596099	127605629	XRN1	ENSBTAG00000011524	5'-3' exoribonuclease 1 [Source:VGNC Symbol;Acc:VGNC:37008]	gene	overlapping	0	49.55931	38.385822
Chr1:127799306-127810752	1	127799306	127810752	GK5	ENSBTAG00000018138	Bos taurus glycerol kinase 5 (putative) (GK5), mRNA. [Source:RefSeq mRNA;Acc:NM_001035473]	gene	overlapping	0	45.002243	34.45351
Chr1:127964834-127976001	1	127964834	127976001	TFDP2	ENSBTAG00000006222	transcription factor Dp-2 [Source:VGNC Symbol;Acc:VGNC:35786]	gene	overlapping	0	52.509464	39.939438
Chr1:128017492-128025418	1	128017492	128025418	TFDP2	ENSBTAG00000006222	transcription factor Dp-2 [Source:VGNC Symbol;Acc:VGNC:35786]	gene	overlapping	0	48.795643	33.154984
Chr1:128034633-128040998	1	128034633	128040998	ENSBTAG00000019007	ENSBTAG00000019007	No description	gene	overlapping	0	55.235836	36.975517
Chr1:128049359-128062372	1	128049359	128062372	ATP1B3	ENSBTAG00000014140	ATPase Na+/K+ transporting subunit beta 3 [Source:VGNC Symbol;Acc:VGNC:26287]	gene	overlapping	0	45.31088	30.994904
Chr1:128554921-128563193	1	128554921	128563193	null				Not found	0	36.26434	23.523222
Chr1:128842723-128850661	1	128842723	128850661	SPSB4	ENSBTAG00000009115	splA/ryanodine receptor domain and SOCS box containing 4 [Source:VGNC Symbol;Acc:VGNC:35249]	gene	overlapping	0	25.22387	12.2539625
Chr1:129340668-129354475	1	129340668	129354475	null				Not found	0	40.054565	27.219059
Chr1:129466229-129480895	1	129466229	129480895	CLSTN2	ENSBTAG00000008714	calsyntenin 2 [Source:VGNC Symbol;Acc:VGNC:27467]	gene	overlapping	0	41.86317	28.308165
Chr1:129792438-129802158	1	129792438	129802158	null				Not found	0	27.46008	17.299173
Chr1:130137424-130151368	1	130137424	130151368	null				Not found	0	12.512646	26.605927
Chr1:130384462-130393753	1	130384462	130393753	null				Not found	0	22.76242	10.098921
Chr1:130452303-130462422	1	130452303	130462422	null				Not found	0	46.88455	28.668598
Chr1:130556736-130565187	1	130556736	130565187	KPNA6	ENSBTAG00000002896	karyopherin subunit alpha 6 [Source:VGNC Symbol;Acc:VGNC:30705]	gene	overlapping	0	57.052406	35.568726
Chr1:130565451-130574952	1	130565451	130574952	KPNA6	ENSBTAG00000002896	karyopherin subunit alpha 6 [Source:VGNC Symbol;Acc:VGNC:30705]	gene	overlapping	0	32.116047	20.813812
Chr1:130802525-130815400	1	130802525	130815400	COPB2	ENSBTAG00000014843	coatomer protein complex subunit beta 2 [Source:VGNC Symbol;Acc:VGNC:27594]	gene	overlapping	0	58.42822	49.320374
Chr1:130869179-130875979	1	130869179	130875979	null				Not found	0	46.751972	27.437098
Chr1:131113930-131124636	1	131113930	131124636	null				Not found	0	20.40121	10.492594
Chr1:131396356-131405375	1	131396356	131405375	null				Not found	0	53.373543	29.75382
Chr1:131465222-131480964	1	131465222	131480964	PIK3CB	ENSBTAG00000006909	phosphatidylinositol-4,5-bisphosphate 3- kinase catalytic subunit beta [Source:VGNC Symbol;Acc:VGNC:32890]	gene	overlapping	0	53.045128	42.928196
Chr1:131494744-131506312	1	131494744	131506312	PIK3CB	ENSBTAG00000006909	phosphatidylinositol-4,5-bisphosphate 3- kinase catalytic subunit beta [Source:VGNC Symbol;Acc:VGNC:32890]	gene	overlapping	0	59.560997	42.747486
Chr1:131506965-131525167	1	131506965	131525167	PIK3CB	ENSBTAG00000006909	phosphatidylinositol-4,5-bisphosphate 3- kinase catalytic subunit beta [Source:VGNC Symbol;Acc:VGNC:32890]	gene	overlapping	0	54.66152	42.256786
Chr1:131848905-131858339	1	131848905	131858339	NME9	ENSBTAG00000012850	NME/NM23 family member 9 [Source:VGNC Symbol;Acc:VGNC:32131]	gene	overlapping	0	14.210996	2.3152719
Chr1:131858363-131864684	1	131858363	131864684	NME9	ENSBTAG00000012850	NME/NM23 family member 9 [Source:VGNC Symbol;Acc:VGNC:32131]	gene	overlapping	0	25.192259	9.235966
Chr1:131884309-131893889	1	131884309	131893889	ARMC8	ENSBTAG00000019952	armadillo repeat containing 8 [Source:VGNC Symbol;Acc:VGNC:26162]	gene	overlapping	0	44.39924	32.925663
Chr1:131894151-131909053	1	131894151	131909053	ARMC8	ENSBTAG00000019952	armadillo repeat containing 8 [Source:VGNC Symbol;Acc:VGNC:26162]	gene	overlapping	0	37.99321	25.1374
Chr1:131909059-131920533	1	131909059	131920533	ARMC8	ENSBTAG00000019952	armadillo repeat containing 8 [Source:VGNC Symbol;Acc:VGNC:26162]	gene	overlapping	0	46.016468	25.91568
Chr1:131939254-131957025	1	131939254	131957025	ARMC8	ENSBTAG00000019952	armadillo repeat containing 8 [Source:VGNC Symbol;Acc:VGNC:26162]	gene	overlapping	0	49.82574	35.434937
Chr1:131957981-131971398	1	131957981	131971398	ARMC8	ENSBTAG00000019952	armadillo repeat containing 8 [Source:VGNC Symbol;Acc:VGNC:26162]	gene	overlapping	0	52.19446	36.27452
Chr1:132006543-132018405	1	132006543	132018405	DBR1	ENSBTAG00000019949	debranching RNA lariats 1 [Source:VGNC Symbol;Acc:VGNC:27895]	gene	overlapping	0	56.224854	37.10483
Chr1:132099872-132112226	1	132099872	132112226	DZIP1L	ENSBTAG00000015198	DAZ interacting zinc finger protein 1 like [Source:HGNC Symbol;Acc:HGNC:26551]	gene	overlapping	0	42.26879	27.01305
Chr1:132112245-132119180	1	132112245	132119180	DZIP1L	ENSBTAG00000015198	DAZ interacting zinc finger protein 1 like [Source:HGNC Symbol;Acc:HGNC:26551]	gene	overlapping	0	52.346573	32.40821
Chr1:132160597-132176603	1	132160597	132176603	CLDN18	ENSBTAG00000014589	claudin 18 [Source:VGNC Symbol;Acc:VGNC:27408]	gene	overlapping	0	38.983364	20.09309
Chr1:132176644-132191859	1	132176644	132191859	CLDN18	ENSBTAG00000014589	claudin 18 [Source:VGNC Symbol;Acc:VGNC:27408]	gene	overlapping	0	37.956367	21.831404
Chr1:132318563-132324533	1	132318563	132324533	null				Not found	0	25.341259	37.94397
Chr1:132392664-132404314	1	132392664	132404314	null				Not found	0	29.19103	17.439314
Chr1:132948308-132964266	1	132948308	132964266	null				Not found	0	18.968224	37.12658
Chr1:133715609-133730057	1	133715609	133730057	STAG1	ENSBTAG00000035437	stromal antigen 1 [Source:VGNC Symbol;Acc:VGNC:35353]	gene	overlapping	0	52.257633	34.011204
Chr1:134033545-134039406	1	134033545	134039406	PCCB	ENSBTAG00000015221	propionyl-CoA carboxylase beta subunit [Source:VGNC Symbol;Acc:VGNC:32614]	gene	overlapping	0	53.100906	35.92504
Chr1:134084897-134097314	1	134084897	134097314	PCCB	ENSBTAG00000015221	propionyl-CoA carboxylase beta subunit [Source:VGNC Symbol;Acc:VGNC:32614]	gene	overlapping	0	43.82965	26.969233
Chr1:134140494-134153534	1	134140494	134153534	null				Not found	0	19.663916	10.147772
Chr1:134275825-134290263	1	134275825	134290263	PPP2R3A	ENSBTAG00000023416	protein phosphatase 2 regulatory subunit B''alpha [Source:VGNC Symbol;Acc:VGNC:33258]	gene	overlapping	0	53.089363	39.95855
Chr1:134505048-134514639	1	134505048	134514639	null				Not found	0	44.274387	22.825645
Chr1:134587347-134598207	1	134587347	134598207	null				Not found	0	31.567509	18.703909
Chr1:134998665-135011034	1	134998665	135011034	null				Not found	0	30.1582	20.179138
Chr1:135386306-135397411	1	135386306	135397411	EPHB1	ENSBTAG00000015377	ephrin type-B receptor 1 precursor [Source:RefSeq peptide;Acc:NP_001179758]	gene	overlapping	0	32.747116	21.978495
Chr1:135420330-135428909	1	135420330	135428909	EPHB1	ENSBTAG00000015377	ephrin type-B receptor 1 precursor [Source:RefSeq peptide;Acc:NP_001179758]	gene	overlapping	0	27.652687	11.162647
Chr1:135537136-135547988	1	135537136	135547988	null				Not found	0	35.463856	24.510834
Chr1:135567875-135576180	1	135567875	135576180	null				Not found	0	35.551514	25.017872
Chr1:135775726-135783687	1	135775726	135783687	null				Not found	0	20.708815	8.907311
Chr1:135858005-135866273	1	135858005	135866273	null				Not found	0	36.464146	16.865164
Chr1:135866293-135878321	1	135866293	135878321	CEP63	ENSBTAG00000007014	centrosomal protein 63 [Source:VGNC Symbol;Acc:VGNC:27209]	gene	overlapping	0	55.087837	30.744263
Chr1:135878355-135894865	1	135878355	135894865	CEP63	ENSBTAG00000007014	centrosomal protein 63 [Source:VGNC Symbol;Acc:VGNC:27209]	gene	overlapping	0	38.77512	21.504107
Chr1:135927196-135939843	1	135927196	135939843	CEP63	ENSBTAG00000007014	centrosomal protein 63 [Source:VGNC Symbol;Acc:VGNC:27209]	gene	overlapping	0	48.543877	28.03428
Chr1:136217105-136231587	1	136217105	136231587	ENSBTAG00000016999	ENSBTAG00000016999	No description	gene	overlapping	0	43.305298	29.553038
Chr1:136261851-136277758	1	136261851	136277758	ENSBTAG00000016999	ENSBTAG00000016999	No description	gene	overlapping	0	51.171803	34.06604
Chr1:136292473-136299625	1	136292473	136299625	ENSBTAG00000016999	ENSBTAG00000016999	No description	gene	upstream	1455	51.733753	35.61258
Chr1:136299886-136313416	1	136299886	136313416	null				Not found	0	38.92157	23.98188
Chr1:136443293-136451393	1	136443293	136451393	SLCO2A1	ENSBTAG00000001324	solute carrier organic anion transporter family member 2A1 [Source:VGNC Symbol;Acc:VGNC:34951]	gene	overlapping	0	31.903439	17.314785
Chr1:136514173-136520609	1	136514173	136520609	SLCO2A1	ENSBTAG00000001324	solute carrier organic anion transporter family member 2A1 [Source:VGNC Symbol;Acc:VGNC:34951]	gene	overlapping	0	34.759697	23.031452
Chr1:136541306-136554816	1	136541306	136554816	null				Not found	0	25.321583	12.01781
Chr1:136624375-136630924	1	136624375	136630924	RAB6B	ENSBTAG00000000905	Ras-related protein Rab-6B [Source:UniProtKB/Swiss-Prot;Acc:A6QR46]	gene	overlapping	0	33.202324	22.649527
Chr1:136869855-136883317	1	136869855	136883317	TOPBP1	ENSBTAG00000000526	DNA topoisomerase 2-binding protein 1 [Source:RefSeq peptide;Acc:NP_001193695]	gene	overlapping	0	46.973217	38.510937
Chr1:136883320-136895848	1	136883320	136895848	TOPBP1	ENSBTAG00000000526	DNA topoisomerase 2-binding protein 1 [Source:RefSeq peptide;Acc:NP_001193695]	gene	overlapping	0	39.459255	27.274893
Chr1:137169985-137183606	1	137169985	137183606	null				Not found	0	48.77692	34.87324
Chr1:137268420-137284366	1	137268420	137284366	null				Not found	0	45.969044	33.386112
Chr1:137315299-137329989	1	137315299	137329989	null				Not found	0	36.70582	20.389717
Chr1:137330042-137341617	1	137330042	137341617	null				Not found	0	56.0062	32.263412
Chr1:137430994-137448707	1	137430994	137448707	null				Not found	0	38.5402	26.979286
Chr1:137674716-137692970	1	137674716	137692970	null				Not found	0	45.08946	28.906754
Chr1:137693154-137713772	1	137693154	137713772	null				Not found	0	13.3153515	30.839146
Chr1:137776171-137787996	1	137776171	137787996	ENSBTAG00000035654	ENSBTAG00000035654	No description	gene	overlapping	0	33.624138	18.765688
Chr1:137877717-137891268	1	137877717	137891268	null				Not found	0	30.969654	18.44868
Chr1:138214455-138234501	1	138214455	138234501	DNAJC13	ENSBTAG00000002966	DnaJ heat shock protein family (Hsp40) member C13 [Source:HGNC Symbol;Acc:HGNC:30343]	gene	overlapping	0	53.060513	38.94653
Chr1:138245109-138260996	1	138245109	138260996	DNAJC13	ENSBTAG00000002966	DnaJ heat shock protein family (Hsp40) member C13 [Source:HGNC Symbol;Acc:HGNC:30343]	gene	overlapping	0	60.442524	29.543282
Chr1:138261039-138268749	1	138261039	138268749	DNAJC13	ENSBTAG00000002966	DnaJ heat shock protein family (Hsp40) member C13 [Source:HGNC Symbol;Acc:HGNC:30343]	gene	overlapping	0	59.150757	41.85293
Chr1:138582351-138587695	1	138582351	138587695	KCNH8	ENSBTAG00000012798	potassium voltage-gated channel subfamily H member 8 [Source:HGNC Symbol;Acc:HGNC:18864]	gene	overlapping	0	53.525196	42.38603
Chr1:138619833-138624269	1	138619833	138624269	KCNH8	ENSBTAG00000012798	potassium voltage-gated channel subfamily H member 8 [Source:HGNC Symbol;Acc:HGNC:18864]	gene	overlapping	0	36.993046	26.252611
Chr1:138651814-138657464	1	138651814	138657464	KCNH8	ENSBTAG00000012798	potassium voltage-gated channel subfamily H member 8 [Source:HGNC Symbol;Acc:HGNC:18864]	gene	overlapping	0	37.056625	16.968615
Chr1:138666615-138675888	1	138666615	138675888	KCNH8	ENSBTAG00000012798	potassium voltage-gated channel subfamily H member 8 [Source:HGNC Symbol;Acc:HGNC:18864]	gene	overlapping	0	40.370518	25.006678
Chr1:138675920-138679371	1	138675920	138679371	KCNH8	ENSBTAG00000012798	potassium voltage-gated channel subfamily H member 8 [Source:HGNC Symbol;Acc:HGNC:18864]	gene	overlapping	0	29.009916	20.831926
Chr1:138870047-138880813	1	138870047	138880813	null				Not found	0	39.25074	23.966238
Chr1:138928660-138939336	1	138928660	138939336	null				Not found	0	40.194645	20.282135
Chr1:139070471-139089122	1	139070471	139089122	null				Not found	0	38.276527	23.107843
Chr1:139370762-139389061	1	139370762	139389061	null				Not found	0	35.227985	22.530111
Chr1:139407891-139425018	1	139407891	139425018	null				Not found	0	31.380621	20.622337
Chr1:139425050-139447742	1	139425050	139447742	null				Not found	0	32.62837	16.928032
Chr1:139886965-139901572	1	139886965	139901572	MRPL3	ENSBTAG00000030942	mitochondrial ribosomal protein L3 [Source:VGNC Symbol;Acc:VGNC:31630]	gene	overlapping	0	61.006107	36.310818
Chr1:140143110-140157547	1	140143110	140157547	NEK11	ENSBTAG00000009258	NIMA related kinase 11 [Source:HGNC Symbol;Acc:HGNC:18593]	gene	overlapping	0	41.01101	27.49336
Chr1:140170645-140176524	1	140170645	140176524	NEK11	ENSBTAG00000009258	NIMA related kinase 11 [Source:HGNC Symbol;Acc:HGNC:18593]	gene	overlapping	0	64.93285	48.11733
Chr1:140446939-140459207	1	140446939	140459207	ATP2C1	ENSBTAG00000011626	ATPase secretory pathway Ca2+ transporting 1 [Source:VGNC Symbol;Acc:VGNC:26296]	gene	overlapping	0	59.65937	37.23394
Chr1:140459391-140472884	1	140459391	140472884	ATP2C1	ENSBTAG00000011626	ATPase secretory pathway Ca2+ transporting 1 [Source:VGNC Symbol;Acc:VGNC:26296]	gene	overlapping	0	58.178444	35.323586
Chr1:140606779-140621610	1	140606779	140621610	null				Not found	0	27.885267	41.818108
Chr1:140716823-140725768	1	140716823	140725768	PSMG1	ENSBTAG00000013600	proteasome assembly chaperone 1 [Source:VGNC Symbol;Acc:VGNC:33478]	gene	upstream	860	46.024025	33.34479
Chr1:140950297-140956210	1	140950297	140956210	WRB	ENSBTAG00000013629	tryptophan rich basic protein [Source:VGNC Symbol;Acc:VGNC:36970]	gene	overlapping	0	42.527996	30.153225
Chr1:140974351-140984423	1	140974351	140984423	LCA5L	ENSBTAG00000030993	LCA5L, lebercilin like [Source:VGNC Symbol;Acc:VGNC:30808]	gene	overlapping	0	14.594391	21.518154
Chr1:141071211-141088868	1	141071211	141088868	SH3BGR	ENSBTAG00000007068	SH3 domain binding glutamate rich protein [Source:VGNC Symbol;Acc:VGNC:34563]	gene	overlapping	0	10.078611	22.063871
Chr1:141114603-141130763	1	141114603	141130763	null				Not found	0	5.38387	18.4119
Chr1:141750983-141760693	1	141750983	141760693	DSCAM	ENSBTAG00000004754	DS cell adhesion molecule [Source:VGNC Symbol;Acc:VGNC:28215]	gene	overlapping	0	23.346874	39.73366
Chr1:141853810-141865719	1	141853810	141865719	DSCAM	ENSBTAG00000004754	DS cell adhesion molecule [Source:VGNC Symbol;Acc:VGNC:28215]	gene	overlapping	0	20.455837	38.946957
Chr1:141872558-141878823	1	141872558	141878823	DSCAM	ENSBTAG00000004754	DS cell adhesion molecule [Source:VGNC Symbol;Acc:VGNC:28215]	gene	overlapping	0	25.721172	42.142788
Chr1:141928138-141942638	1	141928138	141942638	DSCAM	ENSBTAG00000004754	DS cell adhesion molecule [Source:VGNC Symbol;Acc:VGNC:28215]	gene	overlapping	0	33.342304	56.57898
Chr1:141942664-141955434	1	141942664	141955434	DSCAM	ENSBTAG00000004754	DS cell adhesion molecule [Source:VGNC Symbol;Acc:VGNC:28215]	gene	overlapping	0	43.04684	54.50491
Chr1:142013487-142025829	1	142013487	142025829	null				Not found	0	27.692932	45.44453
Chr1:142102481-142115987	1	142102481	142115987	null				Not found	0	25.8831	35.193314
Chr1:142210370-142219906	1	142210370	142219906	null				Not found	0	34.184006	44.152843
Chr1:142349190-142364647	1	142349190	142364647	null				Not found	0	24.809845	43.548557
Chr1:142580783-142592937	1	142580783	142592937	null				Not found	0	4.80338	20.801638
Chr1:142689291-142699973	1	142689291	142699973	null				Not found	0	27.72367	44.24673
Chr1:142766891-142775939	1	142766891	142775939	null				Not found	0	5.826051	21.855734
Chr1:142970074-142980234	1	142970074	142980234	BACE2	ENSBTAG00000000394	beta-site APP-cleaving enzyme 2 [Source:VGNC Symbol;Acc:VGNC:26401]	gene	overlapping	0	31.253965	47.46134
Chr1:143103667-143112177	1	143103667	143112177	FAM3B	ENSBTAG00000030921	family with sequence similarity 3 member B [Source:VGNC Symbol;Acc:VGNC:28810]	gene	overlapping	0	19.449915	4.2020316
Chr1:143191900-143198435	1	143191900	143198435	MX1	ENSBTAG00000030913	MX dynamin like GTPase 1 [Source:VGNC Symbol;Acc:VGNC:31770]	gene	overlapping	0	16.563282	4.3079815
Chr1:143360146-143366355	1	143360146	143366355	ENSBTAG00000045771	ENSBTAG00000045771	No description	gene	upstream	1948	23.504171	9.126545
Chr1:143516895-143520686	1	143516895	143520686	RIPK4	ENSBTAG00000021251	receptor interacting serine/threonine kinase 4 [Source:VGNC Symbol;Acc:VGNC:33983]	gene	overlapping	0	41.73094	54.33619
Chr1:143564365-143569197	1	143564365	143569197	PRDM15	ENSBTAG00000021253	PR/SET domain 15 [Source:VGNC Symbol;Acc:VGNC:33293]	gene	overlapping	0	54.177116	40.207253
Chr1:143579038-143582275	1	143579038	143582275	PRDM15	ENSBTAG00000021253	PR/SET domain 15 [Source:VGNC Symbol;Acc:VGNC:33293]	gene	overlapping	0	52.430897	33.063538
Chr1:143597837-143602210	1	143597837	143602210	PRDM15	ENSBTAG00000021253	PR/SET domain 15 [Source:VGNC Symbol;Acc:VGNC:33293]	gene	overlapping	0	56.0861	43.758083
Chr1:143628836-143633802	1	143628836	143633802	null				Not found	0	49.080925	27.480259
Chr1:143660063-143664465	1	143660063	143664465	C2CD2	ENSBTAG00000021259	C2 calcium dependent domain containing 2 [Source:VGNC Symbol;Acc:VGNC:26631]	gene	overlapping	0	54.588596	44.77299
Chr1:143826849-143832215	1	143826849	143832215	UMODL1	ENSBTAG00000021270	uromodulin like 1 [Source:HGNC Symbol;Acc:HGNC:12560]	gene	overlapping	0	9.007455	20.683046
Chr1:143838092-143843263	1	143838092	143843263	UMODL1	ENSBTAG00000021270	uromodulin like 1 [Source:HGNC Symbol;Acc:HGNC:12560]	gene	overlapping	0	18.863821	33.80017
Chr1:144024147-144029501	1	144024147	144029501	ABCG1	ENSBTAG00000021272	ATP binding cassette subfamily G member 1 [Source:VGNC Symbol;Acc:VGNC:25483]	gene	overlapping	0	17.80185	36.4366
Chr1:144053558-144059577	1	144053558	144059577	ABCG1	ENSBTAG00000021272	ATP binding cassette subfamily G member 1 [Source:VGNC Symbol;Acc:VGNC:25483]	gene	upstream	240	16.984333	34.37738
Chr1:144120478-144122205	1	144120478	144122205	null				Not found	0	23.361256	7.4435306
Chr1:144222991-144229806	1	144222991	144229806	TMPRSS3	ENSBTAG00000021280	transmembrane protease, serine 3 [Source:VGNC Symbol;Acc:VGNC:36141]	gene	overlapping	0	10.817594	32.71687
Chr1:144229831-144235004	1	144229831	144235004	TMPRSS3	ENSBTAG00000021280	transmembrane protease, serine 3 [Source:VGNC Symbol;Acc:VGNC:36141]	gene	overlapping	0	17.704512	42.552437
Chr1:144235030-144242507	1	144235030	144242507	TMPRSS3	ENSBTAG00000021280	transmembrane protease, serine 3 [Source:VGNC Symbol;Acc:VGNC:36141]	gene	overlapping	0	18.44522	38.164513
Chr1:144279489-144286095	1	144279489	144286095	UBASH3A	ENSBTAG00000023398	ubiquitin associated and SH3 domain containing A [Source:VGNC Symbol;Acc:VGNC:36574]	gene	overlapping	0	27.375345	13.958776
Chr1:144452382-144458198	1	144452382	144458198	null				Not found	0	18.930428	12.080155
Chr1:144503184-144506897	1	144503184	144506897	PDE9A	ENSBTAG00000021899	phosphodiesterase 9A [Source:VGNC Symbol;Acc:VGNC:32688]	gene	overlapping	0	37.40473	54.76981
Chr1:144506900-144513429	1	144506900	144513429	PDE9A	ENSBTAG00000021899	phosphodiesterase 9A [Source:VGNC Symbol;Acc:VGNC:32688]	gene	overlapping	0	27.858595	54.19091
Chr1:144529386-144534549	1	144529386	144534549	PDE9A	ENSBTAG00000021899	phosphodiesterase 9A [Source:VGNC Symbol;Acc:VGNC:32688]	gene	overlapping	0	13.482005	31.804688
Chr1:144534667-144540223	1	144534667	144540223	PDE9A	ENSBTAG00000021899	phosphodiesterase 9A [Source:VGNC Symbol;Acc:VGNC:32688]	gene	overlapping	0	19.537333	45.748528
Chr1:144563887-144568648	1	144563887	144568648	PDE9A	ENSBTAG00000021899	phosphodiesterase 9A [Source:VGNC Symbol;Acc:VGNC:32688]	gene	overlapping	0	16.569326	27.91679
Chr1:144568737-144572964	1	144568737	144572964	PDE9A	ENSBTAG00000021899	phosphodiesterase 9A [Source:VGNC Symbol;Acc:VGNC:32688]	gene	overlapping	0	9.026908	19.479269
Chr1:144594221-144598403	1	144594221	144598403	PDE9A	ENSBTAG00000021899	phosphodiesterase 9A [Source:VGNC Symbol;Acc:VGNC:32688]	gene	overlapping	0	39.599125	49.35987
Chr1:144616806-144623323	1	144616806	144623323	null				Not found	0	27.37445	37.71471
Chr1:144698968-144704129	1	144698968	144704129	NDUFV3	ENSBTAG00000021491	NADH:ubiquinone oxidoreductase subunit V3 [Source:VGNC Symbol;Acc:VGNC:31976]	gene	overlapping	0	55.980713	40.75481
Chr1:144704152-144710814	1	144704152	144710814	null				Not found	0	38.388348	20.355232
Chr1:144776162-144780473	1	144776162	144780473	null				Not found	0	40.3416	53.69493
Chr1:144825993-144832700	1	144825993	144832700	U2AF1	ENSBTAG00000011645	Splicing factor U2AF 35 kDa subunit [Source:UniProtKB/Swiss-Prot;Acc:A1A4K8]	gene	overlapping	0	NaN	52.279896
Chr1:144837592-144843742	1	144837592	144843742	U2AF1	ENSBTAG00000011645	Splicing factor U2AF 35 kDa subunit [Source:UniProtKB/Swiss-Prot;Acc:A1A4K8]	gene	overlapping	0	63.25424	47.361378
Chr1:145158300-145161148	1	145158300	145161148	FAM207A	ENSBTAG00000017010	family with sequence similarity 207 member A [Source:VGNC Symbol;Acc:VGNC:28782]	gene	overlapping	0	58.457153	37.430946
Chr1:145201483-145207684	1	145201483	145207684	null				Not found	0	19.61889	32.551376
Chr1:145240550-145246860	1	145240550	145246860	null				Not found	0	9.73126	21.843176
Chr1:145283334-145287306	1	145283334	145287306	null				Not found	0	6.344294	10.881422
Chr1:145476637-145480912	1	145476637	145480912	null				Not found	0	31.5407	44.012253
Chr1:145485385-145488581	1	145485385	145488581	null				Not found	0	35.514786	51.9196
Chr1:145604021-145606875	1	145604021	145606875	POFUT2	ENSBTAG00000007818	protein O-fucosyltransferase 2 [Source:VGNC Symbol;Acc:VGNC:33106]	gene	overlapping	0	63.820724	41.882
Chr1:145682788-145686375	1	145682788	145686375	null				Not found	0	42.628246	34.199642
Chr1:145686376-145689479	1	145686376	145689479	ENSBTAG00000014880	ENSBTAG00000014880	No description	gene	overlapping	0	56.808178	43.82517
Chr1:145689487-145693342	1	145689487	145693342	ENSBTAG00000014880	ENSBTAG00000014880	No description	gene	overlapping	0	50.418262	39.272655
Chr1:145867959-145872009	1	145867959	145872009	TRPM2	ENSBTAG00000021901	transient receptor potential cation channel subfamily M member 2 [Source:VGNC Symbol;Acc:VGNC:36389]	gene	overlapping	0	24.71002	38.556232
Chr1:145918361-145924839	1	145918361	145924839	null				Not found	0	30.587444	43.62906
Chr1:145973581-145979289	1	145973581	145979289	TSPEAR	ENSBTAG00000018607	thrombospondin type laminin G domain and EAR repeats [Source:VGNC Symbol;Acc:VGNC:36444]	gene	overlapping	0	8.891375	16.746979
Chr1:145979300-145988998	1	145979300	145988998	null				Not found	0	25.162785	32.06575
Chr1:146059580-146071692	1	146059580	146071692	null				Not found	0	28.555124	36.844887
Chr1:146071705-146079259	1	146071705	146079259	KRTAP10-2	ENSBTAG00000000972	No description	gene	overlapping	0	15.280253	35.637974
Chr1:146087365-146093471	1	146087365	146093471	null				Not found	0	26.733326	34.07866
Chr1:146118578-146122038	1	146118578	146122038	UBE2G2	ENSBTAG00000048090	ubiquitin conjugating enzyme E2 G2 [Source:VGNC Symbol;Acc:VGNC:36582]	gene	overlapping	0	43.379417	58.28864
Chr1:146244808-146249349	1	146244808	146249349	null				Not found	0	15.461253	23.468813
Chr1:146315160-146318075	1	146315160	146318075	null				Not found	0	49.96989	28.796515
Chr1:146318089-146320976	1	146318089	146320976	null				Not found	0	51.048508	29.115368
Chr1:146629827-146634112	1	146629827	146634112	null				Not found	0	27.215036	12.179363
Chr1:146686669-146691228	1	146686669	146691228	null				Not found	0	52.927147	34.402912
Chr1:146866450-146868341	1	146866450	146868341	ES1	ENSBTAG00000007106	No description	gene	overlapping	0	55.03825	NaN
Chr1:146984431-146989229	1	146984431	146989229	COL18A1	ENSBTAG00000023907	collagen type XVIII alpha 1 chain [Source:VGNC Symbol;Acc:VGNC:27559]	gene	downstream	15	16.284544	19.305212
Chr1:146989252-146991091	1	146989252	146991091	COL18A1	ENSBTAG00000023907	collagen type XVIII alpha 1 chain [Source:VGNC Symbol;Acc:VGNC:27559]	gene	overlapping	0	20.888851	19.140295
Chr1:146994361-147001563	1	146994361	147001563	COL18A1	ENSBTAG00000023907	collagen type XVIII alpha 1 chain [Source:VGNC Symbol;Acc:VGNC:27559]	gene	overlapping	0	14.4548855	22.378443
Chr1:147066249-147067767	1	147066249	147067767	SLC19A1	ENSBTAG00000024162	solute carrier family 19 member 1 [Source:VGNC Symbol;Acc:VGNC:34709]	gene	overlapping	0	2.389202	9.810697
Chr1:147288212-147291744	1	147288212	147291744	PCBP3	ENSBTAG00000030775	poly(rC) binding protein 3 [Source:HGNC Symbol;Acc:HGNC:8651]	gene	overlapping	0	46.2033	24.231049
Chr1:147342447-147344847	1	147342447	147344847	PCBP3	ENSBTAG00000030775	poly(rC) binding protein 3 [Source:HGNC Symbol;Acc:HGNC:8651]	gene	overlapping	0	27.743988	12.575414
Chr1:147560656-147564767	1	147560656	147564767	COL6A2	ENSBTAG00000019269	collagen type VI alpha 2 chain [Source:VGNC Symbol;Acc:VGNC:27571]	gene	overlapping	0	45.624733	23.818409
Chr1:147564807-147565970	1	147564807	147565970	COL6A2	ENSBTAG00000019269	collagen type VI alpha 2 chain [Source:VGNC Symbol;Acc:VGNC:27571]	gene	overlapping	0	20.25365	6.599282
Chr1:147604438-147612149	1	147604438	147612149	SPATC1L	ENSBTAG00000020409	spermatogenesis and centriole associated 1 like [Source:VGNC Symbol;Acc:VGNC:35193]	gene	overlapping	0	16.81444	32.45253
Chr1:147761231-147766103	1	147761231	147766103	PCNT	ENSBTAG00000030670	pericentrin [Source:VGNC Symbol;Acc:VGNC:32637]	gene	overlapping	0	45.59782	35.402157
Chr1:147777349-147781560	1	147777349	147781560	PCNT	ENSBTAG00000030670	pericentrin [Source:VGNC Symbol;Acc:VGNC:32637]	gene	overlapping	0	63.200344	35.79215
Chr1:147788067-147790715	1	147788067	147790715	PCNT	ENSBTAG00000030670	pericentrin [Source:VGNC Symbol;Acc:VGNC:32637]	gene	overlapping	0	54.782547	36.11261
Chr1:147945735-147954859	1	147945735	147954859	DIP2A	ENSBTAG00000011495	disco interacting protein 2 homolog A [Source:VGNC Symbol;Acc:VGNC:28066]	gene	overlapping	0	54.721836	41.749523
Chr1:148067410-148072622	1	148067410	148072622	PRMT2	ENSBTAG00000005503	protein arginine methyltransferase 2 [Source:VGNC Symbol;Acc:VGNC:33348]	gene	overlapping	0	59.41832	47.999275
Chr1:148096232-148105393	1	148096232	148105393	null				Not found	0	28.136969	21.022541
Chr1:148117728-148124913	1	148117728	148124913	null				Not found	0	37.24866	26.597383
Chr1:148124929-148132158	1	148124929	148132158	null				Not found	0	45.78931	28.320478
Chr1:148198590-148206756	1	148198590	148206756	null				Not found	0	10.147663	30.717806
Chr1:148247100-148254601	1	148247100	148254601	null				Not found	0	23.106203	10.939027
Chr1:148466896-148474821	1	148466896	148474821	null				Not found	0	34.70243	14.99172
Chr1:148530533-148535702	1	148530533	148535702	null				Not found	0	42.250065	24.118921
Chr1:148617563-148622290	1	148617563	148622290	null				Not found	0	10.797485	24.649916
Chr1:148642973-148654399	1	148642973	148654399	null				Not found	0	16.420948	27.430079
Chr1:148761886-148768723	1	148761886	148768723	RUNX1	ENSBTAG00000004742	runt-related transcription factor 1 [Source:RefSeq peptide;Acc:NP_001243507]	gene	overlapping	0	26.22576	10.997204
Chr1:148847214-148855521	1	148847214	148855521	null				Not found	0	15.84138	6.122954
Chr1:149016882-149029014	1	149016882	149029014	null				Not found	0	17.621864	30.28022
Chr1:149128991-149135037	1	149128991	149135037	null				Not found	0	2.8670049	15.584845
Chr1:149167765-149177006	1	149167765	149177006	null				Not found	0	5.1353936	16.9838
Chr1:149177013-149189240	1	149177013	149189240	null				Not found	0	2.4825728	19.82153
Chr1:149189245-149201660	1	149189245	149201660	null				Not found	0	7.8995533	19.761324
Chr1:149213026-149223278	1	149213026	149223278	null				Not found	0	5.658647	21.528517
Chr1:149255962-149265018	1	149255962	149265018	null				Not found	0	23.59929	45.599724
Chr1:149302305-149312119	1	149302305	149312119	null				Not found	0	12.443038	25.511316
Chr1:149324256-149336645	1	149324256	149336645	null				Not found	0	18.94552	31.259628
Chr1:149489675-149496990	1	149489675	149496990	null				Not found	0	25.377642	11.182627
Chr1:149708410-149718993	1	149708410	149718993	ENSBTAG00000030105	ENSBTAG00000030105	No description	gene	downstream	1309	35.455067	19.701942
Chr1:149718999-149727800	1	149718999	149727800	ENSBTAG00000030105	ENSBTAG00000030105	No description	gene	overlapping	0	34.59245	21.223291
Chr1:149738420-149750679	1	149738420	149750679	null				Not found	0	32.571075	20.124914
Chr1:149858866-149871029	1	149858866	149871029	null				Not found	0	18.64305	32.478706
Chr1:149903004-149911669	1	149903004	149911669	null				Not found	0	28.614237	14.509371
Chr1:149932748-149941406	1	149932748	149941406	null				Not found	0	43.06597	25.657543
Chr1:149941510-149950735	1	149941510	149950735	null				Not found	0	43.844807	27.47591
Chr1:149968497-149974940	1	149968497	149974940	null				Not found	0	35.70963	16.281824
Chr1:149975165-149981244	1	149975165	149981244	null				Not found	0	46.56872	22.637812
Chr1:150067679-150076410	1	150067679	150076410	null				Not found	0	32.36813	19.90468
Chr1:150183441-150187678	1	150183441	150187678	DOPEY2	ENSBTAG00000014306	dopey family member 2 [Source:VGNC Symbol;Acc:VGNC:28173]	gene	overlapping	0	NaN	50.817646
Chr1:150227923-150230593	1	150227923	150230593	DOPEY2	ENSBTAG00000014306	dopey family member 2 [Source:VGNC Symbol;Acc:VGNC:28173]	gene	overlapping	0	44.475895	33.414474
Chr1:150578737-150585123	1	150578737	150585123	null				Not found	0	24.833334	10.962479
Chr1:150623213-150629938	1	150623213	150629938	null				Not found	0	43.186035	25.563568
Chr1:150629986-150637914	1	150629986	150637914	null				Not found	0	26.825405	19.24642
Chr1:150683313-150687269	1	150683313	150687269	null				Not found	0	21.745457	9.990743
Chr1:150753573-150758528	1	150753573	150758528	HLCS	ENSBTAG00000033679	holocarboxylase synthetase [Source:HGNC Symbol;Acc:HGNC:4976]	gene	overlapping	0	54.618164	38.919273
Chr1:150827698-150833342	1	150827698	150833342	HLCS	ENSBTAG00000033679	holocarboxylase synthetase [Source:HGNC Symbol;Acc:HGNC:4976]	gene	overlapping	0	48.464897	36.137493
Chr1:150876212-150883072	1	150876212	150883072	HLCS	ENSBTAG00000033679	holocarboxylase synthetase [Source:HGNC Symbol;Acc:HGNC:4976]	gene	overlapping	0	43.58802	31.664543
Chr1:150892504-150897115	1	150892504	150897115	HLCS	ENSBTAG00000033679	holocarboxylase synthetase [Source:HGNC Symbol;Acc:HGNC:4976]	gene	overlapping	0	59.819298	43.274242
Chr1:151052880-151064478	1	151052880	151064478	TTC3	ENSBTAG00000008167	tetratricopeptide repeat domain 3 [Source:VGNC Symbol;Acc:VGNC:36469]	gene	overlapping	0	45.402092	33.359753
Chr1:151077456-151091529	1	151077456	151091529	TTC3	ENSBTAG00000008167	tetratricopeptide repeat domain 3 [Source:VGNC Symbol;Acc:VGNC:36469]	gene	overlapping	0	39.873486	26.003693
Chr1:151234816-151243721	1	151234816	151243721	null				Not found	0	22.429075	12.826463
Chr1:151306253-151312997	1	151306253	151312997	null				Not found	0	45.040604	30.88781
Chr1:151334585-151345341	1	151334585	151345341	null				Not found	0	47.862835	32.33693
Chr1:151350208-151354390	1	151350208	151354390	null				Not found	0	49.826942	25.76812
Chr1:151398928-151403306	1	151398928	151403306	DYRK1A	ENSBTAG00000001771	dual specificity tyrosine phosphorylation regulated kinase 1A [Source:VGNC Symbol;Acc:VGNC:28279]	gene	overlapping	0	61.099075	47.64925
Chr1:151422120-151427168	1	151422120	151427168	null				Not found	0	46.695095	23.86271
Chr1:151763259-151771344	1	151763259	151771344	null				Not found	0	3.272364	10.072647
Chr1:152084501-152096509	1	152084501	152096509	null				Not found	0	10.989094	24.567368
Chr1:152096529-152112172	1	152096529	152112172	U6	ENSBTAG00000045272	U6 spliceosomal RNA [Source:RFAM;Acc:RF00026]	gene	overlapping	0	5.405284	17.059328
Chr1:152185877-152191305	1	152185877	152191305	null				Not found	0	24.556953	13.455196
Chr1:152201304-152206243	1	152201304	152206243	null				Not found	0	30.683174	16.65614
Chr1:152231897-152240395	1	152231897	152240395	null				Not found	0	12.230509	23.647003
Chr1:152249083-152255778	1	152249083	152255778	null				Not found	0	12.627836	34.298218
Chr1:152255920-152266658	1	152255920	152266658	null				Not found	0	8.662983	24.81792
Chr1:152266663-152278076	1	152266663	152278076	null				Not found	0	7.573519	31.976896
Chr1:152278086-152286342	1	152278086	152286342	null				Not found	0	12.28527	34.415718
Chr1:152286767-152296170	1	152286767	152296170	null				Not found	0	12.227825	26.135704
Chr1:152361482-152366282	1	152361482	152366282	null				Not found	0	19.055819	6.5582843
Chr1:152521215-152526182	1	152521215	152526182	null				Not found	0	34.36307	53.76027
Chr1:152530926-152540499	1	152530926	152540499	null				Not found	0	36.709717	52.896915
Chr1:152563879-152570545	1	152563879	152570545	null				Not found	0	26.214643	41.853756
Chr1:152620358-152625674	1	152620358	152625674	null				Not found	0	32.417534	45.21096
Chr1:153057839-153061267	1	153057839	153061267	null				Not found	0	35.796036	16.149218
Chr1:153118003-153127383	1	153118003	153127383	null				Not found	0	29.961447	14.276835
Chr1:153190440-153199050	1	153190440	153199050	null				Not found	0	25.73031	15.797634
Chr1:153199068-153203824	1	153199068	153203824	null				Not found	0	21.167957	14.938143
Chr1:153207039-153208775	1	153207039	153208775	null				Not found	0	19.88278	11.140848
Chr1:153366456-153378329	1	153366456	153378329	COL6A6	ENSBTAG00000012837	collagen type VI alpha 6 chain [Source:HGNC Symbol;Acc:HGNC:27023]	gene	overlapping	0	29.398567	44.88305
Chr1:153378653-153392605	1	153378653	153392605	COL6A6	ENSBTAG00000012837	collagen type VI alpha 6 chain [Source:HGNC Symbol;Acc:HGNC:27023]	gene	overlapping	0	31.591307	50.26443
Chr1:153393171-153402063	1	153393171	153402063	COL6A6	ENSBTAG00000012837	collagen type VI alpha 6 chain [Source:HGNC Symbol;Acc:HGNC:27023]	gene	overlapping	0	25.359768	52.426907
Chr1:153402153-153412937	1	153402153	153412937	COL6A6	ENSBTAG00000012837	collagen type VI alpha 6 chain [Source:HGNC Symbol;Acc:HGNC:27023]	gene	overlapping	0	28.576164	49.0182
Chr1:153423143-153431240	1	153423143	153431240	COL6A6	ENSBTAG00000012837	collagen type VI alpha 6 chain [Source:HGNC Symbol;Acc:HGNC:27023]	gene	overlapping	0	35.3947	52.23284
Chr1:153431248-153435261	1	153431248	153435261	COL6A6	ENSBTAG00000012837	collagen type VI alpha 6 chain [Source:HGNC Symbol;Acc:HGNC:27023]	gene	overlapping	0	26.118773	38.463528
Chr1:153445926-153461397	1	153445926	153461397	null				Not found	0	18.563711	32.213528
Chr1:153496588-153515455	1	153496588	153515455	null				Not found	0	22.106344	33.73455
Chr1:153528080-153547025	1	153528080	153547025	ENSBTAG00000021906	ENSBTAG00000021906	No description	gene	overlapping	0	26.531664	51.841343
Chr1:153563218-153574970	1	153563218	153574970	null				Not found	0	20.600454	39.309204
Chr1:153645072-153653515	1	153645072	153653515	null				Not found	0	22.920267	32.587692
Chr1:153894520-153898894	1	153894520	153898894	null				Not found	0	8.361875	13.817437
Chr1:154027675-154029046	1	154027675	154029046	SH3BP5	ENSBTAG00000023377	SH3 domain binding protein 5 [Source:VGNC Symbol;Acc:VGNC:34568]	gene	overlapping	0	38.731876	51.61627
Chr1:154032726-154034962	1	154032726	154034962	SH3BP5	ENSBTAG00000023377	SH3 domain binding protein 5 [Source:VGNC Symbol;Acc:VGNC:34568]	gene	overlapping	0	57.259007	42.072815
Chr1:154041473-154045818	1	154041473	154045818	SH3BP5	ENSBTAG00000023377	SH3 domain binding protein 5 [Source:VGNC Symbol;Acc:VGNC:34568]	gene	overlapping	0	61.300884	40.00487
Chr1:154095059-154099555	1	154095059	154099555	SH3BP5	ENSBTAG00000023377	SH3 domain binding protein 5 [Source:VGNC Symbol;Acc:VGNC:34568]	gene	overlapping	0	52.77602	37.01495
Chr1:154139260-154145128	1	154139260	154145128	null				Not found	0	62.488525	42.247803
Chr1:154199979-154203166	1	154199979	154203166	EAF1	ENSBTAG00000019202	ELL associated factor 1 [Source:VGNC Symbol;Acc:VGNC:28294]	gene	overlapping	0	43.856976	61.004143
Chr1:154254057-154257001	1	154254057	154257001	COLQ	ENSBTAG00000040193	collagen like tail subunit of asymmetric acetylcholinesterase [Source:VGNC Symbol;Acc:VGNC:27580]	gene	overlapping	0	19.871178	45.69597
Chr1:154257099-154262365	1	154257099	154262365	COLQ	ENSBTAG00000040193	collagen like tail subunit of asymmetric acetylcholinesterase [Source:VGNC Symbol;Acc:VGNC:27580]	gene	overlapping	0	11.395847	17.659727
Chr1:154272391-154277461	1	154272391	154277461	COLQ	ENSBTAG00000040193	collagen like tail subunit of asymmetric acetylcholinesterase [Source:VGNC Symbol;Acc:VGNC:27580]	gene	overlapping	0	18.666357	31.790714
Chr1:154282867-154286973	1	154282867	154286973	COLQ	ENSBTAG00000040193	collagen like tail subunit of asymmetric acetylcholinesterase [Source:VGNC Symbol;Acc:VGNC:27580]	gene	overlapping	0	13.798167	30.516787
Chr1:154292736-154296920	1	154292736	154296920	null				Not found	0	9.111199	20.234123
Chr1:154309342-154318607	1	154309342	154318607	null				Not found	0	35.01132	19.502737
Chr1:154391537-154395877	1	154391537	154395877	BTD	ENSBTAG00000019129	biotinidase [Source:VGNC Symbol;Acc:VGNC:26594]	gene	overlapping	0	41.379635	53.401134
Chr1:154395912-154398992	1	154395912	154398992	BTD	ENSBTAG00000019129	biotinidase [Source:VGNC Symbol;Acc:VGNC:26594]	gene	overlapping	0	49.656303	62.175636
Chr1:154428584-154437485	1	154428584	154437485	null				Not found	0	49.131283	33.44235
Chr1:154527636-154541097	1	154527636	154541097	ANKRD28	ENSBTAG00000024815	ankyrin repeat domain 28 [Source:VGNC Symbol;Acc:VGNC:25920]	gene	overlapping	0	40.531643	60.639015
Chr1:154575575-154585654	1	154575575	154585654	null				Not found	0	34.583706	61.44966
Chr1:154682811-154693255	1	154682811	154693255	ENSBTAG00000038697	ENSBTAG00000038697	No description	gene	upstream	691	16.038845	24.193369
Chr1:155010170-155014244	1	155010170	155014244	DPH3	ENSBTAG00000003916	DPH3 homolog [Source:UniProtKB/Swiss- Prot;Acc:Q1LZC9]	gene	downstream	438	10.792937	21.301292
Chr1:155021395-155026786	1	155021395	155026786	OXNAD1	ENSBTAG00000004891	oxidoreductase NAD binding domain containing 1 [Source:VGNC Symbol;Acc:VGNC:32512]	gene	overlapping	0	53.111614	31.918932
Chr1:155061470-155066365	1	155061470	155066365	OXNAD1	ENSBTAG00000004891	oxidoreductase NAD binding domain containing 1 [Source:VGNC Symbol;Acc:VGNC:32512]	gene	overlapping	0	34.57059	20.981493
Chr1:155070456-155073012	1	155070456	155073012	OXNAD1	ENSBTAG00000004891	oxidoreductase NAD binding domain containing 1 [Source:VGNC Symbol;Acc:VGNC:32512]	gene	overlapping	0	56.07884	33.30186
Chr1:155078486-155082109	1	155078486	155082109	OXNAD1	ENSBTAG00000004891	oxidoreductase NAD binding domain containing 1 [Source:VGNC Symbol;Acc:VGNC:32512]	gene	overlapping	0	46.633263	19.910069
Chr1:155111452-155113856	1	155111452	155113856	OXNAD1	ENSBTAG00000004891	oxidoreductase NAD binding domain containing 1 [Source:VGNC Symbol;Acc:VGNC:32512]	gene	overlapping	0	49.591633	19.513632
Chr1:155113886-155116674	1	155113886	155116674	OXNAD1	ENSBTAG00000004891	oxidoreductase NAD binding domain containing 1 [Source:VGNC Symbol;Acc:VGNC:32512]	gene	overlapping	0	58.313557	17.811226
Chr1:155163066-155167997	1	155163066	155167997	null				Not found	0	38.015396	52.80949
Chr1:155176604-155178477	1	155176604	155178477	ENSBTAG00000030593	ENSBTAG00000030593	No description	gene	overlapping	0	45.702534	17.302437
Chr1:155178481-155182392	1	155178481	155182392	ENSBTAG00000030593	ENSBTAG00000030593	No description	gene	overlapping	0	54.459274	38.022102
Chr1:155182398-155183359	1	155182398	155183359	ENSBTAG00000030593	ENSBTAG00000030593	No description	gene	overlapping	0	37.854874	10.809437
Chr1:155186713-155191363	1	155186713	155191363	ENSBTAG00000030593	ENSBTAG00000030593	No description	gene	downstream	1998	36.346664	20.126339
Chr1:155200747-155204493	1	155200747	155204493	null				Not found	0	39.833412	24.093807
Chr1:155204524-155207180	1	155204524	155207180	null				Not found	0	45.067173	25.217909
Chr1:155212676-155218757	1	155212676	155218757	null				Not found	0	35.783684	20.080505
Chr1:155218852-155222273	1	155218852	155222273	null				Not found	0	48.46856	20.354609
Chr1:155222286-155226489	1	155222286	155226489	null				Not found	0	28.91819	11.628398
Chr1:155235706-155239589	1	155235706	155239589	null				Not found	0	29.661446	13.0398655
Chr1:155239700-155247084	1	155239700	155247084	null				Not found	0	37.88696	20.245201
Chr1:155247161-155250952	1	155247161	155250952	null				Not found	0	48.798252	24.958456
Chr1:155250955-155253711	1	155250955	155253711	null				Not found	0	50.87139	17.560787
Chr1:155253724-155258368	1	155253724	155258368	null				Not found	0	47.13063	29.662056
Chr1:155258428-155261910	1	155258428	155261910	null				Not found	0	48.916435	18.766764
Chr1:155261925-155264880	1	155261925	155264880	null				Not found	0	46.54967	20.891535
Chr1:155264914-155268859	1	155264914	155268859	null				Not found	0	40.54107	16.275278
Chr1:155289666-155293184	1	155289666	155293184	null				Not found	0	27.205587	16.556282
Chr1:155364482-155370848	1	155364482	155370848	null				Not found	0	36.875023	23.18836
Chr1:155423447-155427132	1	155423447	155427132	null				Not found	0	18.843107	29.673637
Chr1:155453618-155457141	1	155453618	155457141	null				Not found	0	12.182721	21.023886
Chr1:155462999-155469937	1	155462999	155469937	null				Not found	0	6.7458253	25.174456
Chr1:155624414-155629400	1	155624414	155629400	PLCL2	ENSBTAG00000009942	phospholipase C like 2 [Source:VGNC Symbol;Acc:VGNC:32992]	gene	overlapping	0	14.30041	18.791698
Chr1:155639492-155641455	1	155639492	155641455	PLCL2	ENSBTAG00000009942	phospholipase C like 2 [Source:VGNC Symbol;Acc:VGNC:32992]	gene	overlapping	0	25.910656	46.764072
Chr1:155655263-155660187	1	155655263	155660187	PLCL2	ENSBTAG00000009942	phospholipase C like 2 [Source:VGNC Symbol;Acc:VGNC:32992]	gene	overlapping	0	55.290787	43.93512
Chr1:155696760-155700508	1	155696760	155700508	PLCL2	ENSBTAG00000009942	phospholipase C like 2 [Source:VGNC Symbol;Acc:VGNC:32992]	gene	overlapping	0	28.613077	14.6878805
Chr1:155700509-155702434	1	155700509	155702434	PLCL2	ENSBTAG00000009942	phospholipase C like 2 [Source:VGNC Symbol;Acc:VGNC:32992]	gene	overlapping	0	29.114016	13.599597
Chr1:155733164-155735787	1	155733164	155735787	PLCL2	ENSBTAG00000009942	phospholipase C like 2 [Source:VGNC Symbol;Acc:VGNC:32992]	gene	overlapping	0	57.68079	38.083958
Chr1:155752901-155754744	1	155752901	155754744	PLCL2	ENSBTAG00000009942	phospholipase C like 2 [Source:VGNC Symbol;Acc:VGNC:32992]	gene	overlapping	0	45.13959	19.818108
Chr1:155763085-155764577	1	155763085	155764577	PLCL2	ENSBTAG00000009942	phospholipase C like 2 [Source:VGNC Symbol;Acc:VGNC:32992]	gene	overlapping	0	47.7201	38.571335
Chr1:155788172-155791268	1	155788172	155791268	PLCL2	ENSBTAG00000009942	phospholipase C like 2 [Source:VGNC Symbol;Acc:VGNC:32992]	gene	overlapping	0	37.914425	62.23976
Chr1:155816355-155817888	1	155816355	155817888	PLCL2	ENSBTAG00000009942	phospholipase C like 2 [Source:VGNC Symbol;Acc:VGNC:32992]	gene	overlapping	0	40.16057	18.557156
Chr1:155845990-155849714	1	155845990	155849714	TBC1D5	ENSBTAG00000030581	TBC1 domain family member 5 [Source:RefSeq peptide;Acc:NP_001192418]	gene	overlapping	0	49.35341	37.374493
Chr1:155859687-155864105	1	155859687	155864105	TBC1D5	ENSBTAG00000030581	TBC1 domain family member 5 [Source:RefSeq peptide;Acc:NP_001192418]	gene	overlapping	0	52.093678	42.257504
Chr1:155905196-155908901	1	155905196	155908901	TBC1D5	ENSBTAG00000030581	TBC1 domain family member 5 [Source:RefSeq peptide;Acc:NP_001192418]	gene	overlapping	0	37.43438	23.866611
Chr1:155988355-155991270	1	155988355	155991270	TBC1D5	ENSBTAG00000030581	TBC1 domain family member 5 [Source:RefSeq peptide;Acc:NP_001192418]	gene	overlapping	0	52.976753	34.362556
Chr1:156046092-156053291	1	156046092	156053291	TBC1D5	ENSBTAG00000030581	TBC1 domain family member 5 [Source:RefSeq peptide;Acc:NP_001192418]	gene	overlapping	0	46.345165	24.561733
Chr1:156109195-156115780	1	156109195	156115780	TBC1D5	ENSBTAG00000030581	TBC1 domain family member 5 [Source:RefSeq peptide;Acc:NP_001192418]	gene	overlapping	0	36.919598	17.449226
Chr1:156503473-156513766	1	156503473	156513766	null				Not found	0	6.165872	23.536846
Chr1:156513993-156522345	1	156513993	156522345	null				Not found	0	19.88947	27.673882
Chr1:156600419-156607499	1	156600419	156607499	null				Not found	0	26.240547	13.946746
Chr1:156670934-156680068	1	156670934	156680068	null				Not found	0	26.399345	38.372078
Chr1:156707771-156713564	1	156707771	156713564	null				Not found	0	31.416227	22.832373
Chr1:156713766-156717335	1	156713766	156717335	null				Not found	0	35.545376	15.60025
Chr1:156717470-156725108	1	156717470	156725108	null				Not found	0	28.14334	16.170261
Chr1:156725182-156735100	1	156725182	156735100	null				Not found	0	27.458488	11.616531
Chr1:156753815-156759070	1	156753815	156759070	null				Not found	0	37.11828	25.986822
Chr1:156782366-156793181	1	156782366	156793181	null				Not found	0	24.194664	12.986706
Chr1:156962818-156967372	1	156962818	156967372	null				Not found	0	23.264933	8.16549
Chr1:157008184-157018685	1	157008184	157018685	null				Not found	0	14.202314	27.199354
Chr1:157108927-157116770	1	157108927	157116770	null				Not found	0	18.671114	6.237275
Chr1:157142799-157153139	1	157142799	157153139	null				Not found	0	24.290154	11.638632
Chr1:157194543-157198943	1	157194543	157198943	SATB1	ENSBTAG00000021158	SATB homeobox 1 [Source:VGNC Symbol;Acc:VGNC:34298]	gene	overlapping	0	45.504147	30.778988
Chr1:157198994-157204568	1	157198994	157204568	SATB1	ENSBTAG00000021158	SATB homeobox 1 [Source:VGNC Symbol;Acc:VGNC:34298]	gene	overlapping	0	51.35164	35.712234
Chr1:157221633-157226231	1	157221633	157226231	SATB1	ENSBTAG00000021158	SATB homeobox 1 [Source:VGNC Symbol;Acc:VGNC:34298]	gene	overlapping	0	50.540752	32.35495
Chr1:157244289-157250796	1	157244289	157250796	SATB1	ENSBTAG00000021158	SATB homeobox 1 [Source:VGNC Symbol;Acc:VGNC:34298]	gene	overlapping	0	29.329943	16.537823
Chr1:157250878-157257087	1	157250878	157257087	SATB1	ENSBTAG00000021158	SATB homeobox 1 [Source:VGNC Symbol;Acc:VGNC:34298]	gene	overlapping	0	29.441761	8.700884
Chr1:157278505-157286926	1	157278505	157286926	null				Not found	0	23.618046	10.612579
Chr1:157308092-157314929	1	157308092	157314929	null				Not found	0	30.533537	13.6638
Chr1:157322779-157329249	1	157322779	157329249	null				Not found	0	23.433172	11.081644
Chr1:157347399-157354029	1	157347399	157354029	null				Not found	0	25.10638	11.906661
Chr1:157401083-157410714	1	157401083	157410714	null				Not found	0	25.442928	13.115163
Chr1:157465691-157472427	1	157465691	157472427	null				Not found	0	23.137613	6.1581736
Chr1:157490811-157500495	1	157490811	157500495	null				Not found	0	26.94906	8.372455
Chr1:157507457-157516789	1	157507457	157516789	null				Not found	0	28.924358	17.027939
Chr1:157563978-157571371	1	157563978	157571371	null				Not found	0	22.369965	8.465649
Chr1:157602075-157610270	1	157602075	157610270	null				Not found	0	18.27777	9.207941
Chr1:157755576-157759621	1	157755576	157759621	null				Not found	0	34.491837	17.850105
Chr1:157962330-157976013	1	157962330	157976013	null				Not found	0	26.183521	16.15889
Chr1:158185828-158193505	1	158185828	158193505	null				Not found	0	29.239824	45.191708
Chr1:158248914-158258380	1	158248914	158258380	null				Not found	0	37.416477	21.910625
Chr1:158290238-158294901	1	158290238	158294901	null				Not found	0	21.850157	28.706951
Chr2:34015-36854	2	34015	36854	null				Not found	0	25.286106	10.796722
Chr2:49015-52326	2	49015	52326	null				Not found	0	33.553574	20.31669
Chr2:97137-99767	2	97137	99767	null				Not found	0	30.238298	16.678337
Chr2:99773-102043	2	99773	102043	null				Not found	0	32.047756	9.886441
Chr2:102073-104196	2	102073	104196	null				Not found	0	29.233524	10.146539
Chr2:112354-114438	2	112354	114438	null				Not found	0	16.04933	6.0915112
Chr2:114450-116631	2	114450	116631	null				Not found	0	23.26836	4.440866
Chr2:116635-118689	2	116635	118689	null				Not found	0	24.096153	8.799618
Chr2:118700-120628	2	118700	120628	null				Not found	0	23.385603	12.61766
Chr2:124367-126347	2	124367	126347	null				Not found	0	18.998909	14.9922
Chr2:126356-128487	2	126356	128487	null				Not found	0	17.573675	11.790373
Chr2:128496-130560	2	128496	130560	null				Not found	0	24.643782	21.295755
Chr2:130568-132683	2	130568	132683	null				Not found	0	28.32514	18.445778
Chr2:138841-140806	2	138841	140806	null				Not found	0	15.041994	8.571154
Chr2:140807-142658	2	140807	142658	null				Not found	0	16.556282	7.8331246
Chr2:142744-144755	2	142744	144755	null				Not found	0	14.877305	5.9201193
Chr2:159577-161697	2	159577	161697	null				Not found	0	21.812849	4.8455386
Chr2:170107-172179	2	170107	172179	null				Not found	0	23.18277	7.5711718
Chr2:172207-174953	2	172207	174953	null				Not found	0	26.051613	11.25413
Chr2:562173-575582	2	562173	575582	OCA2	ENSBTAG00000009831	OCA2 melanosomal transmembrane protein [Source:HGNC Symbol;Acc:HGNC:8101]	gene	overlapping	0	44.569565	31.42406
Chr2:655679-666041	2	655679	666041	HERC2	ENSBTAG00000013916	E3 ubiquitin-protein ligase HERC2 [Source:RefSeq peptide;Acc:NP_001193010]	gene	overlapping	0	57.494118	39.073124
Chr2:678809-688500	2	678809	688500	HERC2	ENSBTAG00000013916	E3 ubiquitin-protein ligase HERC2 [Source:RefSeq peptide;Acc:NP_001193010]	gene	overlapping	0	53.95867	40.60485
Chr2:688503-698443	2	688503	698443	HERC2	ENSBTAG00000013916	E3 ubiquitin-protein ligase HERC2 [Source:RefSeq peptide;Acc:NP_001193010]	gene	overlapping	0	61.998623	47.6681
Chr2:799806-812060	2	799806	812060	HERC2	ENSBTAG00000013916	E3 ubiquitin-protein ligase HERC2 [Source:RefSeq peptide;Acc:NP_001193010]	gene	overlapping	0	51.0313	39.04095
Chr2:845913-859063	2	845913	859063	HERC2	ENSBTAG00000013916	E3 ubiquitin-protein ligase HERC2 [Source:RefSeq peptide;Acc:NP_001193010]	gene	overlapping	0	49.724766	34.556282
Chr2:1012770-1023032	2	1012770	1023032	CYFIP1	ENSBTAG00000016894	cytoplasmic FMR1-interacting protein 1 [Source:RefSeq peptide;Acc:NP_001192444]	gene	overlapping	0	46.218052	24.104532
Chr2:1023233-1028452	2	1023233	1028452	CYFIP1	ENSBTAG00000016894	cytoplasmic FMR1-interacting protein 1 [Source:RefSeq peptide;Acc:NP_001192444]	gene	overlapping	0	51.61499	35.69355
Chr2:1185801-1204257	2	1185801	1204257	TUBGCP5	ENSBTAG00000014714	tubulin gamma complex associated protein 5 [Source:VGNC Symbol;Acc:VGNC:36515]	gene	overlapping	0	40.346607	27.494564
Chr2:1251395-1258400	2	1251395	1258400	IMP4	ENSBTAG00000003225	IMP4, U3 small nucleolar ribonucleoprotein [Source:VGNC Symbol;Acc:VGNC:30183]	gene	overlapping	0	55.36164	41.19045
Chr2:1342306-1360473	2	1342306	1360473	null				Not found	0	18.14032	35.30031
Chr2:1682351-1695155	2	1682351	1695155	ARHGEF4	ENSBTAG00000015834	rho guanine nucleotide exchange factor 4 [Source:RefSeq peptide;Acc:NP_001179002]	gene	overlapping	0	38.75632	29.683119
Chr2:1695253-1709277	2	1695253	1709277	ARHGEF4	ENSBTAG00000015834	rho guanine nucleotide exchange factor 4 [Source:RefSeq peptide;Acc:NP_001179002]	gene	overlapping	0	41.84552	24.465963
Chr2:1739370-1752360	2	1739370	1752360	ARHGEF4	ENSBTAG00000015834	rho guanine nucleotide exchange factor 4 [Source:RefSeq peptide;Acc:NP_001179002]	gene	overlapping	0	58.655422	37.59531
Chr2:1767870-1774973	2	1767870	1774973	ARHGEF4	ENSBTAG00000015834	rho guanine nucleotide exchange factor 4 [Source:RefSeq peptide;Acc:NP_001179002]	gene	overlapping	0	37.040783	17.220116
Chr2:1785137-1790226	2	1785137	1790226	ARHGEF4	ENSBTAG00000015834	rho guanine nucleotide exchange factor 4 [Source:RefSeq peptide;Acc:NP_001179002]	gene	overlapping	0	33.04681	15.918874
Chr2:1796639-1805088	2	1796639	1805088	FAM168B	ENSBTAG00000034978	family with sequence similarity 168 member B [Source:VGNC Symbol;Acc:VGNC:28753]	gene	overlapping	0	45.87997	32.779114
Chr2:1867563-1880701	2	1867563	1880701	PLEKHB2	ENSBTAG00000000941	pleckstrin homology domain containing B2 [Source:VGNC Symbol;Acc:VGNC:33010]	gene	overlapping	0	44.240654	31.087759
Chr2:1880822-1893990	2	1880822	1893990	PLEKHB2	ENSBTAG00000000941	pleckstrin homology domain containing B2 [Source:VGNC Symbol;Acc:VGNC:33010]	gene	overlapping	0	37.741043	26.37854
Chr2:1894145-1904387	2	1894145	1904387	PLEKHB2	ENSBTAG00000000941	pleckstrin homology domain containing B2 [Source:VGNC Symbol;Acc:VGNC:33010]	gene	overlapping	0	43.61059	28.876888
Chr2:1959981-1970759	2	1959981	1970759	null				Not found	0	32.20251	17.481459
Chr2:2151735-2166601	2	2151735	2166601	null				Not found	0	17.365469	27.81108
Chr2:3192520-3212063	2	3192520	3212063	null				Not found	0	21.546713	36.47844
Chr2:3268276-3286879	2	3268276	3286879	null				Not found	0	30.906475	19.911964
Chr2:3413353-3427316	2	3413353	3427316	null				Not found	0	40.078426	26.415783
Chr2:3783186-3792908	2	3783186	3792908	null				Not found	0	26.958818	16.943102
Chr2:3809845-3817345	2	3809845	3817345	null				Not found	0	26.148	13.053805
Chr2:4032577-4043737	2	4032577	4043737	null				Not found	0	21.748217	13.309609
Chr2:4049936-4055342	2	4049936	4055342	null				Not found	0	22.896076	12.6313
Chr2:4063866-4069842	2	4063866	4069842	null				Not found	0	34.01298	17.782885
Chr2:4119629-4122800	2	4119629	4122800	HS6ST1	ENSBTAG00000006157	heparan sulfate 6-O-sulfotransferase 1 [Source:VGNC Symbol;Acc:VGNC:29962]	gene	overlapping	0	46.2265	33.926826
Chr2:4141505-4146442	2	4141505	4146442	HS6ST1	ENSBTAG00000006157	heparan sulfate 6-O-sulfotransferase 1 [Source:VGNC Symbol;Acc:VGNC:29962]	gene	overlapping	0	42.616848	20.904308
Chr2:4248855-4266044	2	4248855	4266044	UGGT1	ENSBTAG00000005444	UDP-glucose glycoprotein glucosyltransferase 1 [Source:VGNC Symbol;Acc:VGNC:36649]	gene	overlapping	0	49.823513	29.318306
Chr2:4266049-4280266	2	4266049	4280266	UGGT1	ENSBTAG00000005444	UDP-glucose glycoprotein glucosyltransferase 1 [Source:VGNC Symbol;Acc:VGNC:36649]	gene	overlapping	0	49.208412	29.429384
Chr2:4281095-4295434	2	4281095	4295434	UGGT1	ENSBTAG00000005444	UDP-glucose glycoprotein glucosyltransferase 1 [Source:VGNC Symbol;Acc:VGNC:36649]	gene	overlapping	0	42.713036	28.845732
Chr2:4319672-4331279	2	4319672	4331279	UGGT1	ENSBTAG00000005444	UDP-glucose glycoprotein glucosyltransferase 1 [Source:VGNC Symbol;Acc:VGNC:36649]	gene	overlapping	0	45.658203	28.27057
Chr2:4418589-4428045	2	4418589	4428045	SAP130	ENSBTAG00000006003	Sin3A associated protein 130 [Source:VGNC Symbol;Acc:VGNC:34280]	gene	overlapping	0	55.888096	32.13448
Chr2:4439140-4448423	2	4439140	4448423	SAP130	ENSBTAG00000006003	Sin3A associated protein 130 [Source:VGNC Symbol;Acc:VGNC:34280]	gene	overlapping	0	50.936646	38.31388
Chr2:4459650-4467155	2	4459650	4467155	SAP130	ENSBTAG00000006003	Sin3A associated protein 130 [Source:VGNC Symbol;Acc:VGNC:34280]	gene	overlapping	0	63.59475	50.69377
Chr2:4467175-4482570	2	4467175	4482570	null				Not found	0	52.59421	36.07795
Chr2:4483616-4493572	2	4483616	4493572	null				Not found	0	49.20652	28.919313
Chr2:4493575-4501300	2	4493575	4501300	null				Not found	0	46.167282	28.945913
Chr2:4501305-4514669	2	4501305	4514669	null				Not found	0	36.72311	26.472403
Chr2:4532905-4540871	2	4532905	4540871	AMMECR1L	ENSBTAG00000008089	AMMECR1 like [Source:VGNC Symbol;Acc:VGNC:25868]	gene	downstream	601	45.619427	23.677336
Chr2:4540897-4546976	2	4540897	4546976	AMMECR1L	ENSBTAG00000008089	AMMECR1 like [Source:VGNC Symbol;Acc:VGNC:25868]	gene	overlapping	0	54.655666	34.86279
Chr2:4561465-4570072	2	4561465	4570072	POLR2D	ENSBTAG00000010225	RNA polymerase II subunit D [Source:VGNC Symbol;Acc:VGNC:33138]	gene	overlapping	0	41.00838	22.925209
Chr2:4570118-4580732	2	4570118	4580732	null				Not found	0	36.890003	22.476507
Chr2:4626811-4639846	2	4626811	4639846	WDR33	ENSBTAG00000005987	WD repeat domain 33 [Source:VGNC Symbol;Acc:VGNC:36892]	gene	overlapping	0	55.479225	42.64468
Chr2:4639942-4651823	2	4639942	4651823	WDR33	ENSBTAG00000005987	WD repeat domain 33 [Source:VGNC Symbol;Acc:VGNC:36892]	gene	overlapping	0	56.17936	33.08901
Chr2:4651875-4662869	2	4651875	4662869	WDR33	ENSBTAG00000005987	WD repeat domain 33 [Source:VGNC Symbol;Acc:VGNC:36892]	gene	overlapping	0	51.626335	34.83095
Chr2:4662870-4676977	2	4662870	4676977	WDR33	ENSBTAG00000005987	WD repeat domain 33 [Source:VGNC Symbol;Acc:VGNC:36892]	gene	overlapping	0	55.25028	31.347118
Chr2:4676984-4695955	2	4676984	4695955	WDR33	ENSBTAG00000005987	WD repeat domain 33 [Source:VGNC Symbol;Acc:VGNC:36892]	gene	overlapping	0	51.766964	23.359674
Chr2:4707668-4714689	2	4707668	4714689	WDR33	ENSBTAG00000005987	WD repeat domain 33 [Source:VGNC Symbol;Acc:VGNC:36892]	gene	overlapping	0	42.5405	25.771645
Chr2:4723285-4730904	2	4723285	4730904	SFT2D3	ENSBTAG00000005986	SFT2 domain containing 3 [Source:VGNC Symbol;Acc:VGNC:34526]	gene	downstream	4	33.10402	13.130765
Chr2:4801193-4804237	2	4801193	4804237	LIMS2	ENSBTAG00000006262	LIM zinc finger domain containing 2 [Source:VGNC Symbol;Acc:VGNC:30891]	gene	overlapping	0	25.284369	12.670206
Chr2:4817201-4820120	2	4817201	4820120	LIMS2	ENSBTAG00000006262	LIM zinc finger domain containing 2 [Source:VGNC Symbol;Acc:VGNC:30891]	gene	overlapping	0	30.002462	14.529368
Chr2:4820152-4823888	2	4820152	4823888	MYO7B	ENSBTAG00000039803	myosin VIIB [Source:VGNC Symbol;Acc:VGNC:31831]	gene	overlapping	0	25.302305	12.261008
Chr2:4823910-4827156	2	4823910	4827156	MYO7B	ENSBTAG00000039803	myosin VIIB [Source:VGNC Symbol;Acc:VGNC:31831]	gene	overlapping	0	21.087042	6.125987
Chr2:4846965-4853234	2	4846965	4853234	MYO7B	ENSBTAG00000039803	myosin VIIB [Source:VGNC Symbol;Acc:VGNC:31831]	gene	overlapping	0	22.776892	7.550714
Chr2:4853254-4863237	2	4853254	4863237	MYO7B	ENSBTAG00000039803	myosin VIIB [Source:VGNC Symbol;Acc:VGNC:31831]	gene	overlapping	0	33.81779	21.089602
Chr2:4868721-4873884	2	4868721	4873884	MYO7B	ENSBTAG00000039803	myosin VIIB [Source:VGNC Symbol;Acc:VGNC:31831]	gene	overlapping	0	24.388552	5.533913
Chr2:4896859-4905263	2	4896859	4905263	MYO7B	ENSBTAG00000039803	myosin VIIB [Source:VGNC Symbol;Acc:VGNC:31831]	gene	overlapping	0	21.388174	8.421038
Chr2:4905500-4914507	2	4905500	4914507	null				Not found	0	16.855595	4.3545303
Chr2:4966652-4980995	2	4966652	4980995	IWS1	ENSBTAG00000021172	IWS1, SUPT6H interacting protein [Source:VGNC Symbol;Acc:VGNC:30354]	gene	overlapping	0	48.96899	28.686852
Chr2:4980999-4992803	2	4980999	4992803	IWS1	ENSBTAG00000021172	IWS1, SUPT6H interacting protein [Source:VGNC Symbol;Acc:VGNC:30354]	gene	overlapping	0	50.265396	32.637093
Chr2:5032491-5039101	2	5032491	5039101	PROC	ENSBTAG00000003950	protein C, inactivator of coagulation factors Va and VIIIa [Source:HGNC Symbol;Acc:HGNC:9451]	gene	overlapping	0	24.566864	12.635293
Chr2:5118708-5133119	2	5118708	5133119	null				Not found	0	34.900875	25.311958
Chr2:5182485-5190534	2	5182485	5190534	ERCC3	ENSBTAG00000020777	ERCC excision repair 3, TFIIH core complex helicase subunit [Source:VGNC Symbol;Acc:VGNC:28570]	gene	overlapping	0	45.083447	31.919695
Chr2:5190640-5198738	2	5190640	5198738	ERCC3	ENSBTAG00000020777	ERCC excision repair 3, TFIIH core complex helicase subunit [Source:VGNC Symbol;Acc:VGNC:28570]	gene	overlapping	0	47.86366	33.67381
Chr2:5198817-5205200	2	5198817	5205200	ERCC3	ENSBTAG00000020777	ERCC excision repair 3, TFIIH core complex helicase subunit [Source:VGNC Symbol;Acc:VGNC:28570]	gene	overlapping	0	52.25973	36.19154
Chr2:5212147-5219607	2	5212147	5219607	ERCC3	ENSBTAG00000020777	ERCC excision repair 3, TFIIH core complex helicase subunit [Source:VGNC Symbol;Acc:VGNC:28570]	gene	upstream	790	40.03124	21.928688
Chr2:5241782-5247129	2	5241782	5247129	CYP27C1	ENSBTAG00000038275	cytochrome P450 family 27 subfamily C member 1 [Source:HGNC Symbol;Acc:HGNC:33480]	gene	overlapping	0	20.784548	7.2562933
Chr2:5247172-5255334	2	5247172	5255334	CYP27C1	ENSBTAG00000038275	cytochrome P450 family 27 subfamily C member 1 [Source:HGNC Symbol;Acc:HGNC:33480]	gene	overlapping	0	14.958799	5.3180714
Chr2:5255394-5266071	2	5255394	5266071	null				Not found	0	17.083529	3.3555183
Chr2:5432847-5441467	2	5432847	5441467	null				Not found	0	25.556335	11.050598
Chr2:5472105-5481238	2	5472105	5481238	null				Not found	0	17.273035	4.5055666
Chr2:5537919-5546605	2	5537919	5546605	null				Not found	0	21.799152	6.8068213
Chr2:5555932-5562950	2	5555932	5562950	null				Not found	0	22.000383	8.527807
Chr2:5577478-5588561	2	5577478	5588561	NAB1	ENSBTAG00000000266	NGFI-A binding protein 1 [Source:VGNC Symbol;Acc:VGNC:31857]	gene	overlapping	0	29.845509	19.159254
Chr2:5599752-5609590	2	5599752	5609590	NAB1	ENSBTAG00000000266	NGFI-A binding protein 1 [Source:VGNC Symbol;Acc:VGNC:31857]	gene	overlapping	0	47.07803	22.88615
Chr2:5623420-5631908	2	5623420	5631908	null				Not found	0	28.061192	14.41636
Chr2:5641990-5651518	2	5641990	5651518	null				Not found	0	22.76284	7.373918
Chr2:5685089-5693803	2	5685089	5693803	null				Not found	0	16.129124	4.2056494
Chr2:5721274-5725879	2	5721274	5725879	NEMP2	ENSBTAG00000015678	nuclear envelope integral membrane protein 2 [Source:VGNC Symbol;Acc:VGNC:32005]	gene	overlapping	0	31.074198	15.79538
Chr2:5725934-5733397	2	5725934	5733397	NEMP2	ENSBTAG00000015678	nuclear envelope integral membrane protein 2 [Source:VGNC Symbol;Acc:VGNC:32005]	gene	overlapping	0	51.96093	35.639534
Chr2:5809960-5819559	2	5809960	5819559	MFSD6	ENSBTAG00000007719	major facilitator superfamily domain containing 6 [Source:VGNC Symbol;Acc:VGNC:31441]	gene	overlapping	0	49.89128	33.555454
Chr2:5873164-5883041	2	5873164	5883041	INPP1	ENSBTAG00000007584	inositol polyphosphate-1-phosphatase [Source:VGNC Symbol;Acc:VGNC:30208]	gene	overlapping	0	44.70548	29.039488
Chr2:5923315-5932892	2	5923315	5932892	HIBCH	ENSBTAG00000007787	3-hydroxyisobutyryl-CoA hydrolase [Source:HGNC Symbol;Acc:HGNC:4908]	gene	downstream	1264	47.01452	30.847658
Chr2:5994889-6008419	2	5994889	6008419	HIBCH	ENSBTAG00000007787	3-hydroxyisobutyryl-CoA hydrolase [Source:HGNC Symbol;Acc:HGNC:4908]	gene	overlapping	0	48.597065	32.490105
Chr2:6175630-6186419	2	6175630	6186419	null				Not found	0	52.91109	34.8408
Chr2:6186429-6198729	2	6186429	6198729	null				Not found	0	38.62454	26.979118
Chr2:6198738-6209937	2	6198738	6209937	null				Not found	0	48.85273	30.875603
Chr2:6209944-6223831	2	6209944	6223831	MSTN	ENSBTAG00000011808	myostatin [Source:VGNC Symbol;Acc:VGNC:31709]	gene	overlapping	0	30.507397	21.379522
Chr2:6880568-6892620	2	6880568	6892620	WDR75	ENSBTAG00000003002	WD repeat domain 75 [Source:VGNC Symbol;Acc:VGNC:36919]	gene	overlapping	0	45.529884	33.35488
Chr2:6914057-6916802	2	6914057	6916802	WDR75	ENSBTAG00000003002	WD repeat domain 75 [Source:VGNC Symbol;Acc:VGNC:36919]	gene	overlapping	0	23.293215	5.0551786
Chr2:6938365-6956743	2	6938365	6956743	null				Not found	0	27.058249	34.149254
Chr2:7322690-7333703	2	7322690	7333703	COL3A1	ENSBTAG00000021466	collagen type III alpha 1 chain [Source:VGNC Symbol;Acc:VGNC:27565]	gene	overlapping	0	32.213223	22.334778
Chr2:7333911-7352102	2	7333911	7352102	COL3A1	ENSBTAG00000021466	collagen type III alpha 1 chain [Source:VGNC Symbol;Acc:VGNC:27565]	gene	overlapping	0	31.20029	22.370626
Chr2:7955860-7972677	2	7955860	7972677	null				Not found	0	20.308056	30.904768
Chr2:8019484-8032945	2	8019484	8032945	null				Not found	0	15.679912	26.653646
Chr2:9460998-9475710	2	9460998	9475710	null				Not found	0	21.695013	34.833908
Chr2:9569950-9586228	2	9569950	9586228	FAM171B	ENSBTAG00000001683	family with sequence similarity 171 member B [Source:VGNC Symbol;Acc:VGNC:28758]	gene	overlapping	0	43.875603	30.104279
Chr2:9681894-9693275	2	9681894	9693275	ITGAV	ENSBTAG00000019929	integrin subunit alpha V [Source:VGNC Symbol;Acc:VGNC:30323]	gene	overlapping	0	39.206707	23.342505
Chr2:10046804-10063735	2	10046804	10063735	null				Not found	0	14.742962	28.128311
Chr2:10483358-10496731	2	10483358	10496731	null				Not found	0	13.405604	28.163145
Chr2:10496745-10514301	2	10496745	10514301	null				Not found	0	10.506276	39.572845
Chr2:10514307-10524767	2	10514307	10524767	null				Not found	0	11.825904	33.135445
Chr2:10524786-10541100	2	10524786	10541100	null				Not found	0	11.104516	34.917156
Chr2:10559461-10576209	2	10559461	10576209	null				Not found	0	17.92581	27.672771
Chr2:10654664-10676309	2	10654664	10676309	FSIP2	ENSBTAG00000003645	fibrous sheath interacting protein 2 [Source:HGNC Symbol;Acc:HGNC:21675]	gene	overlapping	0	18.233282	34.49448
Chr2:10735448-10756091	2	10735448	10756091	null				Not found	0	24.107765	39.297947
Chr2:11535269-11552322	2	11535269	11552322	null				Not found	0	15.68926	27.116028
Chr2:12150919-12175025	2	12150919	12175025	null				Not found	0	15.988409	31.60706
Chr2:12366790-12379150	2	12366790	12379150	null				Not found	0	24.536377	44.36505
Chr2:12415725-12431341	2	12415725	12431341	null				Not found	0	24.331259	42.88501
Chr2:12658867-12677311	2	12658867	12677311	null				Not found	0	39.31195	27.841887
Chr2:12677629-12698198	2	12677629	12698198	null				Not found	0	34.959602	49.159737
Chr2:12722926-12738423	2	12722926	12738423	null				Not found	0	39.51743	24.927015
Chr2:13221211-13234765	2	13221211	13234765	null				Not found	0	43.60022	25.696972
Chr2:13286162-13305500	2	13286162	13305500	null				Not found	0	48.504692	36.032993
Chr2:13402388-13419475	2	13402388	13419475	null				Not found	0	49.2375	34.24322
Chr2:13807455-13820441	2	13807455	13820441	null				Not found	0	45.71423	31.27502
Chr2:13834194-13849298	2	13834194	13849298	DNAJC10	ENSBTAG00000008390	DnaJ heat shock protein family (Hsp40) member C10 [Source:HGNC Symbol;Acc:HGNC:24637]	gene	overlapping	0	41.85762	21.45933
Chr2:13942451-13958424	2	13942451	13958424	null				Not found	0	23.573069	41.27954
Chr2:13958620-13977184	2	13958620	13977184	null				Not found	0	18.810862	37.467342
Chr2:14196008-14211419	2	14196008	14211419	PDE1A	ENSBTAG00000012100	phosphodiesterase 1A [Source:VGNC Symbol;Acc:VGNC:32671]	gene	overlapping	0	41.546257	29.540667
Chr2:14355682-14375297	2	14355682	14375297	PDE1A	ENSBTAG00000012100	phosphodiesterase 1A [Source:VGNC Symbol;Acc:VGNC:32671]	gene	overlapping	0	36.93061	25.48594
Chr2:14751118-14757180	2	14751118	14757180	SSFA2	ENSBTAG00000000937	sperm specific antigen 2 [Source:VGNC Symbol;Acc:VGNC:35311]	gene	overlapping	0	8.506782	20.831347
Chr2:15137771-15152318	2	15137771	15152318	ITGA4	ENSBTAG00000009256	integrin subunit alpha 4 [Source:VGNC Symbol;Acc:VGNC:30316]	gene	overlapping	0	41.547375	22.645103
Chr2:15235396-15248779	2	15235396	15248779	null				Not found	0	40.135	14.633485
Chr2:15637899-15651932	2	15637899	15651932	null				Not found	0	53.532207	26.276611
Chr2:15662239-15673379	2	15662239	15673379	UBE2E3	ENSBTAG00000043956	ubiquitin-conjugating enzyme E2 E3 [Source:RefSeq peptide;Acc:NP_001073251]	gene	overlapping	0	46.312393	27.352947
Chr2:15696917-15709852	2	15696917	15709852	UBE2E3	ENSBTAG00000043956	ubiquitin-conjugating enzyme E2 E3 [Source:RefSeq peptide;Acc:NP_001073251]	gene	overlapping	0	51.854904	28.193428
Chr2:15736750-15749058	2	15736750	15749058	UBE2E3	ENSBTAG00000043956	ubiquitin-conjugating enzyme E2 E3 [Source:RefSeq peptide;Acc:NP_001073251]	gene	overlapping	0	42.742573	22.946634
Chr2:16108680-16121736	2	16108680	16121736	null				Not found	0	18.248665	31.107454
Chr2:16375336-16396091	2	16375336	16396091	null				Not found	0	22.502773	39.45194
Chr2:16443672-16459743	2	16443672	16459743	null				Not found	0	25.046715	40.390377
Chr2:16632716-16648436	2	16632716	16648436	null				Not found	0	29.175186	40.575302
Chr2:16821741-16835019	2	16821741	16835019	CWC22	ENSBTAG00000021726	CWC22 spliceosome associated protein homolog [Source:VGNC Symbol;Acc:VGNC:27841]	gene	overlapping	0	48.85057	30.23384
Chr2:16876820-16889324	2	16876820	16889324	CWC22	ENSBTAG00000021726	CWC22 spliceosome associated protein homolog [Source:VGNC Symbol;Acc:VGNC:27841]	gene	overlapping	0	57.939335	41.879898
Chr2:17076288-17090092	2	17076288	17090092	ZNF385B	ENSBTAG00000003120	zinc finger protein 385B [Source:VGNC Symbol;Acc:VGNC:37264]	gene	overlapping	0	37.134075	24.041388
Chr2:18240049-18246631	2	18240049	18246631	TTN	ENSBTAG00000026986	titin [Source:HGNC Symbol;Acc:HGNC:12403]	gene	overlapping	0	53.957718	39.31343
Chr2:18445189-18456324	2	18445189	18456324	PRKRA	ENSBTAG00000001096	protein activator of interferon induced protein kinase EIF2AK2 [Source:VGNC Symbol;Acc:VGNC:33343]	gene	overlapping	0	34.183277	22.136053
Chr2:18854573-18864964	2	18854573	18864964	PDE11A	ENSBTAG00000016396	phosphodiesterase 11A [Source:VGNC Symbol;Acc:VGNC:32669]	gene	overlapping	0	13.797465	26.783092
Chr2:18865088-18879295	2	18865088	18879295	PDE11A	ENSBTAG00000016396	phosphodiesterase 11A [Source:VGNC Symbol;Acc:VGNC:32669]	gene	overlapping	0	13.741437	33.39348
Chr2:18904949-18915916	2	18904949	18915916	PDE11A	ENSBTAG00000016396	phosphodiesterase 11A [Source:VGNC Symbol;Acc:VGNC:32669]	gene	overlapping	0	9.498049	24.011246
Chr2:18954963-18966856	2	18954963	18966856	PDE11A	ENSBTAG00000016396	phosphodiesterase 11A [Source:VGNC Symbol;Acc:VGNC:32669]	gene	overlapping	0	26.37256	40.46492
Chr2:18979141-18989376	2	18979141	18989376	PDE11A	ENSBTAG00000016396	phosphodiesterase 11A [Source:VGNC Symbol;Acc:VGNC:32669]	gene	overlapping	0	26.238562	40.47715
Chr2:18989464-19005640	2	18989464	19005640	PDE11A	ENSBTAG00000016396	phosphodiesterase 11A [Source:VGNC Symbol;Acc:VGNC:32669]	gene	overlapping	0	26.658419	43.135868
Chr2:19018285-19030271	2	19018285	19030271	PDE11A	ENSBTAG00000016396	phosphodiesterase 11A [Source:VGNC Symbol;Acc:VGNC:32669]	gene	overlapping	0	14.556357	29.366611
Chr2:19187734-19198675	2	19187734	19198675	PDE11A	ENSBTAG00000016396	phosphodiesterase 11A [Source:VGNC Symbol;Acc:VGNC:32669]	gene	overlapping	0	6.689595	32.2646
Chr2:19218227-19229498	2	19218227	19229498	PDE11A	ENSBTAG00000016396	phosphodiesterase 11A [Source:VGNC Symbol;Acc:VGNC:32669]	gene	overlapping	0	13.636654	30.355494
Chr2:19229527-19237070	2	19229527	19237070	PDE11A	ENSBTAG00000016396	phosphodiesterase 11A [Source:VGNC Symbol;Acc:VGNC:32669]	gene	overlapping	0	14.330873	24.487629
Chr2:19237090-19246940	2	19237090	19246940	PDE11A	ENSBTAG00000016396	phosphodiesterase 11A [Source:VGNC Symbol;Acc:VGNC:32669]	gene	overlapping	0	13.60975	21.891888
Chr2:19246968-19256486	2	19246968	19256486	PDE11A	ENSBTAG00000016396	phosphodiesterase 11A [Source:VGNC Symbol;Acc:VGNC:32669]	gene	overlapping	0	15.182956	26.351912
Chr2:19303206-19314382	2	19303206	19314382	null				Not found	0	30.407084	11.047712
Chr2:19355613-19371549	2	19355613	19371549	AGPS	ENSBTAG00000009897	alkylglycerone phosphate synthase [Source:VGNC Symbol;Acc:VGNC:25739]	gene	overlapping	0	58.895725	39.579235
Chr2:19371702-19386971	2	19371702	19386971	AGPS	ENSBTAG00000009897	alkylglycerone phosphate synthase [Source:VGNC Symbol;Acc:VGNC:25739]	gene	overlapping	0	39.221687	28.197447
Chr2:19387071-19410345	2	19387071	19410345	AGPS	ENSBTAG00000009897	alkylglycerone phosphate synthase [Source:VGNC Symbol;Acc:VGNC:25739]	gene	overlapping	0	45.884644	28.71308
Chr2:19691047-19703635	2	19691047	19703635	NFE2L2	ENSBTAG00000019255	nuclear factor, erythroid 2 like 2 [Source:VGNC Symbol;Acc:VGNC:32036]	gene	overlapping	0	38.837154	24.55617
Chr2:19891273-19902220	2	19891273	19902220	null				Not found	0	35.54781	20.72641
Chr2:20031265-20042978	2	20031265	20042978	null				Not found	0	45.07831	30.804384
Chr2:20357701-20370139	2	20357701	20370139	null				Not found	0	19.133932	5.2416744
Chr2:20370195-20380218	2	20370195	20380218	null				Not found	0	24.27049	7.5345483
Chr2:20380230-20389531	2	20380230	20389531	null				Not found	0	26.01076	8.438443
Chr2:20397172-20410619	2	20397172	20410619	null				Not found	0	25.576908	10.674922
Chr2:20410633-20423497	2	20410633	20423497	null				Not found	0	27.212944	15.179003
Chr2:20439825-20450282	2	20439825	20450282	null				Not found	0	27.462904	16.681925
Chr2:20550546-20562277	2	20550546	20562277	null				Not found	0	39.25394	29.053602
Chr2:20592578-20606526	2	20592578	20606526	MTX2	ENSBTAG00000006693	metaxin 2 [Source:HGNC Symbol;Acc:HGNC:7506]	gene	overlapping	0	46.016857	29.026846
Chr2:20796157-20799682	2	20796157	20799682	HOXD4	ENSBTAG00000039581	homeobox D4 [Source:HGNC Symbol;Acc:HGNC:5138]	gene	overlapping	0	35.3345	25.447823
Chr2:20988405-21008062	2	20988405	21008062	LNPK	ENSBTAG00000018061	lunapark, ER junction formation factor [Source:VGNC Symbol;Acc:VGNC:30945]	gene	overlapping	0	38.714832	19.347322
Chr2:21056914-21071584	2	21056914	21071584	ENSBTAG00000031711	ENSBTAG00000031711	No description	gene	overlapping	0	33.859962	11.274059
Chr2:21105457-21120073	2	21105457	21120073	null				Not found	0	40.813404	21.396471
Chr2:21328692-21344129	2	21328692	21344129	null				Not found	0	41.072388	23.305437
Chr2:21399011-21411669	2	21399011	21411669	null				Not found	0	27.446608	43.167248
Chr2:21597849-21609083	2	21597849	21609083	null				Not found	0	35.93018	25.734861
Chr2:21702173-21709383	2	21702173	21709383	ATP5G3	ENSBTAG00000002944	ATP synthase F(0) complex subunit C3, mitochondrial [Source:UniProtKB/Swiss-Prot;Acc:Q3ZC75]	gene	overlapping	0	26.06594	16.146395
Chr2:22073297-22082025	2	22073297	22082025	CHN1	ENSBTAG00000008028	chimerin 1 [Source:VGNC Symbol;Acc:VGNC:27307]	gene	overlapping	0	44.909687	31.511162
Chr2:22127346-22135585	2	22127346	22135585	CHRNA1	ENSBTAG00000018253	cholinergic receptor nicotinic alpha 1 subunit [Source:VGNC Symbol;Acc:VGNC:27322]	gene	overlapping	0	30.222158	18.932072
Chr2:22144342-22152150	2	22144342	22152150	null				Not found	0	34.49361	21.89718
Chr2:22180925-22185971	2	22180925	22185971	null				Not found	0	30.351135	8.292398
Chr2:22284117-22298116	2	22284117	22298116	WIPF1	ENSBTAG00000001585	WAS/WASL interacting protein family member 1 [Source:VGNC Symbol;Acc:VGNC:36939]	gene	overlapping	0	43.503174	24.834208
Chr2:22398139-22413745	2	22398139	22413745	SCRN3	ENSBTAG00000012966	secernin 3 [Source:VGNC Symbol;Acc:VGNC:34368]	gene	overlapping	0	45.31648	35.42877
Chr2:22453347-22466217	2	22453347	22466217	CIR1	ENSBTAG00000038620	corepressor interacting with RBPJ, 1 [Source:HGNC Symbol;Acc:HGNC:24217]	gene	overlapping	0	61.16564	40.264133
Chr2:22529420-22544995	2	22529420	22544995	SNORA72	ENSBTAG00000043499	Small nucleolar RNA SNORA72 [Source:RFAM;Acc:RF00139]	gene	overlapping	0	13.036981	26.339577
Chr2:22655933-22668074	2	22655933	22668074	OLA1	ENSBTAG00000006970	Obg like ATPase 1 [Source:VGNC Symbol;Acc:VGNC:32416]	gene	overlapping	0	40.086685	24.02905
Chr2:22788061-22798766	2	22788061	22798766	null				Not found	0	34.33151	22.672295
Chr2:22959822-22968630	2	22959822	22968630	null				Not found	0	43.58608	28.94997
Chr2:22968634-22980430	2	22968634	22980430	null				Not found	0	37.350567	28.403769
Chr2:23029252-23040591	2	23029252	23040591	null				Not found	0	19.735117	8.953737
Chr2:23130043-23144006	2	23130043	23144006	null				Not found	0	22.687037	13.504053
Chr2:23175736-23186519	2	23175736	23186519	null				Not found	0	9.437083	20.50374
Chr2:23360677-23367846	2	23360677	23367846	null				Not found	0	35.59498	21.855246
Chr2:23390730-23397616	2	23390730	23397616	CDCA7	ENSBTAG00000003458	cell division cycle associated 7 [Source:VGNC Symbol;Acc:VGNC:27086]	gene	overlapping	0	28.34089	19.751438
Chr2:23498099-23509967	2	23498099	23509967	MAP3K20	ENSBTAG00000001083	mitogen-activated protein kinase kinase kinase MLT [Source:RefSeq peptide;Acc:NP_001192422]	gene	overlapping	0	48.404366	34.902912
Chr2:23594094-23604483	2	23594094	23604483	MAP3K20	ENSBTAG00000001083	mitogen-activated protein kinase kinase kinase MLT [Source:RefSeq peptide;Acc:NP_001192422]	gene	overlapping	0	38.058407	27.523067
Chr2:23994366-24008977	2	23994366	24008977	ENSBTAG00000040105	ENSBTAG00000040105	No description	gene	overlapping	0	28.108843	13.241455
Chr2:24083604-24097158	2	24083604	24097158	PDK1	ENSBTAG00000016836	pyruvate dehydrogenase kinase 1 [Source:VGNC Symbol;Acc:VGNC:32703]	gene	overlapping	0	48.02675	37.248863
Chr2:24139931-24150208	2	24139931	24150208	ITGA6	ENSBTAG00000017266	integrin subunit alpha 6 [Source:VGNC Symbol;Acc:VGNC:30318]	gene	overlapping	0	44.752666	32.285305
Chr2:24325513-24334115	2	24325513	24334115	null				Not found	0	33.666252	15.207232
Chr2:24579985-24589526	2	24579985	24589526	METAP1D	ENSBTAG00000019075	methionyl aminopeptidase type 1D, mitochondrial [Source:VGNC Symbol;Acc:VGNC:31396]	gene	overlapping	0	34.722843	19.041447
Chr2:25020357-25035551	2	25020357	25035551	null				Not found	0	9.046505	21.709887
Chr2:25080602-25094901	2	25080602	25094901	METTL8	ENSBTAG00000016430	methyltransferase like 8 [Source:VGNC Symbol;Acc:VGNC:31417]	gene	overlapping	0	24.881247	39.520447
Chr2:25571133-25577369	2	25571133	25577369	GORASP2	ENSBTAG00000013218	golgi reassembly stacking protein 2 [Source:VGNC Symbol;Acc:VGNC:29499]	gene	overlapping	0	52.029686	25.362001
Chr2:25615411-25627086	2	25615411	25627086	null				Not found	0	35.096794	20.74295
Chr2:26278194-26290465	2	26278194	26290465	null				Not found	0	40.655552	31.787806
Chr2:26620901-26632335	2	26620901	26632335	KLHL23	ENSBTAG00000001093	kelch-like protein 23 [Source:RefSeq peptide;Acc:NP_001192436]	gene	overlapping	0	16.271181	26.42797
Chr2:26747462-26756498	2	26747462	26756498	FASTKD1	ENSBTAG00000010743	FAST kinase domains 1 [Source:VGNC Symbol;Acc:VGNC:28873]	gene	overlapping	0	40.787964	28.637676
Chr2:26784792-26798752	2	26784792	26798752	KLHL41	ENSBTAG00000010741	kelch like family member 41 [Source:VGNC Symbol;Acc:VGNC:30666]	gene	overlapping	0	37.51911	25.543343
Chr2:27065782-27074258	2	27065782	27074258	LRP2	ENSBTAG00000004555	LDL receptor related protein 2 [Source:VGNC Symbol;Acc:VGNC:30990]	gene	overlapping	0	43.22146	26.904058
Chr2:27085006-27094020	2	27085006	27094020	null				Not found	0	25.651264	12.269281
Chr2:27247678-27260399	2	27247678	27260399	ABCB11	ENSBTAG00000026885	ATP binding cassette subfamily B member 11 [Source:VGNC Symbol;Acc:VGNC:25463]	gene	overlapping	0	26.859995	39.683952
Chr2:27635004-27649317	2	27635004	27649317	CERS6	ENSBTAG00000044179	ceramide synthase 6 [Source:VGNC Symbol;Acc:VGNC:27228]	gene	overlapping	0	12.862843	31.445189
Chr2:27956999-27965857	2	27956999	27965857	STK39	ENSBTAG00000017162	No description	gene	overlapping	0	48.10847	37.256405
Chr2:27984828-27994289	2	27984828	27994289	STK39	ENSBTAG00000017162	No description	gene	overlapping	0	45.3214	29.795404
Chr2:28012302-28022469	2	28012302	28022469	STK39	ENSBTAG00000017162	No description	gene	overlapping	0	31.7255	23.229954
Chr2:28072931-28081764	2	28072931	28081764	null				Not found	0	38.12215	23.659403
Chr2:28130090-28143891	2	28130090	28143891	U6	ENSBTAG00000046605	U6 spliceosomal RNA [Source:RFAM;Acc:RF00026]	gene	overlapping	0	12.552509	20.872128
Chr2:28189396-28200590	2	28189396	28200590	null				Not found	0	37.653538	22.757235
Chr2:28200604-28213044	2	28200604	28213044	null				Not found	0	54.375862	31.416496
Chr2:28439878-28453745	2	28439878	28453745	null				Not found	0	47.104465	35.96173
Chr2:28540085-28552761	2	28540085	28552761	null				Not found	0	55.167595	32.633972
Chr2:28656105-28671047	2	28656105	28671047	null				Not found	0	44.17152	29.813456
Chr2:28709359-28721155	2	28709359	28721155	null				Not found	0	51.00091	34.58917
Chr2:28854246-28870705	2	28854246	28870705	null				Not found	0	43.67797	27.26776
Chr2:29798964-29812754	2	29798964	29812754	null				Not found	0	18.803877	35.321796
Chr2:29825833-29841241	2	29825833	29841241	null				Not found	0	20.841005	35.499836
Chr2:29959755-29970738	2	29959755	29970738	SCN7A	ENSBTAG00000019137	sodium voltage-gated channel alpha subunit 7 [Source:VGNC Symbol;Acc:VGNC:34353]	gene	overlapping	0	13.599988	33.949528
Chr2:30796178-30809315	2	30796178	30809315	CSRNP3	ENSBTAG00000039091	No description	gene	overlapping	0	9.928529	24.894129
Chr2:31022770-31040611	2	31022770	31040611	SCN2A	ENSBTAG00000038180	sodium voltage-gated channel alpha subunit 2 [Source:VGNC Symbol;Acc:VGNC:34347]	gene	overlapping	0	29.478237	47.4917
Chr2:31750081-31762277	2	31750081	31762277	null				Not found	0	38.39184	22.759317
Chr2:31861309-31873638	2	31861309	31873638	GRB14	ENSBTAG00000019291	growth factor receptor bound protein 14 [Source:VGNC Symbol;Acc:VGNC:29630]	gene	overlapping	0	19.242373	34.48203
Chr2:32244043-32260564	2	32244043	32260564	null				Not found	0	15.741091	33.479538
Chr2:32830300-32846214	2	32830300	32846214	null				Not found	0	15.483719	29.65956
Chr2:33002565-33023158	2	33002565	33023158	null				Not found	0	40.15939	28.277637
Chr2:33702947-33723202	2	33702947	33723202	null				Not found	0	15.484536	35.260612
Chr2:33807369-33822558	2	33807369	33822558	null				Not found	0	12.670041	27.655489
Chr2:34380939-34394519	2	34380939	34394519	null				Not found	0	17.318974	25.696178
Chr2:34915843-34931847	2	34915843	34931847	5S_rRNA	ENSBTAG00000028572	5S ribosomal RNA [Source:RFAM;Acc:RF00001]	gene	overlapping	0	18.015045	26.560495
Chr2:35033832-35050953	2	35033832	35050953	null				Not found	0	18.599419	31.82226
Chr2:35084804-35099727	2	35084804	35099727	PSMD14	ENSBTAG00000021691	proteasome 26S subunit, non-ATPase 14 [Source:VGNC Symbol;Acc:VGNC:33465]	gene	overlapping	0	46.62819	28.704102
Chr2:35138813-35154474	2	35138813	35154474	PSMD14	ENSBTAG00000021691	proteasome 26S subunit, non-ATPase 14 [Source:VGNC Symbol;Acc:VGNC:33465]	gene	overlapping	0	43.125393	27.270899
Chr2:35226680-35238231	2	35226680	35238231	null				Not found	0	14.214711	23.87957
Chr2:35904554-35922954	2	35904554	35922954	null				Not found	0	17.18279	26.999191
Chr2:36165145-36179061	2	36165145	36179061	RBMS1	ENSBTAG00000005180	RNA binding motif single stranded interacting protein 1 [Source:VGNC Symbol;Acc:VGNC:33809]	gene	overlapping	0	45.750366	22.189142
Chr2:36419319-36426139	2	36419319	36426139	PLA2R1	ENSBTAG00000032515	phospholipase A2 receptor 1 [Source:VGNC Symbol;Acc:VGNC:32966]	gene	overlapping	0	17.657124	3.9354367
Chr2:36464749-36481783	2	36464749	36481783	PLA2R1	ENSBTAG00000032515	phospholipase A2 receptor 1 [Source:VGNC Symbol;Acc:VGNC:32966]	gene	overlapping	0	13.577416	27.630688
Chr2:36497643-36510787	2	36497643	36510787	PLA2R1	ENSBTAG00000032515	phospholipase A2 receptor 1 [Source:VGNC Symbol;Acc:VGNC:32966]	gene	overlapping	0	9.450122	26.578594
Chr2:36701154-36714020	2	36701154	36714020	MARCH7	ENSBTAG00000008755	membrane associated ring-CH-type finger 7 [Source:VGNC Symbol;Acc:VGNC:31242]	gene	overlapping	0	43.625317	27.998697
Chr2:36714032-36727516	2	36714032	36727516	MARCH7	ENSBTAG00000008755	membrane associated ring-CH-type finger 7 [Source:VGNC Symbol;Acc:VGNC:31242]	gene	overlapping	0	31.546526	18.7924
Chr2:37074477-37087554	2	37074477	37087554	BAZ2B	ENSBTAG00000020654	bromodomain adjacent to zinc finger domain protein 2B [Source:RefSeq peptide;Acc:NP_001192347]	gene	overlapping	0	48.68317	35.794746
Chr2:37113974-37132560	2	37113974	37132560	BAZ2B	ENSBTAG00000020654	bromodomain adjacent to zinc finger domain protein 2B [Source:RefSeq peptide;Acc:NP_001192347]	gene	overlapping	0	44.169598	30.318611
Chr2:37132902-37149963	2	37132902	37149963	BAZ2B	ENSBTAG00000020654	bromodomain adjacent to zinc finger domain protein 2B [Source:RefSeq peptide;Acc:NP_001192347]	gene	overlapping	0	44.993866	30.152847
Chr2:37150302-37165007	2	37150302	37165007	BAZ2B	ENSBTAG00000020654	bromodomain adjacent to zinc finger domain protein 2B [Source:RefSeq peptide;Acc:NP_001192347]	gene	overlapping	0	39.532887	19.321232
Chr2:37257882-37264748	2	37257882	37264748	TANC1	ENSBTAG00000004177	tetratricopeptide repeat, ankyrin repeat and coiled-coil containing 1 [Source:VGNC Symbol;Acc:VGNC:35591]	gene	overlapping	0	47.9426	33.202324
Chr2:37264775-37270072	2	37264775	37270072	TANC1	ENSBTAG00000004177	tetratricopeptide repeat, ankyrin repeat and coiled-coil containing 1 [Source:VGNC Symbol;Acc:VGNC:35591]	gene	overlapping	0	54.783764	42.75355
Chr2:37285339-37291689	2	37285339	37291689	TANC1	ENSBTAG00000004177	tetratricopeptide repeat, ankyrin repeat and coiled-coil containing 1 [Source:VGNC Symbol;Acc:VGNC:35591]	gene	overlapping	0	41.216625	28.220654
Chr2:37291694-37300074	2	37291694	37300074	TANC1	ENSBTAG00000004177	tetratricopeptide repeat, ankyrin repeat and coiled-coil containing 1 [Source:VGNC Symbol;Acc:VGNC:35591]	gene	overlapping	0	45.671227	25.833906
Chr2:37355917-37366105	2	37355917	37366105	TANC1	ENSBTAG00000004177	tetratricopeptide repeat, ankyrin repeat and coiled-coil containing 1 [Source:VGNC Symbol;Acc:VGNC:35591]	gene	overlapping	0	44.890614	33.03213
Chr2:37366484-37376999	2	37366484	37376999	TANC1	ENSBTAG00000004177	tetratricopeptide repeat, ankyrin repeat and coiled-coil containing 1 [Source:VGNC Symbol;Acc:VGNC:35591]	gene	overlapping	0	45.549133	32.503883
Chr2:37477621-37489307	2	37477621	37489307	TANC1	ENSBTAG00000004177	tetratricopeptide repeat, ankyrin repeat and coiled-coil containing 1 [Source:VGNC Symbol;Acc:VGNC:35591]	gene	overlapping	0	12.838909	14.580064
Chr2:37490444-37499360	2	37490444	37499360	TANC1	ENSBTAG00000004177	tetratricopeptide repeat, ankyrin repeat and coiled-coil containing 1 [Source:VGNC Symbol;Acc:VGNC:35591]	gene	downstream	216	20.70277	7.422158
Chr2:37499493-37513479	2	37499493	37513479	null				Not found	0	31.483778	12.975955
Chr2:37554890-37566568	2	37554890	37566568	null				Not found	0	45.859375	30.076832
Chr2:37628005-37644432	2	37628005	37644432	null				Not found	0	52.5813	35.67292
Chr2:37684852-37693860	2	37684852	37693860	null				Not found	0	41.956356	27.071308
Chr2:37810979-37819386	2	37810979	37819386	PKP4	ENSBTAG00000013773	plakophilin 4 [Source:VGNC Symbol;Acc:VGNC:32952]	gene	overlapping	0	45.21788	22.94677
Chr2:37881638-37897551	2	37881638	37897551	PKP4	ENSBTAG00000013773	plakophilin 4 [Source:VGNC Symbol;Acc:VGNC:32952]	gene	overlapping	0	39.118458	25.806614
Chr2:38106482-38122602	2	38106482	38122602	ENSBTAG00000004267	ENSBTAG00000004267	No description	gene	overlapping	0	44.646416	29.151503
Chr2:38278427-38295052	2	38278427	38295052	null				Not found	0	31.986881	20.209429
Chr2:38512103-38526522	2	38512103	38526522	null				Not found	0	45.138218	25.575018
Chr2:38634003-38649490	2	38634003	38649490	null				Not found	0	20.003931	33.199673
Chr2:38802556-38816634	2	38802556	38816634	GALNT5	ENSBTAG00000017376	polypeptide N- acetylgalactosaminyltransferase 5 [Source:VGNC Symbol;Acc:VGNC:29233]	gene	overlapping	0	11.025719	25.953148
Chr2:38923802-38935705	2	38923802	38935705	null				Not found	0	12.031909	22.702768
Chr2:39295535-39310102	2	39295535	39310102	ACVR1	ENSBTAG00000011909	activin A receptor type 1 [Source:VGNC Symbol;Acc:VGNC:25592]	gene	overlapping	0	42.073845	23.182888
Chr2:39310284-39318621	2	39310284	39318621	ACVR1	ENSBTAG00000011909	activin A receptor type 1 [Source:VGNC Symbol;Acc:VGNC:25592]	gene	overlapping	0	30.389837	44.763138
Chr2:39784949-39796009	2	39784949	39796009	GPD2	ENSBTAG00000009770	glycerol-3-phosphate dehydrogenase 2 [Source:VGNC Symbol;Acc:VGNC:29531]	gene	overlapping	0	19.613932	5.2578716
Chr2:40113757-40120085	2	40113757	40120085	null				Not found	0	24.947306	12.676399
Chr2:40319492-40335770	2	40319492	40335770	null				Not found	0	17.32754	29.915554
Chr2:40357687-40378274	2	40357687	40378274	null				Not found	0	21.460974	34.79218
Chr2:40378306-40399052	2	40378306	40399052	null				Not found	0	12.436634	32.626507
Chr2:40399059-40423126	2	40399059	40423126	null				Not found	0	18.112955	31.220102
Chr2:40713001-40736861	2	40713001	40736861	null				Not found	0	21.467552	33.050175
Chr2:40925894-40945535	2	40925894	40945535	null				Not found	0	17.58402	26.736313
Chr2:41019557-41040475	2	41019557	41040475	null				Not found	0	17.417685	31.002722
Chr2:41718078-41730579	2	41718078	41730579	null				Not found	0	42.67605	27.561842
Chr2:41862575-41875394	2	41862575	41875394	GALNT13	ENSBTAG00000005562	polypeptide N- acetylgalactosaminyltransferase 13 [Source:VGNC Symbol;Acc:VGNC:29226]	gene	overlapping	0	29.37763	43.29186
Chr2:42349350-42371840	2	42349350	42371840	GALNT13	ENSBTAG00000005562	polypeptide N- acetylgalactosaminyltransferase 13 [Source:VGNC Symbol;Acc:VGNC:29226]	gene	overlapping	0	22.514292	39.028267
Chr2:42444869-42460402	2	42444869	42460402	null				Not found	0	35.780666	21.402096
Chr2:42460986-42477655	2	42460986	42477655	null				Not found	0	41.50698	25.355577
Chr2:42536065-42556998	2	42536065	42556998	null				Not found	0	40.696507	28.687147
Chr2:42905519-42920057	2	42905519	42920057	null				Not found	0	24.85789	38.68958
Chr2:43382009-43404421	2	43382009	43404421	ENSBTAG00000012816	ENSBTAG00000012816	No description	gene	overlapping	0	51.448067	27.391289
Chr2:43854930-43866883	2	43854930	43866883	FMNL2	ENSBTAG00000026851	formin like 2 [Source:VGNC Symbol;Acc:VGNC:29047]	gene	overlapping	0	31.718567	21.14936
Chr2:43877201-43887705	2	43877201	43887705	FMNL2	ENSBTAG00000026851	formin like 2 [Source:VGNC Symbol;Acc:VGNC:29047]	gene	overlapping	0	40.85304	27.049755
Chr2:43952991-43962915	2	43952991	43962915	FMNL2	ENSBTAG00000026851	formin like 2 [Source:VGNC Symbol;Acc:VGNC:29047]	gene	overlapping	0	45.239098	24.022545
Chr2:44196974-44204693	2	44196974	44204693	CACNB4	ENSBTAG00000002297	No description	gene	overlapping	0	40.264904	27.263103
Chr2:44228499-44239091	2	44228499	44239091	CACNB4	ENSBTAG00000002297	No description	gene	overlapping	0	31.47362	19.536217
Chr2:44311465-44318491	2	44311465	44318491	CACNB4	ENSBTAG00000002297	No description	gene	overlapping	0	24.015034	32.401108
Chr2:44474666-44488073	2	44474666	44488073	ARL5A	ENSBTAG00000002293	ADP ribosylation factor like GTPase 5A [Source:VGNC Symbol;Acc:VGNC:26147]	gene	overlapping	0	44.457905	31.451994
Chr2:44526076-44540551	2	44526076	44540551	null				Not found	0	42.554382	29.54557
Chr2:44616844-44630963	2	44616844	44630963	NEB	ENSBTAG00000006907	nebulin [Source:VGNC Symbol;Acc:VGNC:31977]	gene	overlapping	0	45.952015	29.047785
Chr2:44689023-44696936	2	44689023	44696936	NEB	ENSBTAG00000006907	nebulin [Source:VGNC Symbol;Acc:VGNC:31977]	gene	overlapping	0	39.481483	33.035202
Chr2:44718516-44726994	2	44718516	44726994	NEB	ENSBTAG00000006907	nebulin [Source:VGNC Symbol;Acc:VGNC:31977]	gene	overlapping	0	40.897587	25.413942
Chr2:44740065-44750714	2	44740065	44750714	NEB	ENSBTAG00000006907	nebulin [Source:VGNC Symbol;Acc:VGNC:31977]	gene	overlapping	0	50.18795	24.570288
Chr2:44784126-44801600	2	44784126	44801600	RIF1	ENSBTAG00000021020	replication timing regulatory factor 1 [Source:VGNC Symbol;Acc:VGNC:33965]	gene	overlapping	0	43.81207	27.957848
Chr2:44801645-44816080	2	44801645	44816080	RIF1	ENSBTAG00000021020	replication timing regulatory factor 1 [Source:VGNC Symbol;Acc:VGNC:33965]	gene	overlapping	0	47.696186	20.397554
Chr2:44819225-44829904	2	44819225	44829904	RIF1	ENSBTAG00000021020	replication timing regulatory factor 1 [Source:VGNC Symbol;Acc:VGNC:33965]	gene	downstream	488	11.867112	2.0379658
Chr2:44829952-44840944	2	44829952	44840944	null				Not found	0	29.906458	11.625067
Chr2:45037729-45049891	2	45037729	45049891	null				Not found	0	10.441092	20.996466
Chr2:45153090-45167254	2	45153090	45167254	null				Not found	0	23.098625	31.909716
Chr2:45560114-45573703	2	45560114	45573703	null				Not found	0	20.831926	24.864466
Chr2:45633177-45646232	2	45633177	45646232	null				Not found	0	10.12914	25.938122
Chr2:45646360-45661105	2	45646360	45661105	null				Not found	0	10.453236	24.046268
Chr2:45694546-45707590	2	45694546	45707590	null				Not found	0	9.087186	22.15796
Chr2:46017979-46034447	2	46017979	46034447	null				Not found	0	48.73515	31.306364
Chr2:46081088-46098730	2	46081088	46098730	null				Not found	0	20.486877	38.258476
Chr2:46193064-46208316	2	46193064	46208316	null				Not found	0	18.900352	36.58639
Chr2:46393910-46410351	2	46393910	46410351	null				Not found	0	31.230715	46.839798
Chr2:46648672-46663946	2	46648672	46663946	MMADHC	ENSBTAG00000015962	methylmalonic aciduria and homocystinuria, cblD type [Source:VGNC Symbol;Acc:VGNC:31511]	gene	overlapping	0	34.89242	20.601702
Chr2:47257427-47269542	2	47257427	47269542	null				Not found	0	38.22578	25.034008
Chr2:47857961-47870417	2	47857961	47870417	MBD5	ENSBTAG00000019592	methyl-CpG binding domain protein 5 [Source:VGNC Symbol;Acc:VGNC:31277]	gene	overlapping	0	32.541622	24.072927
Chr2:47972191-47986510	2	47972191	47986510	null				Not found	0	43.577305	26.158117
Chr2:48015542-48033021	2	48015542	48033021	null				Not found	0	44.445385	28.290148
Chr2:49063066-49072773	2	49063066	49072773	null				Not found	0	49.073147	24.210674
Chr2:49304369-49322392	2	49304369	49322392	null				Not found	0	26.002644	40.041557
Chr2:49382030-49402089	2	49382030	49402089	ENSBTAG00000046032	ENSBTAG00000046032	No description	gene	overlapping	0	24.64535	36.644886
Chr2:49437804-49454916	2	49437804	49454916	null				Not found	0	25.024195	40.586502
Chr2:49840256-49858862	2	49840256	49858862	U6	ENSBTAG00000044491	U6 spliceosomal RNA [Source:RFAM;Acc:RF00026]	gene	overlapping	0	32.60595	49.515633
Chr2:50165411-50185488	2	50165411	50185488	null				Not found	0	38.48731	21.896938
Chr2:50433680-50450347	2	50433680	50450347	null				Not found	0	35.143623	24.107086
Chr2:50597368-50617039	2	50597368	50617039	null				Not found	0	28.30892	45.168804
Chr2:50617110-50631963	2	50617110	50631963	null				Not found	0	22.863636	50.62636
Chr2:50632069-50650978	2	50632069	50650978	null				Not found	0	34.10044	47.16495
Chr2:50650993-50668675	2	50650993	50668675	null				Not found	0	18.122557	34.130024
Chr2:50686263-50705857	2	50686263	50705857	null				Not found	0	14.676587	30.940712
Chr2:50828563-50844430	2	50828563	50844430	null				Not found	0	19.4244	33.187405
Chr2:50844521-50860429	2	50844521	50860429	null				Not found	0	7.785364	34.65944
Chr2:50920936-50943877	2	50920936	50943877	null				Not found	0	15.534551	29.615366
Chr2:51036786-51056410	2	51036786	51056410	null				Not found	0	21.72822	43.818092
Chr2:51269978-51290858	2	51269978	51290858	null				Not found	0	43.26176	23.748667
Chr2:51918028-51930073	2	51918028	51930073	null				Not found	0	14.187693	33.45642
Chr2:51977379-51998519	2	51977379	51998519	null				Not found	0	19.306429	31.861277
Chr2:52206018-52220030	2	52206018	52220030	null				Not found	0	17.021267	31.48791
Chr2:52362360-52375528	2	52362360	52375528	ZEB2	ENSBTAG00000012615	zinc finger E-box binding homeobox 2 [Source:HGNC Symbol;Acc:HGNC:14881]	gene	overlapping	0	16.515812	5.0753913
Chr2:52480138-52493605	2	52480138	52493605	null				Not found	0	37.984047	20.716818
Chr2:52607024-52618479	2	52607024	52618479	GTDC1	ENSBTAG00000001132	glycosyltransferase like domain containing 1 [Source:VGNC Symbol;Acc:VGNC:29690]	gene	overlapping	0	45.73905	25.616606
Chr2:52641583-52654504	2	52641583	52654504	GTDC1	ENSBTAG00000001132	glycosyltransferase like domain containing 1 [Source:VGNC Symbol;Acc:VGNC:29690]	gene	overlapping	0	30.104279	45.054077
Chr2:52896757-52906480	2	52896757	52906480	GTDC1	ENSBTAG00000001132	glycosyltransferase like domain containing 1 [Source:VGNC Symbol;Acc:VGNC:29690]	gene	overlapping	0	20.529547	29.406067
Chr2:52942960-52957581	2	52942960	52957581	null				Not found	0	13.70404	24.899359
Chr2:54244778-54262885	2	54244778	54262885	null				Not found	0	21.795689	32.378933
Chr2:54283603-54304367	2	54283603	54304367	null				Not found	0	15.246695	38.301464
Chr2:54389915-54400698	2	54389915	54400698	null				Not found	0	41.995556	16.261879
Chr2:54518721-54537662	2	54518721	54537662	null				Not found	0	28.427168	54.65717
Chr2:55022048-55043428	2	55022048	55043428	null				Not found	0	14.582294	30.383297
Chr2:55061429-55079713	2	55061429	55079713	null				Not found	0	19.797575	37.96995
Chr2:55175801-55192695	2	55175801	55192695	null				Not found	0	17.732786	36.973206
Chr2:55192807-55213306	2	55192807	55213306	null				Not found	0	25.275448	41.74826
Chr2:55213333-55229026	2	55213333	55229026	null				Not found	0	17.167389	29.738625
Chr2:55229379-55245669	2	55229379	55245669	null				Not found	0	16.274704	26.395458
Chr2:55284332-55304774	2	55284332	55304774	null				Not found	0	35.406944	49.06089
Chr2:55582954-55598632	2	55582954	55598632	null				Not found	0	30.169136	44.146736
Chr2:55706082-55732509	2	55706082	55732509	null				Not found	0	32.230465	45.272484
Chr2:56341607-56362185	2	56341607	56362185	null				Not found	0	39.98857	28.424845
Chr2:56432029-56454144	2	56432029	56454144	null				Not found	0	43.56979	21.287474
Chr2:56616176-56630430	2	56616176	56630430	null				Not found	0	28.57069	48.69327
Chr2:57377237-57402976	2	57377237	57402976	null				Not found	0	24.884373	40.778362
Chr2:57595985-57613582	2	57595985	57613582	null				Not found	0	18.251207	39.297947
Chr2:57613763-57633696	2	57613763	57633696	null				Not found	0	21.943329	37.300327
Chr2:57773505-57784977	2	57773505	57784977	null				Not found	0	15.35846	33.952553
Chr2:57785119-57806382	2	57785119	57806382	null				Not found	0	8.135841	32.421753
Chr2:57806403-57823698	2	57806403	57823698	null				Not found	0	12.494734	23.157606
Chr2:57917573-57933990	2	57917573	57933990	null				Not found	0	16.366777	26.652252
Chr2:57934060-57947307	2	57934060	57947307	null				Not found	0	18.422173	32.22673
Chr2:57947429-57966104	2	57947429	57966104	null				Not found	0	17.62432	31.225855
Chr2:57966233-57988156	2	57966233	57988156	null				Not found	0	16.930973	36.48025
Chr2:57988441-58004347	2	57988441	58004347	null				Not found	0	15.283233	29.964813
Chr2:58112317-58132952	2	58112317	58132952	null				Not found	0	23.744652	37.02088
Chr2:58132984-58152606	2	58132984	58152606	null				Not found	0	20.741186	34.792274
Chr2:58169948-58186874	2	58169948	58186874	null				Not found	0	17.857973	36.27321
Chr2:58186881-58204806	2	58186881	58204806	null				Not found	0	21.249165	33.33419
Chr2:58204817-58226732	2	58204817	58226732	null				Not found	0	17.25883	36.841236
Chr2:58226779-58245955	2	58226779	58245955	null				Not found	0	16.682446	27.39984
Chr2:58283588-58301592	2	58283588	58301592	null				Not found	0	13.645181	27.842949
Chr2:58481224-58500263	2	58481224	58500263	null				Not found	0	9.6636095	25.814634
Chr2:58735811-58749346	2	58735811	58749346	null				Not found	0	16.02492	4.708311
Chr2:58773886-58789789	2	58773886	58789789	null				Not found	0	20.353811	29.273798
Chr2:58997999-59014881	2	58997999	59014881	null				Not found	0	12.344226	34.210976
Chr2:59029108-59043270	2	59029108	59043270	null				Not found	0	7.615913	26.028643
Chr2:59421724-59431922	2	59421724	59431922	null				Not found	0	38.92525	28.31568
Chr2:59753395-59771069	2	59753395	59771069	THSD7B	ENSBTAG00000044055	thrombospondin type 1 domain containing 7B [Source:VGNC Symbol;Acc:VGNC:35851]	gene	overlapping	0	28.168373	40.351727
Chr2:60369410-60386201	2	60369410	60386201	THSD7B	ENSBTAG00000044055	thrombospondin type 1 domain containing 7B [Source:VGNC Symbol;Acc:VGNC:35851]	gene	overlapping	0	23.906898	39.86795
Chr2:60901217-60914364	2	60901217	60914364	null				Not found	0	32.05873	20.549545
Chr2:61246646-61263586	2	61246646	61263586	null				Not found	0	43.489662	26.193867
Chr2:61263594-61279809	2	61263594	61279809	null				Not found	0	49.01093	26.947437
Chr2:61298829-61308957	2	61298829	61308957	null				Not found	0	48.617115	33.23571
Chr2:61583134-61589051	2	61583134	61589051	CXCR4	ENSBTAG00000001060	C-X-C motif chemokine receptor 4 [Source:VGNC Symbol;Acc:VGNC:27856]	gene	overlapping	0	32.72626	15.220821
Chr2:61642287-61661061	2	61642287	61661061	null				Not found	0	19.726894	28.199236
Chr2:61829102-61843763	2	61829102	61843763	MCM6	ENSBTAG00000015172	minichromosome maintenance complex component 6 [Source:VGNC Symbol;Acc:VGNC:31312]	gene	overlapping	0	46.954575	35.386333
Chr2:61865384-61875649	2	61865384	61875649	LCT	ENSBTAG00000015170	lactase [Source:VGNC Symbol;Acc:VGNC:30819]	gene	overlapping	0	22.653921	12.242019
Chr2:61907191-61913910	2	61907191	61913910	LCT	ENSBTAG00000015170	lactase [Source:VGNC Symbol;Acc:VGNC:30819]	gene	overlapping	0	43.440434	33.65049
Chr2:61926507-61944596	2	61926507	61944596	UBXN4	ENSBTAG00000015169	UBX domain protein 4 [Source:VGNC Symbol;Acc:VGNC:36627]	gene	overlapping	0	34.577396	22.837812
Chr2:62235934-62252883	2	62235934	62252883	null				Not found	0	52.368233	34.133606
Chr2:62266547-62279264	2	62266547	62279264	null				Not found	0	39.3617	54.244278
Chr2:63094961-63103487	2	63094961	63103487	TMEM163	ENSBTAG00000018753	transmembrane protein 163 [Source:VGNC Symbol;Acc:VGNC:35988]	gene	overlapping	0	39.9002	28.750513
Chr2:63131345-63139884	2	63131345	63139884	MGAT5	ENSBTAG00000018744	mannosyl (alpha-1,6-)-glycoprotein beta-1,6- N-acetyl-glucosaminyltransferase [Source:HGNC Symbol;Acc:HGNC:7049]	gene	overlapping	0	33.07975	46.95332
Chr2:63201371-63211073	2	63201371	63211073	MGAT5	ENSBTAG00000018744	mannosyl (alpha-1,6-)-glycoprotein beta-1,6- N-acetyl-glucosaminyltransferase [Source:HGNC Symbol;Acc:HGNC:7049]	gene	overlapping	0	54.523033	34.5565
Chr2:63239118-63250109	2	63239118	63250109	MGAT5	ENSBTAG00000018744	mannosyl (alpha-1,6-)-glycoprotein beta-1,6- N-acetyl-glucosaminyltransferase [Source:HGNC Symbol;Acc:HGNC:7049]	gene	overlapping	0	57.116543	36.743835
Chr2:63250129-63262006	2	63250129	63262006	MGAT5	ENSBTAG00000018744	mannosyl (alpha-1,6-)-glycoprotein beta-1,6- N-acetyl-glucosaminyltransferase [Source:HGNC Symbol;Acc:HGNC:7049]	gene	overlapping	0	51.12806	38.635136
Chr2:63284662-63292152	2	63284662	63292152	MGAT5	ENSBTAG00000018744	mannosyl (alpha-1,6-)-glycoprotein beta-1,6- N-acetyl-glucosaminyltransferase [Source:HGNC Symbol;Acc:HGNC:7049]	gene	overlapping	0	45.23196	32.572266
Chr2:63292328-63302820	2	63292328	63302820	MGAT5	ENSBTAG00000018744	mannosyl (alpha-1,6-)-glycoprotein beta-1,6- N-acetyl-glucosaminyltransferase [Source:HGNC Symbol;Acc:HGNC:7049]	gene	overlapping	0	49.92635	33.640186
Chr2:63302833-63320194	2	63302833	63320194	MGAT5	ENSBTAG00000018744	mannosyl (alpha-1,6-)-glycoprotein beta-1,6- N-acetyl-glucosaminyltransferase [Source:HGNC Symbol;Acc:HGNC:7049]	gene	overlapping	0	52.616436	36.64606
Chr2:63320199-63332164	2	63320199	63332164	MGAT5	ENSBTAG00000018744	mannosyl (alpha-1,6-)-glycoprotein beta-1,6- N-acetyl-glucosaminyltransferase [Source:HGNC Symbol;Acc:HGNC:7049]	gene	overlapping	0	46.32206	32.507915
Chr2:63338902-63352064	2	63338902	63352064	MGAT5	ENSBTAG00000018744	mannosyl (alpha-1,6-)-glycoprotein beta-1,6- N-acetyl-glucosaminyltransferase [Source:HGNC Symbol;Acc:HGNC:7049]	gene	overlapping	0	40.030186	27.356344
Chr2:63352091-63360965	2	63352091	63360965	MGAT5	ENSBTAG00000018744	mannosyl (alpha-1,6-)-glycoprotein beta-1,6- N-acetyl-glucosaminyltransferase [Source:HGNC Symbol;Acc:HGNC:7049]	gene	overlapping	0	40.040195	25.310486
Chr2:63361144-63366791	2	63361144	63366791	MGAT5	ENSBTAG00000018744	mannosyl (alpha-1,6-)-glycoprotein beta-1,6- N-acetyl-glucosaminyltransferase [Source:HGNC Symbol;Acc:HGNC:7049]	gene	overlapping	0	39.10649	24.620054
Chr2:63366846-63379774	2	63366846	63379774	null				Not found	0	43.418922	22.74699
Chr2:63424028-63434988	2	63424028	63434988	null				Not found	0	38.735447	20.161963
Chr2:63571049-63584264	2	63571049	63584264	null				Not found	0	26.251608	38.11513
Chr2:63584370-63599528	2	63584370	63599528	null				Not found	0	19.852085	34.521915
Chr2:63673105-63689608	2	63673105	63689608	U6	ENSBTAG00000042177	U6 spliceosomal RNA [Source:RFAM;Acc:RF00026]	gene	overlapping	0	48.814907	35.88989
Chr2:63772112-63783081	2	63772112	63783081	null				Not found	0	30.884766	17.541666
Chr2:64049971-64064840	2	64049971	64064840	null				Not found	0	37.457424	25.063194
Chr2:64130408-64146291	2	64130408	64146291	null				Not found	0	38.37083	21.766878
Chr2:64266081-64282393	2	64266081	64282393	null				Not found	0	51.324894	42.088947
Chr2:64294233-64307525	2	64294233	64307525	null				Not found	0	45.80969	29.200108
Chr2:64458014-64469217	2	64458014	64469217	null				Not found	0	31.882622	47.13877
Chr2:65002268-65013842	2	65002268	65013842	null				Not found	0	34.539623	48.78886
Chr2:65097104-65106816	2	65097104	65106816	NCKAP5	ENSBTAG00000005238	NCK associated protein 5 [Source:HGNC Symbol;Acc:HGNC:29847]	gene	overlapping	0	46.272114	30.66816
Chr2:65136789-65147045	2	65136789	65147045	NCKAP5	ENSBTAG00000005238	NCK associated protein 5 [Source:HGNC Symbol;Acc:HGNC:29847]	gene	overlapping	0	38.206398	22.883379
Chr2:65147074-65163238	2	65147074	65163238	null				Not found	0	40.594658	26.414696
Chr2:65163359-65178579	2	65163359	65178579	null				Not found	0	52.565742	38.73503
Chr2:65178600-65195322	2	65178600	65195322	null				Not found	0	37.48344	27.60619
Chr2:65344631-65357848	2	65344631	65357848	null				Not found	0	37.32735	23.161272
Chr2:65663766-65683597	2	65663766	65683597	SLC35F5	ENSBTAG00000021103	solute carrier family 35 member F5 [Source:VGNC Symbol;Acc:VGNC:34835]	gene	overlapping	0	45.356056	30.861687
Chr2:65766754-65777918	2	65766754	65777918	null				Not found	0	46.58457	27.478327
Chr2:65777922-65790771	2	65777922	65790771	null				Not found	0	41.862194	25.979664
Chr2:65790886-65805869	2	65790886	65805869	null				Not found	0	44.5224	30.153624
Chr2:65892919-65911729	2	65892919	65911729	ACTR3	ENSBTAG00000003401	actin-related protein 3 [Source:RefSeq peptide;Acc:NP_776651]	gene	overlapping	0	55.771584	36.956112
Chr2:66139387-66152471	2	66139387	66152471	null				Not found	0	39.626694	28.523733
Chr2:66152689-66165830	2	66152689	66165830	null				Not found	0	39.62361	22.13124
Chr2:66166163-66181938	2	66166163	66181938	null				Not found	0	39.93179	22.294582
Chr2:66347392-66364887	2	66347392	66364887	null				Not found	0	8.34412	35.442253
Chr2:66550047-66567655	2	66550047	66567655	null				Not found	0	11.375372	26.560387
Chr2:66567752-66585320	2	66567752	66585320	null				Not found	0	4.266521	21.991932
Chr2:66608963-66618564	2	66608963	66618564	null				Not found	0	9.6098385	24.268229
Chr2:66840652-66856501	2	66840652	66856501	null				Not found	0	36.32661	24.123114
Chr2:67158667-67181737	2	67158667	67181737	null				Not found	0	14.576337	32.53331
Chr2:67181859-67202137	2	67181859	67202137	SNORD121A	ENSBTAG00000044578	Small nucleolar RNA SNORD121A [Source:RFAM;Acc:RF01191]	gene	overlapping	0	18.096382	29.841715
Chr2:67221406-67240838	2	67221406	67240838	null				Not found	0	20.355589	34.33142
Chr2:67275837-67297584	2	67275837	67297584	null				Not found	0	12.123087	30.001951
Chr2:67873797-67888967	2	67873797	67888967	null				Not found	0	25.178135	46.299664
Chr2:67990018-68014036	2	67990018	68014036	DPP10	ENSBTAG00000005235	dipeptidyl peptidase like 10 [Source:VGNC Symbol;Acc:VGNC:28186]	gene	overlapping	0	24.4377	36.28229
Chr2:68049499-68066644	2	68049499	68066644	DPP10	ENSBTAG00000005235	dipeptidyl peptidase like 10 [Source:VGNC Symbol;Acc:VGNC:28186]	gene	overlapping	0	32.10256	22.060337
Chr2:68221505-68236781	2	68221505	68236781	null				Not found	0	30.748219	43.477833
Chr2:68236836-68256980	2	68236836	68256980	null				Not found	0	18.175175	36.79364
Chr2:68517450-68533779	2	68517450	68533779	ENSBTAG00000046281	ENSBTAG00000046281	No description	gene	downstream	523	20.204327	31.779749
Chr2:68569603-68593528	2	68569603	68593528	null				Not found	0	13.014516	27.043509
Chr2:68593772-68612876	2	68593772	68612876	null				Not found	0	13.01731	26.51151
Chr2:68629134-68646822	2	68629134	68646822	null				Not found	0	7.312933	22.693548
Chr2:68772992-68797245	2	68772992	68797245	SNORA42	ENSBTAG00000042773	Small nucleolar RNA SNORA42/SNORA80 family [Source:RFAM;Acc:RF00406]	gene	overlapping	0	13.966645	23.667908
Chr2:68900508-68920431	2	68900508	68920431	null				Not found	0	23.487001	37.173588
Chr2:68959420-68980657	2	68959420	68980657	null				Not found	0	14.894474	33.769047
Chr2:69034262-69050145	2	69034262	69050145	null				Not found	0	26.920843	42.59342
Chr2:69106734-69123419	2	69106734	69123419	null				Not found	0	19.639349	35.099064
Chr2:69323778-69345225	2	69323778	69345225	null				Not found	0	23.34143	37.0733
Chr2:69345262-69360091	2	69345262	69360091	null				Not found	0	18.40449	32.9915
Chr2:69481179-69494380	2	69481179	69494380	null				Not found	0	21.206463	41.811844
Chr2:69599164-69614859	2	69599164	69614859	null				Not found	0	21.34534	33.34696
Chr2:69729559-69743868	2	69729559	69743868	null				Not found	0	4.1698623	19.801945
Chr2:70676861-70689683	2	70676861	70689683	null				Not found	0	11.657927	34.473335
Chr2:70747191-70762783	2	70747191	70762783	null				Not found	0	8.888377	23.498142
Chr2:71010034-71021695	2	71010034	71021695	null				Not found	0	9.964489	23.336226
Chr2:71525252-71537077	2	71525252	71537077	C2H2orf76	ENSBTAG00000010599	UPF0538 protein C2orf76 homolog [Source:UniProtKB/Swiss-Prot;Acc:Q32KX9]	gene	overlapping	0	45.25114	34.59517
Chr2:71788520-71800685	2	71788520	71800685	CFAP221	ENSBTAG00000009057	cilia and flagella associated protein 221 [Source:VGNC Symbol;Acc:VGNC:27241]	gene	overlapping	0	41.119545	27.519566
Chr2:72118354-72130424	2	72118354	72130424	PTPN4	ENSBTAG00000020855	protein tyrosine phosphatase, non-receptor type 4 [Source:VGNC Symbol;Acc:VGNC:33539]	gene	overlapping	0	47.36322	33.24927
Chr2:72191356-72206155	2	72191356	72206155	EPB41L5	ENSBTAG00000018236	erythrocyte membrane protein band 4.1 like 5 [Source:VGNC Symbol;Acc:VGNC:28525]	gene	overlapping	0	56.478176	41.721806
Chr2:72237745-72255795	2	72237745	72255795	EPB41L5	ENSBTAG00000018236	erythrocyte membrane protein band 4.1 like 5 [Source:VGNC Symbol;Acc:VGNC:28525]	gene	overlapping	0	46.94257	32.03084
Chr2:72338456-72347622	2	72338456	72347622	null				Not found	0	49.557335	36.08436
Chr2:72367138-72372601	2	72367138	72372601	RALB	ENSBTAG00000032021	RAS like proto-oncogene B [Source:VGNC Symbol;Acc:VGNC:33699]	gene	overlapping	0	39.89656	25.696278
Chr2:72402624-72412204	2	72402624	72412204	RALB	ENSBTAG00000032021	RAS like proto-oncogene B [Source:VGNC Symbol;Acc:VGNC:33699]	gene	overlapping	0	35.197376	27.064917
Chr2:72942208-72947387	2	72942208	72947387	null				Not found	0	30.224968	18.219091
Chr2:73026499-73033899	2	73026499	73033899	GLI2	ENSBTAG00000011682	GLI family zinc finger 2 [Source:VGNC Symbol;Acc:VGNC:29400]	gene	overlapping	0	21.493671	29.912739
Chr2:73521515-73530855	2	73521515	73530855	CLASP1	ENSBTAG00000019781	cytoplasmic linker associated protein 1 [Source:VGNC Symbol;Acc:VGNC:27389]	gene	overlapping	0	47.273552	36.38822
Chr2:73530970-73545107	2	73530970	73545107	CLASP1	ENSBTAG00000019781	cytoplasmic linker associated protein 1 [Source:VGNC Symbol;Acc:VGNC:27389]	gene	overlapping	0	42.060604	29.054256
Chr2:73557129-73564993	2	73557129	73564993	CLASP1	ENSBTAG00000019781	cytoplasmic linker associated protein 1 [Source:VGNC Symbol;Acc:VGNC:27389]	gene	overlapping	0	54.27954	31.48322
Chr2:73598390-73609403	2	73598390	73609403	CLASP1	ENSBTAG00000019781	cytoplasmic linker associated protein 1 [Source:VGNC Symbol;Acc:VGNC:27389]	gene	overlapping	0	38.38126	27.533642
Chr2:73609492-73618865	2	73609492	73618865	CLASP1	ENSBTAG00000019781	cytoplasmic linker associated protein 1 [Source:VGNC Symbol;Acc:VGNC:27389]	gene	overlapping	0	46.091614	32.705807
Chr2:73618908-73626759	2	73618908	73626759	CLASP1	ENSBTAG00000019781	cytoplasmic linker associated protein 1 [Source:VGNC Symbol;Acc:VGNC:27389]	gene	overlapping	0	46.827232	35.4209
Chr2:73642385-73653891	2	73642385	73653891	CLASP1	ENSBTAG00000019781	cytoplasmic linker associated protein 1 [Source:VGNC Symbol;Acc:VGNC:27389]	gene	overlapping	0	48.63602	32.830353
Chr2:73680288-73688626	2	73680288	73688626	CLASP1	ENSBTAG00000019781	cytoplasmic linker associated protein 1 [Source:VGNC Symbol;Acc:VGNC:27389]	gene	overlapping	0	51.390793	32.245796
Chr2:73704084-73711887	2	73704084	73711887	CLASP1	ENSBTAG00000019781	cytoplasmic linker associated protein 1 [Source:VGNC Symbol;Acc:VGNC:27389]	gene	overlapping	0	37.448654	27.610071
Chr2:73711898-73721493	2	73711898	73721493	CLASP1	ENSBTAG00000019781	cytoplasmic linker associated protein 1 [Source:VGNC Symbol;Acc:VGNC:27389]	gene	overlapping	0	41.84387	32.857357
Chr2:73730374-73744778	2	73730374	73744778	null				Not found	0	34.72118	19.827112
Chr2:73859761-73872119	2	73859761	73872119	null				Not found	0	10.9654045	30.293415
Chr2:74342009-74356770	2	74342009	74356770	null				Not found	0	32.180294	22.644665
Chr2:74643891-74660712	2	74643891	74660712	ENSBTAG00000031918	ENSBTAG00000031918	No description	gene	overlapping	0	21.168966	45.015244
Chr2:74806718-74822484	2	74806718	74822484	null				Not found	0	20.267664	33.599792
Chr2:74859561-74876438	2	74859561	74876438	null				Not found	0	25.243837	40.67106
Chr2:74934232-74955154	2	74934232	74955154	null				Not found	0	18.257689	31.070072
Chr2:74991082-75005045	2	74991082	75005045	null				Not found	0	6.9661603	31.28914
Chr2:75406113-75423037	2	75406113	75423037	ENSBTAG00000047681	ENSBTAG00000047681	No description	gene	overlapping	0	22.09983	36.25337
Chr2:75663908-75685962	2	75663908	75685962	null				Not found	0	33.09612	50.308823
Chr2:75736276-75749147	2	75736276	75749147	null				Not found	0	21.480663	34.941643
Chr2:75749280-75769614	2	75749280	75769614	null				Not found	0	17.376116	27.465937
Chr2:75851975-75876419	2	75851975	75876419	null				Not found	0	26.592415	42.96678
Chr2:76538871-76554921	2	76538871	76554921	null				Not found	0	24.341095	35.693314
Chr2:76555050-76569960	2	76555050	76569960	null				Not found	0	20.150618	35.25993
Chr2:76813991-76828132	2	76813991	76828132	CNTNAP5	ENSBTAG00000031898	contactin associated protein like 5 [Source:HGNC Symbol;Acc:HGNC:18748]	gene	overlapping	0	47.25599	32.203266
Chr2:77096603-77115315	2	77096603	77115315	CNTNAP5	ENSBTAG00000031898	contactin associated protein like 5 [Source:HGNC Symbol;Acc:HGNC:18748]	gene	overlapping	0	29.851389	48.989822
Chr2:77217347-77236901	2	77217347	77236901	CNTNAP5	ENSBTAG00000031898	contactin associated protein like 5 [Source:HGNC Symbol;Acc:HGNC:18748]	gene	overlapping	0	24.020357	32.662807
Chr2:77981218-77999774	2	77981218	77999774	null				Not found	0	30.192883	38.126076
Chr2:78416895-78438729	2	78416895	78438729	null				Not found	0	26.67747	40.75313
Chr2:78511989-78530608	2	78511989	78530608	null				Not found	0	22.384335	38.865105
Chr2:78623029-78645196	2	78623029	78645196	null				Not found	0	34.12864	19.25088
Chr2:78686472-78707125	2	78686472	78707125	null				Not found	0	20.813972	31.617748
Chr2:78834979-78855141	2	78834979	78855141	null				Not found	0	16.827663	35.423565
Chr2:79096386-79111663	2	79096386	79111663	null				Not found	0	19.618055	29.427612
Chr2:79289898-79300595	2	79289898	79300595	GYPC	ENSBTAG00000014863	glycophorin-C [Source:RefSeq peptide;Acc:NP_001002886]	gene	overlapping	0	25.651604	16.558859
Chr2:79300668-79309142	2	79300668	79309142	GYPC	ENSBTAG00000014863	glycophorin-C [Source:RefSeq peptide;Acc:NP_001002886]	gene	overlapping	0	13.1966505	31.091724
Chr2:79604606-79623278	2	79604606	79623278	null				Not found	0	23.72964	36.226246
Chr2:79758412-79766968	2	79758412	79766968	null				Not found	0	16.372562	48.65806
Chr2:79799722-79812880	2	79799722	79812880	GLS	ENSBTAG00000007863	glutaminase [Source:VGNC Symbol;Acc:VGNC:29419]	gene	overlapping	0	42.657448	27.085972
Chr2:79858475-79878289	2	79858475	79878289	null				Not found	0	37.47347	25.024633
Chr2:79878392-79893275	2	79878392	79893275	STAT1	ENSBTAG00000007867	signal transducer and activator of transcription 1-alpha/beta [Source:RefSeq peptide;Acc:NP_001071368]	gene	overlapping	0	40.828117	25.352503
Chr2:80108788-80123169	2	80108788	80123169	null				Not found	0	14.509257	27.984316
Chr2:80449275-80462717	2	80449275	80462717	null				Not found	0	39.48303	29.73907
Chr2:81019037-81040286	2	81019037	81040286	TMEFF2	ENSBTAG00000014832	transmembrane protein with EGF like and two follistatin like domains 2 [Source:VGNC Symbol;Acc:VGNC:35940]	gene	overlapping	0	20.816183	35.868942
Chr2:81095116-81116576	2	81095116	81116576	TMEFF2	ENSBTAG00000014832	transmembrane protein with EGF like and two follistatin like domains 2 [Source:VGNC Symbol;Acc:VGNC:35940]	gene	overlapping	0	36.02721	23.81613
Chr2:81565556-81583100	2	81565556	81583100	null				Not found	0	26.764196	40.688084
Chr2:81583124-81598476	2	81583124	81598476	null				Not found	0	20.509718	32.747417
Chr2:81701407-81713265	2	81701407	81713265	null				Not found	0	11.775062	23.533485
Chr2:81754200-81775021	2	81754200	81775021	null				Not found	0	20.87402	36.816437
Chr2:81858858-81873635	2	81858858	81873635	null				Not found	0	11.178739	27.219366
Chr2:82063257-82086181	2	82063257	82086181	null				Not found	0	23.069963	38.384087
Chr2:82260725-82277345	2	82260725	82277345	null				Not found	0	10.64726	30.840332
Chr2:83842373-83859032	2	83842373	83859032	null				Not found	0	25.087671	41.438423
Chr2:83902183-83920093	2	83902183	83920093	null				Not found	0	25.509626	43.624065
Chr2:83977331-83998412	2	83977331	83998412	null				Not found	0	31.031658	50.994858
Chr2:84049787-84062592	2	84049787	84062592	null				Not found	0	29.41763	44.93249
Chr2:84182027-84199474	2	84182027	84199474	null				Not found	0	13.105951	30.28774
Chr2:84199994-84220299	2	84199994	84220299	null				Not found	0	24.718729	39.427197
Chr2:84237081-84258919	2	84237081	84258919	null				Not found	0	12.713919	24.282604
Chr2:84258931-84271924	2	84258931	84271924	null				Not found	0	32.01427	52.23453
Chr2:84292416-84308254	2	84292416	84308254	null				Not found	0	12.515991	21.003672
Chr2:84385740-84409869	2	84385740	84409869	null				Not found	0	25.607458	42.562366
Chr2:84454353-84472384	2	84454353	84472384	null				Not found	0	16.116488	36.439194
Chr2:85155787-85170009	2	85155787	85170009	HECW2	ENSBTAG00000020696	HECT, C2 and WW domain containing E3 ubiquitin protein ligase 2 [Source:HGNC Symbol;Acc:HGNC:29853]	gene	overlapping	0	47.7467	30.613358
Chr2:85738890-85752917	2	85738890	85752917	null				Not found	0	48.403835	30.28177
Chr2:85769763-85784137	2	85769763	85784137	GTF3C3	ENSBTAG00000007779	general transcription factor IIIC subunit 3 [Source:VGNC Symbol;Acc:VGNC:29704]	gene	overlapping	0	57.782	44.889297
Chr2:85784193-85792579	2	85784193	85792579	GTF3C3	ENSBTAG00000007779	general transcription factor IIIC subunit 3 [Source:VGNC Symbol;Acc:VGNC:29704]	gene	overlapping	0	28.36789	13.81803
Chr2:85824989-85846404	2	85824989	85846404	PGAP1	ENSBTAG00000020416	post-GPI attachment to proteins 1 [Source:VGNC Symbol;Acc:VGNC:32781]	gene	overlapping	0	54.112568	40.678505
Chr2:85942705-85957421	2	85942705	85957421	null				Not found	0	32.97299	21.36997
Chr2:85998963-86013399	2	85998963	86013399	ANKRD44	ENSBTAG00000031696	ankyrin repeat domain 44 [Source:HGNC Symbol;Acc:HGNC:25259]	gene	overlapping	0	44.368717	30.798304
Chr2:86068551-86080932	2	86068551	86080932	ANKRD44	ENSBTAG00000031696	ankyrin repeat domain 44 [Source:HGNC Symbol;Acc:HGNC:25259]	gene	overlapping	0	44.340775	30.803059
Chr2:86120796-86135978	2	86120796	86135978	null				Not found	0	39.59521	23.113304
Chr2:86534433-86545375	2	86534433	86545375	RFTN2	ENSBTAG00000007652	raftlin family member 2 [Source:VGNC Symbol;Acc:VGNC:33892]	gene	overlapping	0	42.53828	30.763681
Chr2:86572834-86588069	2	86572834	86588069	RFTN2	ENSBTAG00000007652	raftlin family member 2 [Source:VGNC Symbol;Acc:VGNC:33892]	gene	overlapping	0	28.143538	13.769196
Chr2:86739901-86757628	2	86739901	86757628	PLCL1	ENSBTAG00000007635	phospholipase C like 1 (inactive) [Source:HGNC Symbol;Acc:HGNC:9063]	gene	overlapping	0	40.85115	25.428518
Chr2:87384777-87403675	2	87384777	87403675	null				Not found	0	28.648764	19.478489
Chr2:87442132-87464392	2	87442132	87464392	null				Not found	0	35.912544	25.69344
Chr2:87505577-87516972	2	87505577	87516972	null				Not found	0	33.621155	50.292576
Chr2:87603938-87620566	2	87603938	87620566	null				Not found	0	23.327099	40.772823
Chr2:87917622-87935491	2	87917622	87935491	null				Not found	0	23.337229	39.422844
Chr2:87935509-87958552	2	87935509	87958552	null				Not found	0	21.195004	37.929993
Chr2:88035545-88055579	2	88035545	88055579	null				Not found	0	33.731907	45.45847
Chr2:88249580-88266079	2	88249580	88266079	SATB2	ENSBTAG00000016334	SATB homeobox 2 [Source:VGNC Symbol;Acc:VGNC:34299]	gene	overlapping	0	42.299934	27.827814
Chr2:88438828-88452619	2	88438828	88452619	SATB2	ENSBTAG00000016334	SATB homeobox 2 [Source:VGNC Symbol;Acc:VGNC:34299]	gene	overlapping	0	27.316471	15.709081
Chr2:88579729-88588294	2	88579729	88588294	null				Not found	0	18.264557	4.4743786
Chr2:88635688-88647778	2	88635688	88647778	null				Not found	0	27.335299	10.33334
Chr2:88854595-88869668	2	88854595	88869668	null				Not found	0	32.10211	18.605694
Chr2:89150099-89162463	2	89150099	89162463	null				Not found	0	18.601685	6.5840616
Chr2:89162531-89172540	2	89162531	89172540	ENSBTAG00000024003	ENSBTAG00000024003	No description	gene	overlapping	0	10.603914	2.0629525
Chr2:89231270-89241232	2	89231270	89241232	null				Not found	0	10.748827	2.7870755
Chr2:89279224-89289673	2	89279224	89289673	SPATS2L	ENSBTAG00000016092	spermatogenesis associated serine rich 2 like [Source:VGNC Symbol;Acc:VGNC:35194]	gene	overlapping	0	31.063381	19.04117
Chr2:89289695-89299897	2	89289695	89299897	SPATS2L	ENSBTAG00000016092	spermatogenesis associated serine rich 2 like [Source:VGNC Symbol;Acc:VGNC:35194]	gene	overlapping	0	32.458664	19.018665
Chr2:89449053-89458461	2	89449053	89458461	KCTD18	ENSBTAG00000002272	potassium channel tetramerization domain containing 18 [Source:VGNC Symbol;Acc:VGNC:30507]	gene	overlapping	0	54.874245	42.599857
Chr2:89458472-89470577	2	89458472	89470577	KCTD18	ENSBTAG00000002272	potassium channel tetramerization domain containing 18 [Source:VGNC Symbol;Acc:VGNC:30507]	gene	overlapping	0	41.269176	31.802006
Chr2:89631796-89644337	2	89631796	89644337	null				Not found	0	8.91411	16.634369
Chr2:89694365-89707342	2	89694365	89707342	AOX4	ENSBTAG00000038878	Bos taurus aldehyde oxidase 1-like (AOX4), mRNA. [Source:RefSeq mRNA;Acc:NM_001281919]	gene	overlapping	0	26.454388	18.50822
Chr2:89798378-89808474	2	89798378	89808474	AOX2	ENSBTAG00000026812	aldehyde oxidase 2 [Source:RefSeq peptide;Acc:NP_001268847]	gene	overlapping	0	24.90922	9.578566
Chr2:90242842-90251563	2	90242842	90251563	null				Not found	0	28.080488	16.94404
Chr2:90474463-90490219	2	90474463	90490219	C2CD6	ENSBTAG00000017436	C2 calcium dependent domain containing 6 [Source:VGNC Symbol;Acc:VGNC:26637]	gene	overlapping	0	9.296925	25.991854
Chr2:90674262-90688881	2	90674262	90688881	ALS2	ENSBTAG00000007395	ALS2, alsin Rho guanine nucleotide exchange factor [Source:VGNC Symbol;Acc:VGNC:25851]	gene	overlapping	0	45.309948	30.83553
Chr2:90770579-90788337	2	90770579	90788337	null				Not found	0	45.127197	30.171272
Chr2:90945296-90953657	2	90945296	90953657	null				Not found	0	28.722254	14.2874975
Chr2:91862268-91880340	2	91862268	91880340	NBEAL1	ENSBTAG00000014469	Bos taurus neurobeachin-like 1 (NBEAL1), mRNA. [Source:RefSeq mRNA;Acc:NM_001103173]	gene	overlapping	0	46.92135	33.630154
Chr2:92034384-92046865	2	92034384	92046865	ABI2	ENSBTAG00000011017	abl interactor 2 [Source:VGNC Symbol;Acc:VGNC:25506]	gene	overlapping	0	44.99855	32.31362
Chr2:92046887-92058141	2	92046887	92058141	ABI2	ENSBTAG00000011017	abl interactor 2 [Source:VGNC Symbol;Acc:VGNC:25506]	gene	overlapping	0	43.859993	32.761395
Chr2:92068146-92069760	2	92068146	92069760	RAPH1	ENSBTAG00000027201	Ras association (RalGDS/AF-6) and pleckstrin homology domains 1 [Source:HGNC Symbol;Acc:HGNC:14436]	gene	overlapping	0	47.32107	27.056976
Chr2:92486475-92497514	2	92486475	92497514	CTLA4	ENSBTAG00000013170	cytotoxic T-lymphocyte associated protein 4 [Source:VGNC Symbol;Acc:VGNC:27798]	gene	overlapping	0	18.271635	34.760387
Chr2:92538552-92549289	2	92538552	92549289	null				Not found	0	32.62301	22.466639
Chr2:92921249-92933927	2	92921249	92933927	null				Not found	0	37.685276	20.08248
Chr2:92956448-92964672	2	92956448	92964672	null				Not found	0	47.09386	33.36168
Chr2:92974768-92984191	2	92974768	92984191	null				Not found	0	39.717	18.557514
Chr2:93418477-93434487	2	93418477	93434487	null				Not found	0	34.905113	42.738533
Chr2:93622843-93637044	2	93622843	93637044	null				Not found	0	30.570492	53.682858
Chr2:94219583-94232170	2	94219583	94232170	null				Not found	0	37.278984	26.694689
Chr2:94232389-94245589	2	94232389	94245589	null				Not found	0	37.80116	25.033617
Chr2:94460262-94469644	2	94460262	94469644	NRP2	ENSBTAG00000011971	neuropilin 2 [Source:VGNC Symbol;Acc:VGNC:32267]	gene	overlapping	0	39.215	20.374773
Chr2:94469757-94478834	2	94469757	94478834	NRP2	ENSBTAG00000011971	neuropilin 2 [Source:VGNC Symbol;Acc:VGNC:32267]	gene	overlapping	0	41.9087	29.390043
Chr2:94495306-94502887	2	94495306	94502887	NRP2	ENSBTAG00000011971	neuropilin 2 [Source:VGNC Symbol;Acc:VGNC:32267]	gene	overlapping	0	45.459858	31.602774
Chr2:94509915-94517402	2	94509915	94517402	NRP2	ENSBTAG00000011971	neuropilin 2 [Source:VGNC Symbol;Acc:VGNC:32267]	gene	overlapping	0	44.2366	20.16175
Chr2:94517630-94521892	2	94517630	94521892	NRP2	ENSBTAG00000011971	neuropilin 2 [Source:VGNC Symbol;Acc:VGNC:32267]	gene	overlapping	0	41.63359	18.242605
Chr2:94521900-94528187	2	94521900	94528187	NRP2	ENSBTAG00000011971	neuropilin 2 [Source:VGNC Symbol;Acc:VGNC:32267]	gene	overlapping	0	30.437035	15.324583
Chr2:94528207-94535491	2	94528207	94535491	NRP2	ENSBTAG00000011971	neuropilin 2 [Source:VGNC Symbol;Acc:VGNC:32267]	gene	overlapping	0	32.76438	12.051738
Chr2:94574255-94582502	2	94574255	94582502	NRP2	ENSBTAG00000011971	neuropilin 2 [Source:VGNC Symbol;Acc:VGNC:32267]	gene	upstream	568	21.839212	11.110029
Chr2:94653483-94662836	2	94653483	94662836	null				Not found	0	18.861298	8.062559
Chr2:94670297-94682787	2	94670297	94682787	null				Not found	0	26.324472	10.571119
Chr2:94769548-94779305	2	94769548	94779305	null				Not found	0	40.79113	23.654219
Chr2:94789311-94797081	2	94789311	94797081	INO80D	ENSBTAG00000014407	INO80 complex subunit D [Source:VGNC Symbol;Acc:VGNC:30206]	gene	overlapping	0	53.320614	33.70541
Chr2:94797234-94803899	2	94797234	94803899	INO80D	ENSBTAG00000014407	INO80 complex subunit D [Source:VGNC Symbol;Acc:VGNC:30206]	gene	overlapping	0	56.17789	38.850536
Chr2:94803903-94815464	2	94803903	94815464	INO80D	ENSBTAG00000014407	INO80 complex subunit D [Source:VGNC Symbol;Acc:VGNC:30206]	gene	overlapping	0	47.812157	28.41843
Chr2:94815509-94826500	2	94815509	94826500	INO80D	ENSBTAG00000014407	INO80 complex subunit D [Source:VGNC Symbol;Acc:VGNC:30206]	gene	overlapping	0	41.280266	30.566603
Chr2:94839821-94851641	2	94839821	94851641	null				Not found	0	28.380962	18.569984
Chr2:94858164-94869572	2	94858164	94869572	null				Not found	0	41.652866	23.77561
Chr2:95244942-95258716	2	95244942	95258716	ADAM23	ENSBTAG00000019694	ADAM metallopeptidase domain 23 [Source:VGNC Symbol;Acc:VGNC:25609]	gene	overlapping	0	34.0216	24.079702
Chr2:95337400-95347621	2	95337400	95347621	ADAM23	ENSBTAG00000019694	ADAM metallopeptidase domain 23 [Source:VGNC Symbol;Acc:VGNC:25609]	gene	overlapping	0	24.705992	9.946733
Chr2:95405948-95416729	2	95405948	95416729	DYTN	ENSBTAG00000046454	dystrotelin [Source:HGNC Symbol;Acc:HGNC:23279]	gene	overlapping	0	40.28485	27.056976
Chr2:95519929-95532041	2	95519929	95532041	FASTKD2	ENSBTAG00000016193	FAST kinase domains 2 [Source:VGNC Symbol;Acc:VGNC:28874]	gene	upstream	167	35.89039	23.336037
Chr2:95817450-95829473	2	95817450	95829473	KLF7	ENSBTAG00000044097	Kruppel like factor 7 [Source:HGNC Symbol;Acc:HGNC:6350]	gene	overlapping	0	49.00269	33.46682
Chr2:95956650-95971511	2	95956650	95971511	null				Not found	0	28.944546	15.061859
Chr2:96665504-96675451	2	96665504	96675451	PLEKHM3	ENSBTAG00000007830	pleckstrin homology domain-containing family M member 3 [Source:RefSeq peptide;Acc:NP_001193146]	gene	overlapping	0	36.418102	27.64659
Chr2:96738006-96749358	2	96738006	96749358	PLEKHM3	ENSBTAG00000007830	pleckstrin homology domain-containing family M member 3 [Source:RefSeq peptide;Acc:NP_001193146]	gene	overlapping	0	27.977867	17.329489
Chr2:96905019-96912655	2	96905019	96912655	null				Not found	0	38.535435	23.805256
Chr2:96966250-96978225	2	96966250	96978225	PIKFYVE	ENSBTAG00000002177	phosphoinositide kinase, FYVE-type zinc finger containing [Source:VGNC Symbol;Acc:VGNC:32898]	gene	downstream	762	22.436007	32.51662
Chr2:97133663-97145642	2	97133663	97145642	PTH2R	ENSBTAG00000011992	parathyroid hormone 2 receptor [Source:VGNC Symbol;Acc:VGNC:33516]	gene	overlapping	0	17.896563	33.293198
Chr2:97310347-97321564	2	97310347	97321564	null				Not found	0	15.287296	28.683142
Chr2:97351839-97369775	2	97351839	97369775	null				Not found	0	15.141863	33.09425
Chr2:97503807-97521180	2	97503807	97521180	CRYGF	ENSBTAG00000046940	Gamma-crystallin F [Source:UniProtKB/Swiss- Prot;Acc:P23005]	gene	overlapping	0	20.636635	35.048923
Chr2:97663197-97682645	2	97663197	97682645	null				Not found	0	22.225826	34.614307
Chr2:97762152-97778278	2	97762152	97778278	null				Not found	0	31.536093	46.89051
Chr2:97808682-97828443	2	97808682	97828443	null				Not found	0	29.662415	38.550636
Chr2:98024753-98036941	2	98024753	98036941	UNC80	ENSBTAG00000015415	unc-80 homolog, NALCN channel complex subunit [Source:VGNC Symbol;Acc:VGNC:36676]	gene	overlapping	0	33.332256	22.546091
Chr2:98268608-98281793	2	98268608	98281793	ENSBTAG00000047806	ENSBTAG00000047806	ribulose-phosphate 3-epimerase [Source:RefSeq peptide;Acc:NP_001091548]	gene	overlapping	0	45.08665	27.639753
Chr2:98490552-98498173	2	98490552	98498173	ENSBTAG00000010722	ENSBTAG00000010722	No description	gene	overlapping	0	26.66389	21.016087
Chr2:98932802-98946953	2	98932802	98946953	null				Not found	0	27.045126	15.078538
Chr2:98962594-98980047	2	98962594	98980047	null				Not found	0	36.70756	22.903582
Chr2:99174841-99191398	2	99174841	99191398	null				Not found	0	21.129387	34.000103
Chr2:99209331-99230714	2	99209331	99230714	null				Not found	0	26.982635	39.937477
Chr2:99374090-99392108	2	99374090	99392108	null				Not found	0	20.408848	37.264717
Chr2:99478751-99499992	2	99478751	99499992	null				Not found	0	15.127057	28.298834
Chr2:99921839-99938364	2	99921839	99938364	ENSBTAG00000012647	ENSBTAG00000012647	No description	gene	overlapping	0	50.861286	32.94574
Chr2:100847086-100862261	2	100847086	100862261	null				Not found	0	48.31216	30.46263
Chr2:100916971-100934485	2	100916971	100934485	null				Not found	0	54.828465	40.21491
Chr2:101162862-101178549	2	101162862	101178549	null				Not found	0	18.383776	32.603825
Chr2:101178566-101190646	2	101178566	101190646	null				Not found	0	20.877563	30.867682
Chr2:101380633-101396085	2	101380633	101396085	null				Not found	0	20.627386	35.249653
Chr2:101827182-101846783	2	101827182	101846783	null				Not found	0	35.60395	16.84949
Chr2:101901534-101926277	2	101901534	101926277	ENSBTAG00000018549	ENSBTAG00000018549	No description	gene	overlapping	0	36.69808	23.922625
Chr2:102020581-102036353	2	102020581	102036353	null				Not found	0	39.404522	16.68815
Chr2:102036442-102051013	2	102036442	102051013	null				Not found	0	29.922506	19.241121
Chr2:102147294-102163787	2	102147294	102163787	null				Not found	0	31.52769	47.56682
Chr2:102286300-102301446	2	102286300	102301446	null				Not found	0	42.855232	27.547987
Chr2:102426231-102442432	2	102426231	102442432	null				Not found	0	35.587017	52.092514
Chr2:103038233-103053598	2	103038233	103053598	VWC2L	ENSBTAG00000018552	von Willebrand factor C domain containing protein 2 like [Source:VGNC Symbol;Acc:VGNC:36858]	gene	overlapping	0	48.41462	35.1434
Chr2:103106805-103122623	2	103106805	103122623	VWC2L	ENSBTAG00000018552	von Willebrand factor C domain containing protein 2 like [Source:VGNC Symbol;Acc:VGNC:36858]	gene	overlapping	0	41.69363	29.28458
Chr2:103174318-103189526	2	103174318	103189526	null				Not found	0	38.48284	55.37989
Chr2:103296153-103309561	2	103296153	103309561	BARD1	ENSBTAG00000033690	BRCA1 associated RING domain 1 [Source:VGNC Symbol;Acc:VGNC:26420]	gene	overlapping	0	54.0822	38.1068
Chr2:103405948-103422718	2	103405948	103422718	null				Not found	0	42.81018	29.220097
Chr2:103473507-103490882	2	103473507	103490882	null				Not found	0	40.123173	22.820414
Chr2:103756293-103768829	2	103756293	103768829	null				Not found	0	20.413912	37.959373
Chr2:103825728-103841487	2	103825728	103841487	null				Not found	0	10.839161	26.079082
Chr2:103983617-104001993	2	103983617	104001993	null				Not found	0	18.933636	31.523466
Chr2:104002086-104016060	2	104002086	104016060	null				Not found	0	12.423582	30.441277
Chr2:104027201-104042654	2	104027201	104042654	null				Not found	0	19.611979	19.264141
Chr2:104222129-104238889	2	104222129	104238889	null				Not found	0	9.248235	18.763763
Chr2:104253041-104265723	2	104253041	104265723	null				Not found	0	6.0341516	23.52516
Chr2:104265815-104278566	2	104265815	104278566	null				Not found	0	12.934035	23.624224
Chr2:104350585-104365988	2	104350585	104365988	null				Not found	0	12.5196085	25.218384
Chr2:104545315-104551566	2	104545315	104551566	MREG	ENSBTAG00000013215	melanoregulin [Source:VGNC Symbol;Acc:VGNC:31601]	gene	overlapping	0	21.40398	6.6146398
Chr2:104820880-104824822	2	104820880	104824822	null				Not found	0	16.986286	37.381798
Chr2:104868255-104871775	2	104868255	104871775	null				Not found	0	4.8572645	16.95308
Chr2:104871790-104876405	2	104871790	104876405	null				Not found	0	10.016815	28.320173
Chr2:104876418-104879377	2	104876418	104879377	null				Not found	0	5.3646183	24.547895
Chr2:104882148-104885526	2	104882148	104885526	null				Not found	0	1.7936946	21.060398
Chr2:104915724-104919678	2	104915724	104919678	null				Not found	0	45.564045	63.419987
Chr2:104931927-104934085	2	104931927	104934085	null				Not found	0	21.514215	37.25469
Chr2:104992831-104996206	2	104992831	104996206	null				Not found	0	17.399733	24.837698
Chr2:104996218-104998795	2	104996218	104998795	null				Not found	0	16.898914	35.047966
Chr2:105001583-105004754	2	105001583	105004754	null				Not found	0	5.8802557	13.878362
Chr2:105046424-105062290	2	105046424	105062290	null				Not found	0	33.760452	23.234951
Chr2:105375160-105381026	2	105375160	105381026	ENSBTAG00000048210	ENSBTAG00000048210	No description	gene	overlapping	0	33.219597	25.420832
Chr2:105386156-105394341	2	105386156	105394341	IGFBP5	ENSBTAG00000007062	insulin like growth factor binding protein 5 [Source:VGNC Symbol;Acc:VGNC:30087]	gene	overlapping	0	24.658033	12.450055
Chr2:105521186-105533558	2	105521186	105533558	null				Not found	0	31.898428	20.098564
Chr2:105926070-105939904	2	105926070	105939904	null				Not found	0	22.82941	26.454338
Chr2:106146675-106162693	2	106146675	106162693	null				Not found	0	15.112471	33.683884
Chr2:106181142-106199596	2	106181142	106199596	null				Not found	0	13.685105	30.740248
Chr2:106488325-106495452	2	106488325	106495452	null				Not found	0	52.250187	32.100197
Chr2:106620485-106625993	2	106620485	106625993	TNS1	ENSBTAG00000002485	tensin 1 [Source:VGNC Symbol;Acc:VGNC:36207]	gene	upstream	1013	32.44349	15.107287
Chr2:106626002-106629855	2	106626002	106629855	TNS1	ENSBTAG00000002485	tensin 1 [Source:VGNC Symbol;Acc:VGNC:36207]	gene	overlapping	0	34.176205	13.95422
Chr2:106629870-106636343	2	106629870	106636343	TNS1	ENSBTAG00000002485	tensin 1 [Source:VGNC Symbol;Acc:VGNC:36207]	gene	overlapping	0	32.2687	14.834946
Chr2:106636457-106642065	2	106636457	106642065	TNS1	ENSBTAG00000002485	tensin 1 [Source:VGNC Symbol;Acc:VGNC:36207]	gene	overlapping	0	34.34847	16.141136
Chr2:106642084-106647201	2	106642084	106647201	TNS1	ENSBTAG00000002485	tensin 1 [Source:VGNC Symbol;Acc:VGNC:36207]	gene	overlapping	0	41.228237	19.50834
Chr2:106647240-106653426	2	106647240	106653426	TNS1	ENSBTAG00000002485	tensin 1 [Source:VGNC Symbol;Acc:VGNC:36207]	gene	overlapping	0	34.025486	20.082811
Chr2:106653451-106660069	2	106653451	106660069	TNS1	ENSBTAG00000002485	tensin 1 [Source:VGNC Symbol;Acc:VGNC:36207]	gene	overlapping	0	30.54605	16.238298
Chr2:106660071-106665424	2	106660071	106665424	TNS1	ENSBTAG00000002485	tensin 1 [Source:VGNC Symbol;Acc:VGNC:36207]	gene	overlapping	0	35.241558	11.080905
Chr2:106665429-106674884	2	106665429	106674884	TNS1	ENSBTAG00000002485	tensin 1 [Source:VGNC Symbol;Acc:VGNC:36207]	gene	overlapping	0	42.006653	26.350073
Chr2:106674982-106679127	2	106674982	106679127	TNS1	ENSBTAG00000002485	tensin 1 [Source:VGNC Symbol;Acc:VGNC:36207]	gene	overlapping	0	37.96417	25.971184
Chr2:106679245-106684132	2	106679245	106684132	TNS1	ENSBTAG00000002485	tensin 1 [Source:VGNC Symbol;Acc:VGNC:36207]	gene	overlapping	0	32.88476	13.422594
Chr2:106684146-106690524	2	106684146	106690524	TNS1	ENSBTAG00000002485	tensin 1 [Source:VGNC Symbol;Acc:VGNC:36207]	gene	overlapping	0	25.829473	12.557465
[truncated: 23,719 more rows]

## Sheet: REPROD INV_F_M
	From 93 factors related with reproduction, 21 meiotic cell cycle, 51 gamete generation (23 male gamete)
	reproduction (GO:0000003)	ENSBTAG00000012278	Myotubularin related protein 12;MTMR12;ortholog	MYOTUBULARIN-RELATED PROTEIN 12 (PTHR10807:SF37)	phosphatase(PC00181)
	reproduction (GO:0000003)	ENSBTAG00000007303	Double-strand-break repair protein rad21 homolog;RAD21;ortholog	DOUBLE-STRAND-BREAK REPAIR PROTEIN RAD21 HOMOLOG (PTHR12585:SF20)
	reproduction (GO:0000003)	ENSBTAG00000001735	ADAM metallopeptidase domain 11;ADAM11;ortholog	DISINTEGRIN AND METALLOPROTEINASE DOMAIN-CONTAINING PROTEIN 11 (PTHR11905:SF114)	metalloprotease(PC00153)
	reproduction (GO:0000003)	ENSBTAG00000035705	Myotubularin related protein 8;MTMR8;ortholog	MYOTUBULARIN-RELATED PROTEIN 8 (PTHR10807:SF36)	phosphatase(PC00181)
	reproduction (GO:0000003)	ENSBTAG00000004563	Uncharacterized protein LOC618701;LOC100852179;ortholog	MELANOMA-ASSOCIATED ANTIGEN B2 (PTHR11736:SF22)	cell adhesion molecule(PC00069)
	reproduction (GO:0000003)	ENSBTAG00000038751	MAGE family member B18;MAGEB18;ortholog	MELANOMA-ASSOCIATED ANTIGEN B18 (PTHR11736:SF23)	cell adhesion molecule(PC00069)
	reproduction (GO:0000003)	ENSBTAG00000006903	Uncharacterized protein;LOC789317;ortholog	DISINTEGRIN AND METALLOPROTEINASE DOMAIN-CONTAINING PROTEIN 30 (PTHR11905:SF148)	metalloprotease(PC00153)
	reproduction (GO:0000003)	ENSBTAG00000001424	MutS homolog 6;MSH6;ortholog	DNA MISMATCH REPAIR PROTEIN MSH6 (PTHR11361:SF34)	DNA binding protein(PC00009)
	reproduction (GO:0000003)	ENSBTAG00000019694	ADAM metallopeptidase domain 23;ADAM23;ortholog	DISINTEGRIN AND METALLOPROTEINASE DOMAIN-CONTAINING PROTEIN 23 (PTHR11905:SF13)	metalloprotease(PC00153)
	reproduction (GO:0000003)	ENSBTAG00000012265	von Willebrand factor;VWF;ortholog	VON WILLEBRAND FACTOR (PTHR11339:SF361)	protease inhibitor(PC00191)
	reproduction (GO:0000003)	ENSBTAG00000046027	Uncharacterized protein;LOC786638;ortholog	MELANOMA-ASSOCIATED ANTIGEN B3 (PTHR11736:SF53)	cell adhesion molecule(PC00069)
	reproduction (GO:0000003)	ENSBTAG00000012748	MAGE family member A10;MAGEA10;ortholog	SUBFAMILY NOT NAMED (PTHR11736:SF138)	cell adhesion molecule(PC00069)
	reproduction (GO:0000003)	ENSBTAG00000011904	Host cell factor C1;HCFC1;ortholog	HOST CELL FACTOR 1 (PTHR46003:SF3)
	reproduction (GO:0000003)	ENSBTAG00000003715	ADAM metallopeptidase domain 21;ADAM21;ortholog	DISINTEGRIN AND METALLOPROTEINASE DOMAIN-CONTAINING PROTEIN 21 (PTHR11905:SF116)	metalloprotease(PC00153)
	reproduction (GO:0000003)	ENSBTAG00000039485	Meiosis specific with coiled-coil domain;MEIOC;ortholog	MEIOSIS-SPECIFIC COILED-COIL DOMAIN-CONTAINING PROTEIN MEIOC (PTHR33861:SF3)
	reproduction (GO:0000003)	ENSBTAG00000005479	Hepatic triacylglycerol lipase;LIPC;ortholog	HEPATIC TRIACYLGLYCEROL LIPASE (PTHR11610:SF2)	esterase(PC00097);lipase(PC00143);storage protein(PC00210)
	reproduction (GO:0000003)	ENSBTAG00000003561	Serine/threonine kinase 35;STK35;ortholog	SERINE/THREONINE-PROTEIN KINASE 35 (PTHR11042:SF59)	non-receptor serine/threonine protein kinase(PC00167)
	reproduction (GO:0000003)	ENSBTAG00000012444	ADAM metallopeptidase domain 12;ADAM12;ortholog	DISINTEGRIN AND METALLOPROTEINASE DOMAIN-CONTAINING PROTEIN 12 (PTHR11905:SF112)	metalloprotease(PC00153)
	reproduction (GO:0000003)	ENSBTAG00000038595	MAGEB16 protein;MAGEB16;ortholog	SUBFAMILY NOT NAMED (PTHR11736:SF145)	cell adhesion molecule(PC00069)
	reproduction (GO:0000003)	ENSBTAG00000045853	Uncharacterized protein;unassigned;ortholog	MELANOMA-ASSOCIATED ANTIGEN 10 (PTHR11736:SF81)	cell adhesion molecule(PC00069)
	reproduction (GO:0000003)	ENSBTAG00000005363	Gametogenetin;GGN;ortholog	GAMETOGENETIN (PTHR47742:SF1)
	reproduction (GO:0000003)	ENSBTAG00000009711	Replication protein A subunit;RPA1;ortholog	REPLICATION PROTEIN A 70 KDA DNA-BINDING SUBUNIT (PTHR23273:SF4)	DNA binding protein(PC00009)
	reproduction (GO:0000003)	ENSBTAG00000003432	Zonadhesin (gene/pseudogene);ZAN;ortholog	ZONADHESIN (PTHR11339:SF374)	protease inhibitor(PC00191)
	reproduction (GO:0000003)	ENSBTAG00000010372	Myotubularin related protein 7;MTMR7;ortholog	MYOTUBULARIN-RELATED PROTEIN 7 (PTHR10807:SF35)	phosphatase(PC00181)
	reproduction (GO:0000003)	ENSBTAG00000047457	Uncharacterized protein;unassigned;ortholog	MAGE FAMILY MEMBER B6B (PTHR11736:SF67)	cell adhesion molecule(PC00069)
	reproduction (GO:0000003)	ENSBTAG00000037469	Uncharacterized protein;LOC107132083;ortholog	MAGE FAMILY MEMBER B6B (PTHR11736:SF67)	cell adhesion molecule(PC00069)
	reproduction (GO:0000003)	ENSBTAG00000023146	ADAM metallopeptidase domain 32;ADAM32;ortholog	DISINTEGRIN AND METALLOPROTEINASE DOMAIN-CONTAINING PROTEIN 32 (PTHR11905:SF24)	metalloprotease(PC00153)
	reproduction (GO:0000003)	ENSBTAG00000003128	Spermatogenesis-associated protein 6;SPATA6;ortholog	SPERMATOGENESIS-ASSOCIATED PROTEIN 6 (PTHR16435:SF3)
	reproduction (GO:0000003)	ENSBTAG00000014714	Gamma-tubulin complex component;TUBGCP5;ortholog	GAMMA-TUBULIN COMPLEX COMPONENT 5 (PTHR19302:SF33)	non-motor microtubule binding protein(PC00166)
	reproduction (GO:0000003)	ENSBTAG00000016550	Protein maelstrom homolog;MAEL;ortholog	PROTEIN MAELSTROM HOMOLOG (PTHR21358:SF4)
	reproduction (GO:0000003)	ENSBTAG00000045706	Uncharacterized protein;unassigned;ortholog	MELANOMA-ASSOCIATED ANTIGEN 10 (PTHR11736:SF81)	cell adhesion molecule(PC00069)
	reproduction (GO:0000003)	ENSBTAG00000048077	Uncharacterized protein;MAGED4B;ortholog	MELANOMA-ASSOCIATED ANTIGEN D4 (PTHR11736:SF37)	cell adhesion molecule(PC00069)
	reproduction (GO:0000003)	ENSBTAG00000015526	Piwi like RNA-mediated gene silencing 3;PIWIL3;ortholog	PIWI-LIKE PROTEIN 3 (PTHR22891:SF41)
	reproduction (GO:0000003)	ENSBTAG00000019021	Transient receptor potential cation channel subfamily C member 3;TRPC3;ortholog	SHORT TRANSIENT RECEPTOR POTENTIAL CHANNEL 3 (PTHR10117:SF8)	ion channel(PC00133)
	reproduction (GO:0000003)	ENSBTAG00000002181	KH RNA binding domain containing, signal transduction associated 3;KHDRBS3;ortholog	KH DOMAIN-CONTAINING, RNA-BINDING, SIGNAL TRANSDUCTION-ASSOCIATED PROTEIN 3 (PTHR11208:SF29)	mRNA splicing factor(PC00148);transcription cofactor(PC00217)
	reproduction (GO:0000003)	ENSBTAG00000011252	Uncharacterized protein;RAD50;ortholog	DNA REPAIR PROTEIN RAD50 (PTHR18867:SF12)
	reproduction (GO:0000003)	ENSBTAG00000016113	Epididymal sperm binding protein 1;ELSPBP1;ortholog	EPIDIDYMAL SPERM-BINDING PROTEIN 1 (PTHR22918:SF8)
	reproduction (GO:0000003)	ENSBTAG00000014138	Myotubularin;MTM1;ortholog	MYOTUBULARIN (PTHR10807:SF69)	phosphatase(PC00181)
	reproduction (GO:0000003)	ENSBTAG00000004593	DNA topoisomerase 2;TOP2B;ortholog	DNA TOPOISOMERASE 2-BETA (PTHR10169:SF36)
	reproduction (GO:0000003)	ENSBTAG00000005481	Disintegrin and metalloproteinase domain-containing protein 10;ADAM10;ortholog	DISINTEGRIN AND METALLOPROTEINASE DOMAIN-CONTAINING PROTEIN 10 (PTHR45702:SF4)
	reproduction (GO:0000003)	ENSBTAG00000016891	T-complex 11;TCP11;ortholog	T-COMPLEX PROTEIN 11 HOMOLOG (PTHR12832:SF14)	receptor(PC00197)
	reproduction (GO:0000003)	ENSBTAG00000001030	Myotubularin related protein 3;MTMR3;ortholog	MYOTUBULARIN-RELATED PROTEIN 3 (PTHR10807:SF66)	phosphatase(PC00181)
	reproduction (GO:0000003)	ENSBTAG00000048092	Uncharacterized protein;LOC524499;ortholog	MAGE FAMILY MEMBER B6B (PTHR11736:SF67)	cell adhesion molecule(PC00069)
	reproduction (GO:0000003)	ENSBTAG00000023434	Seminal plasma protein PDC-109;unassigned;ortholog	SUBFAMILY NOT NAMED (PTHR22918:SF11)
	reproduction (GO:0000003)	ENSBTAG00000002260	Non-SMC condensin II complex subunit D3;NCAPD3;ortholog	CONDENSIN-2 COMPLEX SUBUNIT D3 (PTHR14222:SF1)	nucleic acid binding(PC00171)
	reproduction (GO:0000003)	ENSBTAG00000046171	Uncharacterized protein;LOC618364;ortholog	MAGE FAMILY MEMBER B6B (PTHR11736:SF67)	cell adhesion molecule(PC00069)
	reproduction (GO:0000003)	ENSBTAG00000027118	Potassium calcium-activated channel subfamily U member 1;KCNU1;ortholog	POTASSIUM CHANNEL SUBFAMILY U MEMBER 1 (PTHR10027:SF23)
	reproduction (GO:0000003)	ENSBTAG00000037932	Uncharacterized protein;LOC615247;ortholog	A DISINTEGRIN AND METALLOPEPTIDASE DOMAIN 4-RELATED (PTHR11905:SF167)	metalloprotease(PC00153)
	reproduction (GO:0000003)	ENSBTAG00000038377	ADAM metallopeptidase domain 20;ADAM20;ortholog	DISINTEGRIN AND METALLOPROTEINASE DOMAIN-CONTAINING PROTEIN 20 (PTHR11905:SF232)	metalloprotease(PC00153)
	reproduction (GO:0000003)	ENSBTAG00000039090	MAGE family member H1;MAGEH1;ortholog	MELANOMA-ASSOCIATED ANTIGEN H1 (PTHR11736:SF8)	cell adhesion molecule(PC00069)
	reproduction (GO:0000003)	ENSBTAG00000014730	Condensin complex subunit 1;NCAPD2;ortholog	CONDENSIN COMPLEX SUBUNIT 1 (PTHR14222:SF2)	nucleic acid binding(PC00171)
	reproduction (GO:0000003)	ENSBTAG00000046900	Uncharacterized protein;GGT1;ortholog	GLUTATHIONE HYDROLASE 1 PROENZYME-RELATED (PTHR11686:SF56)	acyltransferase(PC00042);protease(PC00190)
	reproduction (GO:0000003)	ENSBTAG00000032896	Uncharacterized protein;MAGEB1;ortholog	SUBFAMILY NOT NAMED (PTHR11736:SF149)	cell adhesion molecule(PC00069)
	reproduction (GO:0000003)	ENSBTAG00000010866	BMP binding endothelial regulator;BMPER;ortholog	BMP-BINDING ENDOTHELIAL REGULATOR PROTEIN (PTHR11339:SF272)	protease inhibitor(PC00191)
	reproduction (GO:0000003)	ENSBTAG00000003116	Myotubularin related protein 6;MTMR6;ortholog	MYOTUBULARIN-RELATED PROTEIN 6 (PTHR10807:SF34)	phosphatase(PC00181)
	reproduction (GO:0000003)	ENSBTAG00000004830	ADAM metallopeptidase domain 18;ADAM18;ortholog	DISINTEGRIN AND METALLOPROTEINASE DOMAIN-CONTAINING PROTEIN 18 (PTHR11905:SF158)	metalloprotease(PC00153)
	reproduction (GO:0000003)	ENSBTAG00000046696	Uncharacterized protein;unassigned;ortholog	SECURIN (PTHR10418:SF2)
	reproduction (GO:0000003)	ENSBTAG00000019469	Sperm acrosome membrane-associated protein 1;SPACA1;ortholog	SPERM ACROSOME MEMBRANE-ASSOCIATED PROTEIN 1 (PTHR47223:SF1)
	reproduction (GO:0000003)	ENSBTAG00000004509	BTB (POZ) domain containing 12;SLX4;ortholog	STRUCTURE-SPECIFIC ENDONUCLEASE SUBUNIT SLX4 (PTHR21541:SF3)
	reproduction (GO:0000003)	ENSBTAG00000046520	Uncharacterized protein;unassigned;ortholog	TRANSCRIPTION FACTOR-LIKE 5 PROTEIN (PTHR15402:SF2)
	reproduction (GO:0000003)	ENSBTAG00000014910	Piwi like RNA-mediated gene silencing 4;PIWIL4;ortholog	PIWI-LIKE PROTEIN 4 (PTHR22891:SF43)
	reproduction (GO:0000003)	ENSBTAG00000019954	Monoacylglycerol lipase ABHD2;ABHD2;ortholog	MONOACYLGLYCEROL LIPASE ABHD2 (PTHR10794:SF45)	serine protease(PC00203)
	reproduction (GO:0000003)	ENSBTAG00000021181	BUB1 mitotic checkpoint serine/threonine kinase;BUB1;ortholog	MITOTIC CHECKPOINT SERINE/THREONINE-PROTEIN KINASE BUB1 (PTHR14030:SF8)
	reproduction (GO:0000003)	ENSBTAG00000001376	RAD21 cohesin complex component like 1;RAD21L1;ortholog	DOUBLE-STRAND-BREAK REPAIR PROTEIN RAD21-LIKE PROTEIN 1 (PTHR12585:SF19)
	reproduction (GO:0000003)	ENSBTAG00000007684	MutS homolog 3;MSH3;ortholog	DNA MISMATCH REPAIR PROTEIN MSH3 (PTHR11361:SF122)	DNA binding protein(PC00009)
	reproduction (GO:0000003)	ENSBTAG00000047222	Melanoma-associated antigen 10-like;LOC618806;ortholog	MELANOMA-ASSOCIATED ANTIGEN 10 (PTHR11736:SF81)	cell adhesion molecule(PC00069)
	reproduction (GO:0000003)	ENSBTAG00000033894	Uncharacterized protein;unassigned;ortholog	SUBFAMILY NOT NAMED (PTHR11736:SF147)	cell adhesion molecule(PC00069)
	reproduction (GO:0000003)	ENSBTAG00000025755	Ring finger protein 212B;RNF212B;ortholog	RING FINGER PROTEIN 212B (PTHR22663:SF19)
	reproduction (GO:0000003)	ENSBTAG00000014479	Gamma-tubulin complex component;TUBGCP4;ortholog	GAMMA-TUBULIN COMPLEX COMPONENT 4 (PTHR19302:SF27)	non-motor microtubule binding protein(PC00166)
	reproduction (GO:0000003)	ENSBTAG00000036058	LOC787822 protein;LOC787822;ortholog	MELANOMA-ASSOCIATED ANTIGEN 10 (PTHR11736:SF81)	cell adhesion molecule(PC00069)
	reproduction (GO:0000003)	ENSBTAG00000002822	Cyclic nucleotide binding domain containing 2;CNBD2;ortholog	CYCLIC NUCLEOTIDE-BINDING DOMAIN-CONTAINING PROTEIN 2 (PTHR23011:SF35)
	reproduction (GO:0000003)	ENSBTAG00000047665	Uncharacterized protein;unassigned;ortholog	MAGE FAMILY MEMBER B6B (PTHR11736:SF67)	cell adhesion molecule(PC00069)
	reproduction (GO:0000003)	ENSBTAG00000019690	Triacylglycerol lipase;PNLIPRP3;ortholog	PANCREATIC LIPASE-RELATED PROTEIN 3 (PTHR11610:SF100)	esterase(PC00097);lipase(PC00143);storage protein(PC00210)
	reproduction (GO:0000003)	ENSBTAG00000006395	Gamma-tubulin complex component;TUBGCP2;ortholog	GAMMA-TUBULIN COMPLEX COMPONENT 2 (PTHR19302:SF13)	non-motor microtubule binding protein(PC00166)
	reproduction (GO:0000003)	ENSBTAG00000043990	KH RNA binding domain containing, signal transduction associated 2;KHDRBS2;ortholog	KH DOMAIN-CONTAINING, RNA-BINDING, SIGNAL TRANSDUCTION-ASSOCIATED PROTEIN 2 (PTHR11208:SF34)	mRNA splicing factor(PC00148);transcription cofactor(PC00217)
	reproduction (GO:0000003)	ENSBTAG00000014422	Myotubularin related protein 10;MTMR10;ortholog	MYOTUBULARIN-RELATED PROTEIN 10 (PTHR10807:SF39)	phosphatase(PC00181)
	reproduction (GO:0000003)	ENSBTAG00000035745	Uncharacterized protein;MAGEB4;ortholog	MELANOMA-ASSOCIATED ANTIGEN B2 (PTHR11736:SF22)	cell adhesion molecule(PC00069)
	reproduction (GO:0000003)	ENSBTAG00000009657	Myotubularin related protein 1;MTMR1;ortholog	MYOTUBULARIN-RELATED PROTEIN 1 (PTHR10807:SF40)	phosphatase(PC00181)
	reproduction (GO:0000003)	ENSBTAG00000012607	Condensin-2 complex subunit H2;NCAPH2;ortholog	CONDENSIN-2 COMPLEX SUBUNIT H2 (PTHR14324:SF3)
	reproduction (GO:0000003)	ENSBTAG00000011336	Otogelin like;OTOGL;ortholog	OTOGELIN-LIKE PROTEIN (PTHR11339:SF225)	protease inhibitor(PC00191)
	reproduction (GO:0000003)	ENSBTAG00000005261	Uncharacterized protein;unassigned;ortholog	IGGFC-BINDING PROTEIN (PTHR11339:SF244)	protease inhibitor(PC00191)
	reproduction (GO:0000003)	ENSBTAG00000036060	Uncharacterized protein;LOC520317;ortholog	MELANOMA-ASSOCIATED ANTIGEN 10 (PTHR11736:SF81)	cell adhesion molecule(PC00069)
	reproduction (GO:0000003)	ENSBTAG00000017455	ADAM metallopeptidase domain 9;ADAM9;ortholog	DISINTEGRIN AND METALLOPROTEINASE DOMAIN-CONTAINING PROTEIN 9 (PTHR11905:SF136)	metalloprotease(PC00153)
	reproduction (GO:0000003)	ENSBTAG00000009586	M-phase inducer phosphatase 1;CDC25A;ortholog	M-PHASE INDUCER PHOSPHATASE 1 (PTHR10828:SF46)	protein phosphatase(PC00195)
	reproduction (GO:0000003)	ENSBTAG00000047581	Uncharacterized protein;unassigned;ortholog	MAGE FAMILY MEMBER B6B (PTHR11736:SF67)	cell adhesion molecule(PC00069)
	reproduction (GO:0000003)	ENSBTAG00000011593	QKI, KH domain containing RNA binding;QKI;ortholog	SUBFAMILY NOT NAMED (PTHR11208:SF93)	mRNA splicing factor(PC00148);transcription cofactor(PC00217)
	reproduction (GO:0000003)	ENSBTAG00000018840	Uncharacterized protein;unassigned;ortholog	A DISINTEGRIN AND METALLOPEPTIDASE DOMAIN 6-RELATED (PTHR11905:SF140)	metalloprotease(PC00153)
	reproduction (GO:0000003)	ENSBTAG00000038512	LOC617574 protein;LOC617574;ortholog	LIPASE MEMBER I (PTHR11610:SF103)	esterase(PC00097);lipase(PC00143);storage protein(PC00210)
	reproduction (GO:0000003)	ENSBTAG00000023832	ADAM metallopeptidase domain 8;ADAM8;ortholog	DISINTEGRIN AND METALLOPROTEINASE DOMAIN-CONTAINING PROTEIN 8 (PTHR11905:SF20)	metalloprotease(PC00153)
	reproduction (GO:0000003)	ENSBTAG00000034064	Melanoma antigen family B-like;MGC133764;ortholog	MELANOMA-ASSOCIATED ANTIGEN B2 (PTHR11736:SF22)	cell adhesion molecule(PC00069)
	reproduction (GO:0000003)	ENSBTAG00000000281	Meiotic nuclear division protein 1 homolog;MND1;ortholog	MEIOTIC NUCLEAR DIVISION PROTEIN 1 HOMOLOG (PTHR31398:SF0)
	reproduction (GO:0000003)	ENSBTAG00000008542	SCO-spondin;SSPO;ortholog	SCO-SPONDIN (PTHR11339:SF358)	protease inhibitor(PC00191)
	reproduction (GO:0000003)	ENSBTAG00000008274	Uncharacterized protein;unassigned;ortholog	MUCIN-5B (PTHR11339:SF269)	protease inhibitor(PC00191)
	developmental process (GO:0032502)	ENSBTAG00000025522	Unc-13 homolog C;UNC13C;ortholog	PROTEIN UNC-13 HOMOLOG C (PTHR10480:SF2)
	developmental process (GO:0032502)	ENSBTAG00000010347	Ezrin;EZR;ortholog	EZRIN (PTHR23281:SF13)	actin family cytoskeletal protein(PC00041)
	developmental process (GO:0032502)	ENSBTAG00000001941	SEMA4D protein;SEMA4D;ortholog	SEMAPHORIN-4D (PTHR11036:SF18)	membrane-bound signaling molecule(PC00152)
	developmental process (GO:0032502)	ENSBTAG00000011412	Laminin subunit beta 1;LAMB1;ortholog	LAMININ SUBUNIT BETA-1 (PTHR10574:SF233)	extracellular matrix linker protein(PC00101);protease inhibitor(PC00191);receptor(PC00197)
	developmental process (GO:0032502)	ENSBTAG00000030180	SH3 and multiple ankyrin repeat domains 3;SHANK3;ortholog	SH3 AND MULTIPLE ANKYRIN REPEAT DOMAINS PROTEIN 3 (PTHR24135:SF4)
	developmental process (GO:0032502)	ENSBTAG00000003089	Rhophilin-2;RHPN2;ortholog	RHOPHILIN-2-RELATED (PTHR23031:SF5)	G-protein modulator(PC00022)
	developmental process (GO:0032502)	ENSBTAG00000000146	FERM, ARH/RhoGEF and pleckstrin domain protein 1;FARP1;ortholog	FERM, ARHGEF AND PLECKSTRIN DOMAIN-CONTAINING PROTEIN 1 (PTHR45858:SF2)
	developmental process (GO:0032502)	ENSBTAG00000004212	Uncharacterized protein;unassigned;ortholog	GENE 498-RELATED (PTHR11937:SF150)	actin and actin related protein(PC00039)
	developmental process (GO:0032502)	ENSBTAG00000003418	Moesin;MSN;ortholog	MOESIN (PTHR23281:SF26)	actin family cytoskeletal protein(PC00041)
	developmental process (GO:0032502)	ENSBTAG00000010229	Laminin subunit alpha 2;LAMA2;ortholog	LAMININ SUBUNIT ALPHA-2 (PTHR10574:SF291)	extracellular matrix linker protein(PC00101);protease inhibitor(PC00191);receptor(PC00197)
	developmental process (GO:0032502)	ENSBTAG00000001735	ADAM metallopeptidase domain 11;ADAM11;ortholog	DISINTEGRIN AND METALLOPROTEINASE DOMAIN-CONTAINING PROTEIN 11 (PTHR11905:SF114)	metalloprotease(PC00153)
	developmental process (GO:0032502)	ENSBTAG00000006084	PINK1 protein;PINK1;ortholog	SERINE/THREONINE-PROTEIN KINASE PINK1, MITOCHONDRIAL (PTHR22972:SF7)	serine/threonine protein kinase receptor(PC00205)
	developmental process (GO:0032502)	ENSBTAG00000006800	Fibroblast growth factor;FGF6;ortholog	FIBROBLAST GROWTH FACTOR 6 (PTHR11486:SF25)	growth factor(PC00112)
	developmental process (GO:0032502)	ENSBTAG00000044001	LIM domain containing preferred translocation partner in lipoma;LPP;ortholog	LIPOMA-PREFERRED PARTNER (PTHR24207:SF0)	actin family cytoskeletal protein(PC00041);cell junction protein(PC00070);kinase modulator(PC00140)
	developmental process (GO:0032502)	ENSBTAG00000007014	Centrosomal protein 63;CEP63;ortholog	CENTROSOMAL PROTEIN OF 63 KDA (PTHR18875:SF7)	cytoskeletal protein(PC00085)
	developmental process (GO:0032502)	ENSBTAG00000021778	Selenoprotein N;SELENON;ortholog	SELENOPROTEIN N (PTHR16213:SF78)
	developmental process (GO:0032502)	ENSBTAG00000006903	Uncharacterized protein;LOC789317;ortholog	DISINTEGRIN AND METALLOPROTEINASE DOMAIN-CONTAINING PROTEIN 30 (PTHR11905:SF148)	metalloprotease(PC00153)
	developmental process (GO:0032502)	ENSBTAG00000013107	SH3 and multiple ankyrin repeat domains 1;SHANK1;ortholog	SH3 AND MULTIPLE ANKYRIN REPEAT DOMAINS PROTEIN 1 (PTHR24135:SF3)
	developmental process (GO:0032502)	ENSBTAG00000006989	Ssemaphorin 4F;SEMA4F;ortholog	SEMAPHORIN-4F (PTHR11036:SF72)	membrane-bound signaling molecule(PC00152)
	developmental process (GO:0032502)	ENSBTAG00000019694	ADAM metallopeptidase domain 23;ADAM23;ortholog	DISINTEGRIN AND METALLOPROTEINASE DOMAIN-CONTAINING PROTEIN 23 (PTHR11905:SF13)	metalloprotease(PC00153)
	developmental process (GO:0032502)	ENSBTAG00000008623	Fibroblast growth factor;FGF3;ortholog	FIBROBLAST GROWTH FACTOR 3 (PTHR11486:SF26)	growth factor(PC00112)
	developmental process (GO:0032502)	ENSBTAG00000015810	Placenta-expressed transcript 1 protein;PLET1;ortholog	PLACENTA-EXPRESSED TRANSCRIPT 1 PROTEIN (PTHR22527:SF2)
	developmental process (GO:0032502)	ENSBTAG00000011518	Retinoic acid receptor beta;RARB;ortholog	RETINOIC ACID RECEPTOR BETA (PTHR24082:SF286)	C4 zinc finger nuclear receptor(PC00169);nucleic acid binding(PC00171);receptor(PC00197)
	developmental process (GO:0032502)	ENSBTAG00000003715	ADAM metallopeptidase domain 21;ADAM21;ortholog	DISINTEGRIN AND METALLOPROTEINASE DOMAIN-CONTAINING PROTEIN 21 (PTHR11905:SF116)	metalloprotease(PC00153)
	developmental process (GO:0032502)	ENSBTAG00000017285	Fibroblast growth factor;FGF19;ortholog	FIBROBLAST GROWTH FACTOR 19 (PTHR11486:SF74)	growth factor(PC00112)
	developmental process (GO:0032502)	ENSBTAG00000017380	Myosin XVIIIA;MYO18A;ortholog	UNCONVENTIONAL MYOSIN-XVIIIA (PTHR45615:SF13)
	developmental process (GO:0032502)	ENSBTAG00000015398	Tight junction protein 1;TJP1;ortholog	TIGHT JUNCTION PROTEIN ZO-1 (PTHR13865:SF25)	tight junction(PC00214)
	developmental process (GO:0032502)	ENSBTAG00000021970	Eyes absent homolog;EYA4;ortholog	EYES ABSENT HOMOLOG 4 (PTHR10190:SF17)
	developmental process (GO:0032502)	ENSBTAG00000021527	Tyrosine-protein kinase receptor;IGF1R;ortholog	INSULIN-LIKE GROWTH FACTOR 1 RECEPTOR (PTHR24416:SF106)
	developmental process (GO:0032502)	ENSBTAG00000010534	Myosin phosphatase Rho-interacting protein;MPRIP;ortholog	MYOSIN PHOSPHATASE RHO-INTERACTING PROTEIN (PTHR17271:SF9)	G-protein modulator(PC00022);actin family cytoskeletal protein(PC00041)
	developmental process (GO:0032502)	ENSBTAG00000016456	CDC42 binding protein kinase beta;CDC42BPB;ortholog	SERINE/THREONINE-PROTEIN KINASE MRCK BETA (PTHR22988:SF34)	non-receptor serine/threonine protein kinase(PC00167)
	developmental process (GO:0032502)	ENSBTAG00000001085	FAM20A, golgi associated secretory pathway pseudokinase;FAM20A;ortholog	PSEUDOKINASE FAM20A (PTHR12450:SF12)
	developmental process (GO:0032502)	ENSBTAG00000015001	Ovo like zinc finger 3;OVOL3;ortholog	TRANSCRIPTION FACTOR OVO-LIKE PROTEIN 3-RELATED (PTHR10032:SF220)
	developmental process (GO:0032502)	ENSBTAG00000007867	Signal transducer and activator of transcription;STAT1;ortholog	SIGNAL TRANSDUCER AND ACTIVATOR OF TRANSCRIPTION 1-ALPHA/BETA (PTHR11801:SF18)	nucleic acid binding(PC00171);transcription factor(PC00218)
	developmental process (GO:0032502)	ENSBTAG00000010745	Thyroid hormone receptor, alpha;THRA;ortholog	THYROID HORMONE RECEPTOR ALPHA (PTHR24082:SF42)	C4 zinc finger nuclear receptor(PC00169);nucleic acid binding(PC00171);receptor(PC00197)
	developmental process (GO:0032502)	ENSBTAG00000012444	ADAM metallopeptidase domain 12;ADAM12;ortholog	DISINTEGRIN AND METALLOPROTEINASE DOMAIN-CONTAINING PROTEIN 12 (PTHR11905:SF112)	metalloprotease(PC00153)
	developmental process (GO:0032502)	ENSBTAG00000011770	Tight junction protein 2;TJP2;ortholog	TIGHT JUNCTION PROTEIN ZO-2 (PTHR13865:SF26)	tight junction(PC00214)
	developmental process (GO:0032502)	ENSBTAG00000000817	Synaptojanin 2;SYNJ2;ortholog	SYNAPTOJANIN-2 (PTHR11200:SF148)	phosphatase(PC00181)
	developmental process (GO:0032502)	ENSBTAG00000008723	Collagen and calcium binding EGF domains 1;CCBE1;ortholog	COLLAGEN AND CALCIUM-BINDING EGF DOMAIN-CONTAINING PROTEIN 1 (PTHR24034:SF76)	annexin(PC00050);calmodulin(PC00061);cell adhesion molecule(PC00069);extracellular matrix glycoprotein(PC00100);extracellular matrix structural protein(PC00103);signaling molecule(PC00207)
	developmental process (GO:0032502)	ENSBTAG00000008951	Alkaline phosphatase, tissue-nonspecific isozyme;ALPL;ortholog	ALKALINE PHOSPHATASE, TISSUE-NONSPECIFIC ISOZYME (PTHR11596:SF74)	phosphatase(PC00181)
	developmental process (GO:0032502)	ENSBTAG00000004582	Collagen type XX alpha 1 chain;COL20A1;ortholog	COLLAGEN ALPHA-1(XX) CHAIN (PTHR24020:SF39)	receptor(PC00197)
	developmental process (GO:0032502)	ENSBTAG00000011298	Eyes absent homolog;EYA1;ortholog	EYES ABSENT HOMOLOG 1 (PTHR10190:SF11)
	developmental process (GO:0032502)	ENSBTAG00000017846	Junctional adhesion molecule A;F11R;ortholog	JUNCTIONAL ADHESION MOLECULE A (PTHR45113:SF1)
	developmental process (GO:0032502)	ENSBTAG00000012500	Retinoic acid receptor alpha;RARA;ortholog	RETINOIC ACID RECEPTOR ALPHA (PTHR24082:SF115)	C4 zinc finger nuclear receptor(PC00169);nucleic acid binding(PC00171);receptor(PC00197)
	developmental process (GO:0032502)	ENSBTAG00000012656	Putative transcription factor Ovo-like 1;OVOL1;ortholog	TRANSCRIPTION FACTOR OVO-LIKE 1-RELATED (PTHR10032:SF217)
	developmental process (GO:0032502)	ENSBTAG00000004238	Transforming acidic coiled-coil containing protein 1;TACC1;ortholog	TRANSFORMING ACIDIC COILED-COIL-CONTAINING PROTEIN 1 (PTHR13924:SF12)
	developmental process (GO:0032502)	ENSBTAG00000004081	FAT atypical cadherin 3;FAT3;ortholog	PROTOCADHERIN FAT 3 (PTHR24026:SF49)
	developmental process (GO:0032502)	ENSBTAG00000008898	Gastrulation brain homeobox 2;GBX2;ortholog	HOMEOBOX PROTEIN GBX-2 (PTHR24334:SF3)	DNA binding protein(PC00009);homeodomain transcription factor(PC00119)
	developmental process (GO:0032502)	ENSBTAG00000023146	ADAM metallopeptidase domain 32;ADAM32;ortholog	DISINTEGRIN AND METALLOPROTEINASE DOMAIN-CONTAINING PROTEIN 32 (PTHR11905:SF24)	metalloprotease(PC00153)
	developmental process (GO:0032502)	ENSBTAG00000022635	Laminin subunit beta 2;LAMB2;ortholog	LAMININ SUBUNIT BETA-2 (PTHR10574:SF36)	extracellular matrix linker protein(PC00101);protease inhibitor(PC00191);receptor(PC00197)
	developmental process (GO:0032502)	ENSBTAG00000010050	Collagen type XVI alpha 1 chain;COL16A1;ortholog	COLLAGEN ALPHA-1(XVI) CHAIN (PTHR24023:SF372)
	developmental process (GO:0032502)	ENSBTAG00000039803	Myosin VIIB;MYO7B;ortholog	UNCONVENTIONAL MYOSIN-VIIB (PTHR13140:SF505)	G-protein modulator(PC00022);actin binding motor protein(PC00040);cell junction protein(PC00070)
	developmental process (GO:0032502)	ENSBTAG00000004046	Deltex E3 ubiquitin ligase 4;DTX4;ortholog	E3 UBIQUITIN-PROTEIN LIGASE DTX4 (PTHR12622:SF5)	ubiquitin-protein ligase(PC00234)
	developmental process (GO:0032502)	ENSBTAG00000021128	Adducin 1;ADD1;ortholog	ALPHA-ADDUCIN (PTHR10672:SF4)	non-motor actin binding protein(PC00165)
	developmental process (GO:0032502)	ENSBTAG00000024980	Vitrin;VIT;ortholog	VITRIN (PTHR24020:SF23)	receptor(PC00197)
	developmental process (GO:0032502)	ENSBTAG00000044046	Sarcoglycan delta;SGCD;ortholog	DELTA-SARCOGLYCAN (PTHR12939:SF6)	cytoskeletal protein(PC00085)
	developmental process (GO:0032502)	ENSBTAG00000012039	Phosphatase and actin regulator;PHACTR1;ortholog	PHOSPHATASE AND ACTIN REGULATOR 1 (PTHR12751:SF6)	phosphatase modulator(PC00184)
	developmental process (GO:0032502)	ENSBTAG00000000845	Olfactomedin 3;OLFM3;ortholog	NOELIN-3 (PTHR23192:SF36)	receptor(PC00197);structural protein(PC00211)
	developmental process (GO:0032502)	ENSBTAG00000006138	Semaphorin-3C;SEMA3C;ortholog	SEMAPHORIN-3C (PTHR11036:SF25)	membrane-bound signaling molecule(PC00152)
	developmental process (GO:0032502)	ENSBTAG00000004672	Radixin;RDX;ortholog	RADIXIN (PTHR23281:SF14)	actin family cytoskeletal protein(PC00041)
	developmental process (GO:0032502)	ENSBTAG00000019157	Leucine-rich repeat-containing protein 10;LRRC10;ortholog	LEUCINE-RICH REPEAT-CONTAINING PROTEIN 10 (PTHR16083:SF8)
	developmental process (GO:0032502)	ENSBTAG00000024394	Semaphorin 3D;SEMA3D;ortholog	SEMAPHORIN-3D (PTHR11036:SF36)	membrane-bound signaling molecule(PC00152)
	developmental process (GO:0032502)	ENSBTAG00000014030	FYVE, RhoGEF and PH domain containing 6;FGD6;ortholog	FYVE, RHOGEF AND PH DOMAIN-CONTAINING PROTEIN 6 (PTHR12673:SF12)	guanyl-nucleotide exchange factor(PC00113)
	developmental process (GO:0032502)	ENSBTAG00000017509	Myopalladin;MYPN;ortholog	MYOPALLADIN (PTHR13817:SF67)
	developmental process (GO:0032502)	ENSBTAG00000020056	Collagen alpha-1(XII) chain;COL12A1;ortholog	COLLAGEN ALPHA-1(XII) CHAIN (PTHR24020:SF17)	receptor(PC00197)
	developmental process (GO:0032502)	ENSBTAG00000014758	WNT inhibitory factor 1;WIF1;ortholog	WNT INHIBITORY FACTOR 1 (PTHR14949:SF32)	calcium-binding protein(PC00060)
	developmental process (GO:0032502)	ENSBTAG00000002630	Megakaryoblastic leukemia (translocation) 1;MKL1;ortholog	MKL/MYOCARDIN-LIKE PROTEIN 1 (PTHR22793:SF6)
	developmental process (GO:0032502)	ENSBTAG00000006789	FYVE, RhoGEF and PH domain containing 5;FGD5;ortholog	FYVE, RHOGEF AND PH DOMAIN-CONTAINING PROTEIN 5 (PTHR12673:SF13)	guanyl-nucleotide exchange factor(PC00113)
	developmental process (GO:0032502)	ENSBTAG00000004602	Homeobox protein;PITX1;ortholog	PITUITARY HOMEOBOX 1 (PTHR45882:SF1)
	developmental process (GO:0032502)	ENSBTAG00000005481	Disintegrin and metalloproteinase domain-containing protein 10;ADAM10;ortholog	DISINTEGRIN AND METALLOPROTEINASE DOMAIN-CONTAINING PROTEIN 10 (PTHR45702:SF4)
	developmental process (GO:0032502)	ENSBTAG00000021576	LMOD1 protein;LMOD1;ortholog	LEIOMODIN-1 (PTHR10901:SF5)	non-motor actin binding protein(PC00165)
	developmental process (GO:0032502)	ENSBTAG00000011966	Laminin subunit gamma 1;LAMC1;ortholog	LAMININ SUBUNIT GAMMA-1 (PTHR10574:SF270)	extracellular matrix linker protein(PC00101);protease inhibitor(PC00191);receptor(PC00197)
	developmental process (GO:0032502)	ENSBTAG00000009265	Nuclear receptor subfamily 5 group A member 2;NR5A2;ortholog	NUCLEAR RECEPTOR SUBFAMILY 5 GROUP A MEMBER 2 (PTHR24086:SF18)	C4 zinc finger nuclear receptor(PC00169)
	developmental process (GO:0032502)	ENSBTAG00000019269	Collagen type VI alpha 2 chain;COL6A2;ortholog	COLLAGEN ALPHA-2(VI) CHAIN (PTHR24020:SF29)	receptor(PC00197)
	developmental process (GO:0032502)	ENSBTAG00000019601	Uncharacterized protein;unassigned;ortholog	TROPOMODULIN-3 (PTHR10901:SF18)	non-motor actin binding protein(PC00165)
	developmental process (GO:0032502)	ENSBTAG00000012413	Fibroblast growth factor;FGF12;ortholog	FIBROBLAST GROWTH FACTOR 12 (PTHR11486:SF17)	growth factor(PC00112)
	developmental process (GO:0032502)	ENSBTAG00000015860	FGD1 protein;FGD1;ortholog	FYVE, RHOGEF AND PH DOMAIN-CONTAINING PROTEIN 1 (PTHR12673:SF79)	guanyl-nucleotide exchange factor(PC00113)
	developmental process (GO:0032502)	ENSBTAG00000006722	Fibroblast growth factor;FGF16;ortholog	FIBROBLAST GROWTH FACTOR 16 (PTHR11486:SF27)	growth factor(PC00112)
	developmental process (GO:0032502)	ENSBTAG00000008403	Rho-associated protein kinase;ROCK1;ortholog	RHO-ASSOCIATED PROTEIN KINASE 1 (PTHR22988:SF33)	non-receptor serine/threonine protein kinase(PC00167)
	developmental process (GO:0032502)	ENSBTAG00000043989	Eyes absent homolog;EYA3;ortholog	EYES ABSENT HOMOLOG 3 (PTHR10190:SF5)
	developmental process (GO:0032502)	ENSBTAG00000037932	Uncharacterized protein;LOC615247;ortholog	A DISINTEGRIN AND METALLOPEPTIDASE DOMAIN 4-RELATED (PTHR11905:SF167)	metalloprotease(PC00153)
	developmental process (GO:0032502)	ENSBTAG00000015080	Phosphatase and actin regulator;PHACTR3;ortholog	PHOSPHATASE AND ACTIN REGULATOR 3 (PTHR12751:SF7)	phosphatase modulator(PC00184)
	developmental process (GO:0032502)	ENSBTAG00000038377	ADAM metallopeptidase domain 20;ADAM20;ortholog	DISINTEGRIN AND METALLOPROTEINASE DOMAIN-CONTAINING PROTEIN 20 (PTHR11905:SF232)	metalloprotease(PC00153)
	developmental process (GO:0032502)	ENSBTAG00000004848	Olfactomedin like 2A;OLFML2A;ortholog	OLFACTOMEDIN-LIKE PROTEIN 2A (PTHR23192:SF29)	receptor(PC00197);structural protein(PC00211)
	developmental process (GO:0032502)	ENSBTAG00000016779	CAP-Gly domain containing linker protein 1;CLIP1;ortholog	CAP-GLY DOMAIN-CONTAINING LINKER PROTEIN 1 (PTHR18916:SF44)	chaperone(PC00072);non-motor microtubule binding protein(PC00166)
	developmental process (GO:0032502)	ENSBTAG00000033169	Laminin subunit beta 4;LAMB4;ortholog	LAMININ SUBUNIT BETA-4 (PTHR10574:SF279)	extracellular matrix linker protein(PC00101);protease inhibitor(PC00191);receptor(PC00197)
	developmental process (GO:0032502)	ENSBTAG00000018681	T brachyury transcription factor;TBXT;ortholog	BRACHYURY PROTEIN (PTHR11267:SF83)	Rel homology transcription factor(PC00252);nucleic acid binding(PC00171)
	developmental process (GO:0032502)	ENSBTAG00000003498	Protocadherin Fat 2 precursor;unassigned;ortholog	PROTOCADHERIN FAT 2 (PTHR24026:SF37)
	developmental process (GO:0032502)	ENSBTAG00000034147	Olfactomedin-like protein 2B;OLFML2B;ortholog	OLFACTOMEDIN-LIKE PROTEIN 2B (PTHR23192:SF37)	receptor(PC00197);structural protein(PC00211)
	developmental process (GO:0032502)	ENSBTAG00000000535	Pecanex homolog 2;PCNX2;ortholog	PECANEX-LIKE PROTEIN 2 (PTHR12372:SF5)
	developmental process (GO:0032502)	ENSBTAG00000004830	ADAM metallopeptidase domain 18;ADAM18;ortholog	DISINTEGRIN AND METALLOPROTEINASE DOMAIN-CONTAINING PROTEIN 18 (PTHR11905:SF158)	metalloprotease(PC00153)
	developmental process (GO:0032502)	ENSBTAG00000010786	Transforming acidic coiled-coil containing protein 2;TACC2;ortholog	TRANSFORMING ACIDIC COILED-COIL-CONTAINING PROTEIN 2 (PTHR13924:SF11)
	developmental process (GO:0032502)	ENSBTAG00000019469	Sperm acrosome membrane-associated protein 1;SPACA1;ortholog	SPERM ACROSOME MEMBRANE-ASSOCIATED PROTEIN 1 (PTHR47223:SF1)
	developmental process (GO:0032502)	ENSBTAG00000021920	Semaphorin 4C;SEMA4C;ortholog	SEMAPHORIN-4C (PTHR11036:SF16)	membrane-bound signaling molecule(PC00152)
	developmental process (GO:0032502)	ENSBTAG00000002813	GRB2-associated-binding protein 1;GAB1;ortholog	GRB2-ASSOCIATED-BINDING PROTEIN 1 (PTHR45960:SF5)	transmembrane receptor regulatory/adaptor protein(PC00226)
	developmental process (GO:0032502)	ENSBTAG00000004035	Sidekick cell adhesion molecule 1;SDK1;ortholog	PROTEIN SIDEKICK-1 (PTHR13817:SF55)
	developmental process (GO:0032502)	ENSBTAG00000020126	Unconventional myosin-X;MYO10;ortholog	SUBFAMILY NOT NAMED (PTHR13140:SF765)	G-protein modulator(PC00022);actin binding motor protein(PC00040);cell junction protein(PC00070)
	developmental process (GO:0032502)	ENSBTAG00000044050	XK-related protein;XKR4;ortholog	XK-RELATED PROTEIN 4 (PTHR16024:SF16)
	developmental process (GO:0032502)	ENSBTAG00000033190	PGM5 protein;PGM5;ortholog	PHOSPHOGLUCOMUTASE-LIKE PROTEIN 5 (PTHR22573:SF27)
	developmental process (GO:0032502)	ENSBTAG00000006451	Neuromodulin;GAP43;ortholog	NEUROMODULIN (PTHR10699:SF15)
	developmental process (GO:0032502)	ENSBTAG00000002727	Phosphatase and actin regulator 4;PHACTR4;ortholog	PHOSPHATASE AND ACTIN REGULATOR 4 (PTHR12751:SF4)	phosphatase modulator(PC00184)
	developmental process (GO:0032502)	ENSBTAG00000019327	Nebulin related anchoring protein;NRAP;ortholog	NEBULIN-RELATED-ANCHORING PROTEIN (PTHR11039:SF39)
	developmental process (GO:0032502)	ENSBTAG00000020657	Protocadherin Fat 1 precursor;FAT1;ortholog	PROTOCADHERIN FAT 1 (PTHR24026:SF42)
	developmental process (GO:0032502)	ENSBTAG00000017439	Mitochondrial elongation factor 1;MIEF1;ortholog	MITOCHONDRIAL DYNAMICS PROTEIN MID51 (PTHR16451:SF12)
	developmental process (GO:0032502)	ENSBTAG00000011397	Unc-13 homolog B;UNC13B;ortholog	PROTEIN UNC-13 HOMOLOG B (PTHR10480:SF8)
	developmental process (GO:0032502)	ENSBTAG00000009863	Class E basic helix-loop-helix protein 40;BHLHE40;ortholog	CLASS E BASIC HELIX-LOOP-HELIX PROTEIN 40 (PTHR10985:SF3)	basic helix-loop-helix transcription factor(PC00055)
	developmental process (GO:0032502)	ENSBTAG00000014920	Semaphorin 3E;SEMA3E;ortholog	SEMAPHORIN-3E (PTHR11036:SF22)	membrane-bound signaling molecule(PC00152)
	developmental process (GO:0032502)	ENSBTAG00000017165	Matrilin 2;MATN2;ortholog	MATRILIN-2 (PTHR24020:SF35)	receptor(PC00197)
	developmental process (GO:0032502)	ENSBTAG00000015052	Prospero homeobox 2;PROX2;ortholog	PROSPERO HOMEOBOX PROTEIN 2 (PTHR12198:SF5)	homeodomain transcription factor(PC00119);nucleic acid binding(PC00171)
	developmental process (GO:0032502)	ENSBTAG00000031658	Semaphorin 6B;SEMA6B;ortholog	SEMAPHORIN-6B (PTHR11036:SF10)	membrane-bound signaling molecule(PC00152)
	developmental process (GO:0032502)	ENSBTAG00000021483	Olfactomedin like 1;OLFML1;ortholog	OLFACTOMEDIN-LIKE PROTEIN 1 (PTHR23192:SF13)	receptor(PC00197);structural protein(PC00211)
	developmental process (GO:0032502)	ENSBTAG00000011044	TACC3 protein;TACC3;ortholog	TRANSFORMING ACIDIC COILED-COIL-CONTAINING PROTEIN 3 (PTHR13924:SF4)
	developmental process (GO:0032502)	ENSBTAG00000013918	Adhesion G protein-coupled receptor L3;ADGRL3;ortholog	SUBFAMILY NOT NAMED (PTHR23192:SF75)	receptor(PC00197);structural protein(PC00211)
	developmental process (GO:0032502)	ENSBTAG00000019081	Collagen type VII alpha 1 chain;COL7A1;ortholog	COLLAGEN ALPHA-1(VII) CHAIN-RELATED (PTHR24020:SF4)	receptor(PC00197)
	developmental process (GO:0032502)	ENSBTAG00000021508	LMOD3 protein;LMOD3;ortholog	LEIOMODIN-3 (PTHR10901:SF3)	non-motor actin binding protein(PC00165)
	developmental process (GO:0032502)	ENSBTAG00000009387	Myomesin 2;MYOM2;ortholog	MYOMESIN-2 (PTHR13817:SF22)
	developmental process (GO:0032502)	ENSBTAG00000002300	L-dopachrome tautomerase;DCT;ortholog	L-DOPACHROME TAUTOMERASE (PTHR11474:SF4)	oxidase(PC00175);oxygenase(PC00177)
	developmental process (GO:0032502)	ENSBTAG00000021444	TWIST2 protein;TWIST2;ortholog	TWIST-RELATED PROTEIN 2 (PTHR23349:SF70)	basic helix-loop-helix transcription factor(PC00055);nucleic acid binding(PC00171)
	developmental process (GO:0032502)	ENSBTAG00000044195	Sidekick cell adhesion molecule 2;SDK2;ortholog	PROTEIN SIDEKICK-2 (PTHR13817:SF59)
	developmental process (GO:0032502)	ENSBTAG00000021574	Transcription factor 7-like 2;unassigned;ortholog	TRANSCRIPTION FACTOR 7-LIKE 2 (PTHR10373:SF32)
	developmental process (GO:0032502)	ENSBTAG00000012565	Pecanex homolog 1;PCNX1;ortholog	PECANEX-LIKE PROTEIN 1 (PTHR12372:SF2)
	developmental process (GO:0032502)	ENSBTAG00000022777	Non-specific serine/threonine protein kinase;CDC42BPA;ortholog	SERINE/THREONINE-PROTEIN KINASE MRCK ALPHA (PTHR22988:SF31)	non-receptor serine/threonine protein kinase(PC00167)
	developmental process (GO:0032502)	ENSBTAG00000011816	T-box 10;TBX10;ortholog	T-BOX TRANSCRIPTION FACTOR TBX10 (PTHR11267:SF102)	Rel homology transcription factor(PC00252);nucleic acid binding(PC00171)
	developmental process (GO:0032502)	ENSBTAG00000010125	Signal transducer and activator of transcription;STAT5B;ortholog	SIGNAL TRANSDUCER AND ACTIVATOR OF TRANSCRIPTION 5B (PTHR11801:SF39)	nucleic acid binding(PC00171);transcription factor(PC00218)
	developmental process (GO:0032502)	ENSBTAG00000013369	Collagen type XIV alpha 1 chain;COL14A1;ortholog	COLLAGEN ALPHA-1(XIV) CHAIN (PTHR24020:SF15)	receptor(PC00197)
	developmental process (GO:0032502)	ENSBTAG00000001936	Phosphoenolpyruvate carboxykinase, cytosolic [GTP];PCK1;ortholog	PHOSPHOENOLPYRUVATE CARBOXYKINASE, CYTOSOLIC [GTP] (PTHR11561:SF1)	decarboxylase(PC00089)
	developmental process (GO:0032502)	ENSBTAG00000010978	Prospero homeobox 1;PROX1;ortholog	PROSPERO HOMEOBOX PROTEIN 1 (PTHR12198:SF6)	homeodomain transcription factor(PC00119);nucleic acid binding(PC00171)
	developmental process (GO:0032502)	ENSBTAG00000021217	Collagen alpha-1(XI) chain;COL11A1;ortholog	COLLAGEN, TYPE XI, ALPHA 1A (PTHR24020:SF49)	receptor(PC00197)
	developmental process (GO:0032502)	ENSBTAG00000006726	Coiled-coil domain containing 102B;CCDC102B;ortholog	COILED-COIL DOMAIN-CONTAINING PROTEIN 102B (PTHR46292:SF2)
	developmental process (GO:0032502)	ENSBTAG00000045542	Uncharacterized protein;unassigned;ortholog	F-BOX ONLY PROTEIN 16 (PTHR46857:SF2)
	developmental process (GO:0032502)	ENSBTAG00000013336	Eyes absent homolog 2;EYA2;ortholog	EYES ABSENT HOMOLOG 2 (PTHR10190:SF7)
	developmental process (GO:0032502)	ENSBTAG00000008728	MKL1/myocardin like 2;MKL2;ortholog	MKL/MYOCARDIN-LIKE PROTEIN 2 (PTHR22793:SF5)
	developmental process (GO:0032502)	ENSBTAG00000003955	Myosin VIIA;MYO7A;ortholog	UNCONVENTIONAL MYOSIN-VIIA (PTHR13140:SF369)	G-protein modulator(PC00022);actin binding motor protein(PC00040);cell junction protein(PC00070)
	developmental process (GO:0032502)	ENSBTAG00000014172	FYVE, RhoGEF and PH domain containing 2;FGD2;ortholog	FYVE, RHOGEF AND PH DOMAIN-CONTAINING PROTEIN 2 (PTHR12673:SF82)	guanyl-nucleotide exchange factor(PC00113)
	developmental process (GO:0032502)	ENSBTAG00000000128	Fibroblast growth factor;FGF18;ortholog	FIBROBLAST GROWTH FACTOR 18 (PTHR11486:SF4)	growth factor(PC00112)
	developmental process (GO:0032502)	ENSBTAG00000030190	Collagen type VI alpha 3 chain;COL6A3;ortholog	COLLAGEN ALPHA-3(VI) CHAIN (PTHR24020:SF13)	receptor(PC00197)
	developmental process (GO:0032502)	ENSBTAG00000026986	Titin;TTN;ortholog	TITIN (PTHR13817:SF10)
	developmental process (GO:0032502)	ENSBTAG00000006907	Nebulin;NEB;ortholog	NEBULIN (PTHR11039:SF37)
	developmental process (GO:0032502)	ENSBTAG00000002025	Adhesion molecule with Ig like domain 2;AMIGO2;ortholog	AMPHOTERIN-INDUCED PROTEIN 2 (PTHR24368:SF209)
	developmental process (GO:0032502)	ENSBTAG00000013044	GRB2 associated binding protein 3;GAB3;ortholog	GRB2-ASSOCIATED-BINDING PROTEIN 3 (PTHR45960:SF3)	transmembrane receptor regulatory/adaptor protein(PC00226)
	developmental process (GO:0032502)	ENSBTAG00000017455	ADAM metallopeptidase domain 9;ADAM9;ortholog	DISINTEGRIN AND METALLOPROTEINASE DOMAIN-CONTAINING PROTEIN 9 (PTHR11905:SF136)	metalloprotease(PC00153)
	developmental process (GO:0032502)	ENSBTAG00000020194	Fibroblast growth factor;FGF13;ortholog	FIBROBLAST GROWTH FACTOR 13 (PTHR11486:SF77)	growth factor(PC00112)
	developmental process (GO:0032502)	ENSBTAG00000003171	SH3 and multiple ankyrin repeat domains 2;SHANK2;ortholog	SH3 AND MULTIPLE ANKYRIN REPEAT DOMAINS PROTEIN 2 (PTHR24135:SF17)
	developmental process (GO:0032502)	ENSBTAG00000018840	Uncharacterized protein;unassigned;ortholog	A DISINTEGRIN AND METALLOPEPTIDASE DOMAIN 6-RELATED (PTHR11905:SF140)	metalloprotease(PC00153)
	developmental process (GO:0032502)	ENSBTAG00000005453	FYVE, RhoGEF and PH domain containing 4;FGD4;ortholog	FYVE, RHOGEF AND PH DOMAIN-CONTAINING PROTEIN 4 (PTHR12673:SF98)	guanyl-nucleotide exchange factor(PC00113)
	developmental process (GO:0032502)	ENSBTAG00000000698	Myosin XVIIIB;MYO18B;ortholog	UNCONVENTIONAL MYOSIN-XVIIIB (PTHR45615:SF8)
	developmental process (GO:0032502)	ENSBTAG00000038584	Olfactomedin 1;OLFM1;ortholog	NOELIN (PTHR23192:SF34)	receptor(PC00197);structural protein(PC00211)
	developmental process (GO:0032502)	ENSBTAG00000005525	LIM homeobox 6;LHX6;ortholog	LIM/HOMEOBOX PROTEIN LHX6 (PTHR24208:SF121)	RNA binding protein(PC00031)
	developmental process (GO:0032502)	ENSBTAG00000011125	Myosin IXB;MYO9B;ortholog	UNCONVENTIONAL MYOSIN-IXB (PTHR46184:SF2)
	developmental process (GO:0032502)	ENSBTAG00000023832	ADAM metallopeptidase domain 8;ADAM8;ortholog	DISINTEGRIN AND METALLOPROTEINASE DOMAIN-CONTAINING PROTEIN 8 (PTHR11905:SF20)	metalloprotease(PC00153)
	developmental process (GO:0032502)	ENSBTAG00000007139	WD repeat and SOCS box-containing protein 2;WSB2;ortholog	WD REPEAT AND SOCS BOX-CONTAINING PROTEIN 2 (PTHR15622:SF1)
	developmental process (GO:0032502)	ENSBTAG00000014809	Annexin A6;ANXA6;ortholog	ANNEXIN A6 (PTHR10502:SF19)
	cell proliferation (GO:0008283)	ENSBTAG00000010423	LIF receptor alpha;LIFR;ortholog	LEUKEMIA INHIBITORY FACTOR RECEPTOR (PTHR23036:SF105)	cytokine(PC00083);defense/immunity protein(PC00090)
	cell proliferation (GO:0008283)	ENSBTAG00000012647	Uncharacterized protein;unassigned;ortholog	RECEPTOR TYROSINE-PROTEIN KINASE ERBB-4 (PTHR24416:SF90)
	cell proliferation (GO:0008283)	ENSBTAG00000021697	PDGFB protein;PDGFB;ortholog	PLATELET-DERIVED GROWTH FACTOR SUBUNIT B (PTHR11633:SF2)	growth factor(PC00112)
	cell proliferation (GO:0008283)	ENSBTAG00000009123	Inhibitor of growth protein;ING5;ortholog	INHIBITOR OF GROWTH PROTEIN 5 (PTHR10333:SF41)	chromatin/chromatin-binding protein(PC00077);transcription cofactor(PC00217);zinc finger transcription factor(PC00244)
	cell proliferation (GO:0008283)	ENSBTAG00000046286	Uncharacterized protein;unassigned;ortholog	G2/MITOTIC-SPECIFIC CYCLIN-B3 (PTHR10177:SF214)	kinase activator(PC00138)
	cell proliferation (GO:0008283)	ENSBTAG00000009476	FIGF protein;VEGFD;ortholog	VASCULAR ENDOTHELIAL GROWTH FACTOR D (PTHR12025:SF11)	growth factor(PC00112)
	cell proliferation (GO:0008283)	ENSBTAG00000011628	Receptor protein-tyrosine kinase;EGFR;ortholog	EPIDERMAL GROWTH FACTOR RECEPTOR (PTHR24416:SF91)
	cell proliferation (GO:0008283)	ENSBTAG00000004021	Cyclin-dependent kinase 2;CDK2;ortholog	CYCLIN-DEPENDENT KINASE 2 (PTHR24056:SF254)	non-receptor serine/threonine protein kinase(PC00167);non-receptor tyrosine protein kinase(PC00168)
	cell proliferation (GO:0008283)	ENSBTAG00000005339	Vascular endothelial growth factor A isoform VEGF-A precursor;unassigned;ortholog	VASCULAR ENDOTHELIAL GROWTH FACTOR A (PTHR12025:SF5)	growth factor(PC00112)
	cell proliferation (GO:0008283)	ENSBTAG00000002300	L-dopachrome tautomerase;DCT;ortholog	L-DOPACHROME TAUTOMERASE (PTHR11474:SF4)	oxidase(PC00175);oxygenase(PC00177)
	cell proliferation (GO:0008283)	ENSBTAG00000007379	Tyrosine-protein kinase receptor;ALK;ortholog	ALK TYROSINE KINASE RECEPTOR (PTHR24416:SF276)
	cell proliferation (GO:0008283)	ENSBTAG00000001204	Junctional protein-associated with coronary artery disease homolog;JCAD;ortholog	JUNCTIONAL PROTEIN ASSOCIATED WITH CORONARY ARTERY DISEASE (PTHR34757:SF1)
	cell proliferation (GO:0008283)	ENSBTAG00000014541	Platelet-derived growth factor subunit A;PDGFA;ortholog	PLATELET-DERIVED GROWTH FACTOR SUBUNIT A (PTHR11633:SF3)	growth factor(PC00112)
	cell proliferation (GO:0008283)	ENSBTAG00000007424	Leukemia inhibitory factor;LIF;ortholog	LEUKEMIA INHIBITORY FACTOR (PTHR10633:SF0)	cytokine(PC00083)
	cell proliferation (GO:0008283)	ENSBTAG00000027375	Dual specificity phosphatase 22;DUSP22;ortholog	DUAL SPECIFICITY PROTEIN PHOSPHATASE 22 (PTHR45948:SF3)
	cell proliferation (GO:0008283)	ENSBTAG00000006591	Cyclin-F;CCNF;ortholog	CYCLIN-F (PTHR10177:SF252)	kinase activator(PC00138)
	cell proliferation (GO:0008283)	ENSBTAG00000015711	BTG anti-proliferation factor 2;BTG2;ortholog	PROTEIN BTG2 (PTHR22978:SF29)
	cell proliferation (GO:0008283)	ENSBTAG00000046343	Cyclin J like;CCNJL;ortholog	CYCLIN-J-LIKE PROTEIN (PTHR10177:SF63)	kinase activator(PC00138)

## Sheet: FLUIDS_Male_vs_Females_10%Dif
Column1	Column2	Column3	Column4	Column6	Column7	Column8	Column10	Column11	Column12	Column17	Column18
Probe	Chromosome	Start	End	Feature	ID	Description	Type	Feature Orientation	Distance	FLUIDS_Females	FLUIDS_Males
Chr1:107351-120408	1	107351	120408	null				Not found	0	20.555624	35.838783
Chr1:120606-131134	1	120606	131134	ENSBTAG00000001753	ENSBTAG00000001753	No description	gene	overlapping	0	39.096554	49.064392
Chr1:226418-241344	1	226418	241344	null				Not found	0	22.303047	36.11749
Chr1:242669-247401	1	242669	247401	null				Not found	0	25.33028	16.6675
Chr1:295213-303779	1	295213	303779	null				Not found	0	24.711414	38.71525
Chr1:303904-311291	1	303904	311291	null				Not found	0	19.47181	40.955055
Chr1:311309-318324	1	311309	318324	null				Not found	0	26.313334	33.89272
Chr1:318390-326460	1	318390	326460	null				Not found	0	17.061743	31.943483
Chr1:326482-335252	1	326482	335252	null				Not found	0	12.814872	36.902245
Chr1:357639-361497	1	357639	361497	RCAN1	ENSBTAG00000020035	regulator of calcineurin 1 [Source:VGNC Symbol;Acc:VGNC:33820]	gene	overlapping	0	9.801039	35.570183
Chr1:441336-449071	1	441336	449071	null				Not found	0	11.103697	25.359472
Chr1:449086-457638	1	449086	457638	null				Not found	0	22.634668	33.571148
Chr1:457879-466201	1	457879	466201	C1H21orf140	ENSBTAG00000013841	Uncharacterized protein C21orf140 homolog [Source:UniProtKB/Swiss-Prot;Acc:F1MIW6]	gene	overlapping	0	35.309772	53.155556
Chr1:781525-796565	1	781525	796565	null				Not found	0	22.552217	38.78137
Chr1:828849-836645	1	828849	836645	null				Not found	0	19.692728	6.8830805
Chr1:944536-952016	1	944536	952016	ITSN1	ENSBTAG00000021997	intersectin 1 [Source:VGNC Symbol;Acc:VGNC:30352]	gene	overlapping	0	27.221247	41.110577
Chr1:966118-971339	1	966118	971339	ITSN1	ENSBTAG00000021997	intersectin 1 [Source:VGNC Symbol;Acc:VGNC:30352]	gene	overlapping	0	20.970165	10.8522835
Chr1:982488-988389	1	982488	988389	ITSN1	ENSBTAG00000021997	intersectin 1 [Source:VGNC Symbol;Acc:VGNC:30352]	gene	overlapping	0	19.18287	34.8971
Chr1:1068694-1076410	1	1068694	1076410	ITSN1	ENSBTAG00000021997	intersectin 1 [Source:VGNC Symbol;Acc:VGNC:30352]	gene	overlapping	0	33.8274	44.254284
Chr1:1291176-1303397	1	1291176	1303397	GART	ENSBTAG00000009188	phosphoribosylglycinamide formyltransferase, phosphoribosylglycinamide synthetase, phosphoribosylaminoimidazole synthetase [Source:VGNC Symbol;Acc:VGNC:29255]	gene	overlapping	0	26.801905	41.533142
Chr1:1350578-1361205	1	1350578	1361205	TMEM50B	ENSBTAG00000001258	transmembrane protein 50B [Source:VGNC Symbol;Acc:VGNC:36093]	gene	overlapping	0	44.214733	33.034412
Chr1:1475070-1481399	1	1475070	1481399	IFNAR1	ENSBTAG00000021819	interferon alpha and beta receptor subunit 1 [Source:VGNC Symbol;Acc:VGNC:30054]	gene	overlapping	0	49.732826	42.830345
Chr1:1497241-1509536	1	1497241	1509536	IFNAR1	ENSBTAG00000021819	interferon alpha and beta receptor subunit 1 [Source:VGNC Symbol;Acc:VGNC:30054]	gene	downstream	1090	18.900427	8.864183
Chr1:1565153-1570903	1	1565153	1570903	IL10RB	ENSBTAG00000019404	No description	gene	overlapping	0	28.746496	30.650995
Chr1:1726829-1734329	1	1726829	1734329	null				Not found	0	18.468843	7.1562915
Chr1:1734344-1738066	1	1734344	1738066	null				Not found	0	34.96283	11.363567
Chr1:1738213-1743861	1	1738213	1743861	null				Not found	0	23.79194	8.871456
Chr1:1911816-1921242	1	1911816	1921242	null				Not found	0	25.141737	13.693117
Chr1:2042503-2047726	1	2042503	2047726	C1H21orf62	ENSBTAG00000043993	chromosome 21 open reading frame 62 [Source:HGNC Symbol;Acc:HGNC:1305]	gene	overlapping	0	24.808912	12.183796
Chr1:2240070-2245241	1	2240070	2245241	null				Not found	0	24.396427	14.842042
Chr1:2249794-2255015	1	2249794	2255015	null				Not found	0	43.1034	24.650095
Chr1:2255019-2263104	1	2255019	2263104	EVA1C	ENSBTAG00000017310	eva-1 homolog C [Source:VGNC Symbol;Acc:VGNC:28633]	gene	overlapping	0	36.667343	19.84211
Chr1:2263110-2269870	1	2263110	2269870	EVA1C	ENSBTAG00000017310	eva-1 homolog C [Source:VGNC Symbol;Acc:VGNC:28633]	gene	overlapping	0	26.035454	17.815098
Chr1:2287972-2292916	1	2287972	2292916	EVA1C	ENSBTAG00000017310	eva-1 homolog C [Source:VGNC Symbol;Acc:VGNC:28633]	gene	overlapping	0	36.605736	19.308119
Chr1:2305236-2309659	1	2305236	2309659	EVA1C	ENSBTAG00000017310	eva-1 homolog C [Source:VGNC Symbol;Acc:VGNC:28633]	gene	overlapping	0	37.07392	13.788237
Chr1:2414005-2417470	1	2414005	2417470	URB1	ENSBTAG00000012412	nucleolar pre-ribosomal-associated protein 1 [Source:RefSeq peptide;Acc:NP_001192909]	gene	overlapping	0	45.323463	59.97719
Chr1:2467736-2476963	1	2467736	2476963	ENSBTAG00000023718	ENSBTAG00000023718	No description	gene	overlapping	0	32.556408	15.611066
Chr1:2477054-2485546	1	2477054	2485546	ENSBTAG00000023718	ENSBTAG00000023718	No description	gene	downstream	77	22.333338	5.8101907
Chr1:2560360-2571371	1	2560360	2571371	null				Not found	0	26.151167	35.951828
Chr1:2682441-2690652	1	2682441	2690652	null				Not found	0	30.13405	12.278953
Chr1:2919312-2924231	1	2919312	2924231	HUNK	ENSBTAG00000020762	hormonally up-regulated Neu-associated kinase [Source:HGNC Symbol;Acc:HGNC:13326]	gene	overlapping	0	19.043142	7.8963704
Chr1:3019902-3029184	1	3019902	3029184	null				Not found	0	12.708907	28.33849
Chr1:3029206-3043210	1	3029206	3043210	null				Not found	0	21.891888	33.1004
Chr1:3557897-3564361	1	3557897	3564361	TIAM1	ENSBTAG00000017839	T-cell lymphoma invasion and metastasis 1 [Source:HGNC Symbol;Acc:HGNC:11805]	gene	overlapping	0	55.40576	42.92904
Chr1:3575650-3581747	1	3575650	3581747	TIAM1	ENSBTAG00000017839	T-cell lymphoma invasion and metastasis 1 [Source:HGNC Symbol;Acc:HGNC:11805]	gene	overlapping	0	49.95591	40.769157
Chr1:3697976-3709225	1	3697976	3709225	TIAM1	ENSBTAG00000017839	T-cell lymphoma invasion and metastasis 1 [Source:HGNC Symbol;Acc:HGNC:11805]	gene	overlapping	0	51.972404	43.3133
Chr1:3796018-3807486	1	3796018	3807486	null				Not found	0	15.295335	30.93471
Chr1:3920863-3941308	1	3920863	3941308	null				Not found	0	13.66449	23.690762
Chr1:4071896-4097506	1	4071896	4097506	null				Not found	0	22.041729	35.48742
Chr1:4116174-4125722	1	4116174	4125722	null				Not found	0	17.929928	9.355334
Chr1:4279462-4302900	1	4279462	4302900	null				Not found	0	19.707993	39.174248
Chr1:4303000-4319747	1	4303000	4319747	null				Not found	0	25.033821	34.906994
Chr1:4406482-4416878	1	4406482	4416878	U6	ENSBTAG00000045424	U6 spliceosomal RNA [Source:RFAM;Acc:RF00026]	gene	overlapping	0	14.121401	30.675566
Chr1:4429217-4445124	1	4429217	4445124	null				Not found	0	24.290005	44.507366
Chr1:4445261-4461757	1	4445261	4461757	null				Not found	0	18.054241	35.22076
Chr1:4488107-4505511	1	4488107	4505511	null				Not found	0	24.948936	36.40937
Chr1:4690450-4704949	1	4690450	4704949	null				Not found	0	15.952597	34.064068
Chr1:4776065-4790734	1	4776065	4790734	KRTAP13-1	ENSBTAG00000039602	No description	gene	upstream	51	2.7541556	15.482197
Chr1:4790951-4806559	1	4790951	4806559	null				Not found	0	7.14659	15.589353
Chr1:4857393-4869895	1	4857393	4869895	null				Not found	0	7.7759867	30.39318
Chr1:5076951-5088495	1	5076951	5088495	null				Not found	0	21.945845	38.362404
Chr1:5215126-5232374	1	5215126	5232374	null				Not found	0	12.574148	32.98217
Chr1:5232416-5234600	1	5232416	5234600	null				Not found	0	27.57928	11.183866
Chr1:5236227-5237897	1	5236227	5237897	null				Not found	0	41.405518	22.170555
Chr1:5237903-5239580	1	5237903	5239580	null				Not found	0	33.77607	16.77531
Chr1:5241201-5242787	1	5241201	5242787	null				Not found	0	33.0259	18.573902
Chr1:5244392-5245862	1	5244392	5245862	null				Not found	0	29.97696	18.19921
Chr1:5245898-5247593	1	5245898	5247593	null				Not found	0	34.945652	11.247446
Chr1:5252634-5254280	1	5252634	5254280	null				Not found	0	42.58832	13.941503
Chr1:5254298-5255983	1	5254298	5255983	null				Not found	0	29.795023	11.525641
Chr1:5257483-5259246	1	5257483	5259246	null				Not found	0	30.925968	18.501732
Chr1:5259252-5260955	1	5259252	5260955	null				Not found	0	34.679302	26.161556
Chr1:5262562-5264146	1	5262562	5264146	null				Not found	0	42.53875	18.104109
Chr1:5265805-5267594	1	5265805	5267594	null				Not found	0	41.377495	29.23924
Chr1:5267611-5269251	1	5267611	5269251	null				Not found	0	35.920345	20.76383
Chr1:5269290-5271100	1	5269290	5271100	null				Not found	0	36.34599	21.069904
Chr1:5272808-5274494	1	5272808	5274494	null				Not found	0	31.443855	16.877764
Chr1:5274505-5276166	1	5274505	5276166	null				Not found	0	30.935236	22.594831
Chr1:5276196-5277929	1	5276196	5277929	null				Not found	0	44.121597	21.212824
Chr1:5277950-5279698	1	5277950	5279698	null				Not found	0	37.63516	21.299849
Chr1:5279704-5281315	1	5279704	5281315	null				Not found	0	30.890203	16.258955
Chr1:5281335-5282997	1	5281335	5282997	null				Not found	0	31.097607	22.659466
Chr1:5283102-5284604	1	5283102	5284604	null				Not found	0	37.93457	22.605288
Chr1:5286236-5287895	1	5286236	5287895	null				Not found	0	37.279602	19.8962
Chr1:5289646-5291240	1	5289646	5291240	null				Not found	0	31.217266	19.815094
Chr1:5291264-5295329	1	5291264	5295329	null				Not found	0	30.565868	19.693748
Chr1:5305111-5306620	1	5305111	5306620	null				Not found	0	30.175343	19.925505
Chr1:5358367-5378206	1	5358367	5378206	ENSBTAG00000030124	ENSBTAG00000030124	No description	gene	downstream	304	5.6613784	28.96939
Chr1:5392405-5404797	1	5392405	5404797	null				Not found	0	6.044766	26.92995
Chr1:5420084-5435013	1	5420084	5435013	null				Not found	0	14.321013	27.334455
Chr1:5448773-5460054	1	5448773	5460054	null				Not found	0	5.117712	15.224396
Chr1:5460059-5474517	1	5460059	5474517	null				Not found	0	5.3669033	19.548798
Chr1:5474574-5485405	1	5474574	5485405	null				Not found	0	12.895004	24.741505
Chr1:5485506-5502698	1	5485506	5502698	null				Not found	0	10.79399	21.706934
Chr1:5534055-5546993	1	5534055	5546993	null				Not found	0	1.8971124	19.690054
Chr1:5547126-5558869	1	5547126	5558869	null				Not found	0	8.347924	22.63796
Chr1:5722697-5735313	1	5722697	5735313	null				Not found	0	6.6361146	19.16041
Chr1:5790850-5804499	1	5790850	5804499	GRIK1	ENSBTAG00000034854	glutamate ionotropic receptor kainate type subunit 1 [Source:HGNC Symbol;Acc:HGNC:4579]	gene	overlapping	0	22.124062	34.318844
Chr1:5835301-5847989	1	5835301	5847989	GRIK1	ENSBTAG00000034854	glutamate ionotropic receptor kainate type subunit 1 [Source:HGNC Symbol;Acc:HGNC:4579]	gene	overlapping	0	9.407055	22.123146
Chr1:5860988-5872553	1	5860988	5872553	GRIK1	ENSBTAG00000034854	glutamate ionotropic receptor kainate type subunit 1 [Source:HGNC Symbol;Acc:HGNC:4579]	gene	overlapping	0	15.928943	27.358265
Chr1:5903020-5911947	1	5903020	5911947	GRIK1	ENSBTAG00000034854	glutamate ionotropic receptor kainate type subunit 1 [Source:HGNC Symbol;Acc:HGNC:4579]	gene	overlapping	0	8.930742	19.255527
Chr1:6036982-6049716	1	6036982	6049716	null				Not found	0	12.184179	29.109276
Chr1:6076748-6090528	1	6076748	6090528	null				Not found	0	14.598094	29.518232
Chr1:6090537-6104417	1	6090537	6104417	null				Not found	0	16.242022	30.22827
Chr1:6104659-6113939	1	6104659	6113939	null				Not found	0	14.460788	25.76862
Chr1:6136461-6144637	1	6136461	6144637	null				Not found	0	39.675014	56.53929
Chr1:6199774-6201724	1	6199774	6201724	null				Not found	0	2.785004	0.03479618
Chr1:6265998-6276178	1	6265998	6276178	null				Not found	0	16.944218	26.647427
Chr1:6322059-6325597	1	6322059	6325597	null				Not found	0	32.76861	18.153795
Chr1:6383650-6395375	1	6383650	6395375	MAP3K7CL	ENSBTAG00000007444	MAP3K7 C-terminal like [Source:VGNC Symbol;Acc:VGNC:31201]	gene	overlapping	0	9.258051	22.709284
Chr1:6395446-6404375	1	6395446	6404375	MAP3K7CL	ENSBTAG00000007444	MAP3K7 C-terminal like [Source:VGNC Symbol;Acc:VGNC:31201]	gene	overlapping	0	4.9767427	17.91341
Chr1:6458053-6468648	1	6458053	6468648	null				Not found	0	24.99324	39.102352
Chr1:6499041-6512475	1	6499041	6512475	USP16	ENSBTAG00000020122	Ubiquitin carboxyl-terminal hydrolase 16 [Source:UniProtKB/Swiss-Prot;Acc:Q08DA3]	gene	overlapping	0	28.737997	37.080116
Chr1:6521344-6529050	1	6521344	6529050	RWDD2B	ENSBTAG00000020121	RWD domain containing 2B [Source:VGNC Symbol;Acc:VGNC:34227]	gene	overlapping	0	9.302035	22.791967
Chr1:6602864-6613820	1	6602864	6613820	LTN1	ENSBTAG00000000201	listerin E3 ubiquitin protein ligase 1 [Source:VGNC Symbol;Acc:VGNC:31078]	gene	overlapping	0	39.807213	56.48169
Chr1:6643876-6651636	1	6643876	6651636	N6AMT1	ENSBTAG00000001412	N-6 adenine-specific DNA methyltransferase 1 [Source:HGNC Symbol;Acc:HGNC:16021]	gene	overlapping	0	1.2763181	15.485148
Chr1:6652198-6663354	1	6652198	6663354	null				Not found	0	6.4305162	16.286777
Chr1:6787144-6799605	1	6787144	6799605	null				Not found	0	14.938406	24.985462
Chr1:6868421-6880291	1	6868421	6880291	null				Not found	0	3.5687666	18.969671
Chr1:6923620-6936150	1	6923620	6936150	null				Not found	0	9.781119	21.615421
Chr1:6950632-6961559	1	6950632	6961559	null				Not found	0	10.158002	22.833712
Chr1:7111245-7130585	1	7111245	7130585	null				Not found	0	10.597707	27.484709
Chr1:7130874-7145348	1	7130874	7145348	null				Not found	0	12.796844	24.35297
Chr1:7206720-7223433	1	7206720	7223433	null				Not found	0	14.542726	25.450384
Chr1:7254032-7270903	1	7254032	7270903	null				Not found	0	17.658625	29.50484
Chr1:7271269-7288537	1	7271269	7288537	null				Not found	0	17.091288	28.12009
Chr1:7340212-7358086	1	7340212	7358086	null				Not found	0	12.533848	28.79142
Chr1:7409490-7431674	1	7409490	7431674	null				Not found	0	14.533118	33.670113
Chr1:7484213-7501464	1	7484213	7501464	null				Not found	0	13.107351	25.224382
Chr1:7531766-7551487	1	7531766	7551487	null				Not found	0	7.139829	23.302727
Chr1:7586381-7607284	1	7586381	7607284	null				Not found	0	23.097723	34.982277
Chr1:7616961-7635973	1	7616961	7635973	null				Not found	0	11.952728	26.956335
Chr1:7636200-7654874	1	7636200	7654874	null				Not found	0	12.619574	21.400124
Chr1:7654881-7668871	1	7654881	7668871	null				Not found	0	5.9016232	19.462055
Chr1:7818280-7837353	1	7818280	7837353	null				Not found	0	18.938978	31.306364
Chr1:7912609-7926249	1	7912609	7926249	null				Not found	0	19.308222	29.546068
Chr1:7926285-7942390	1	7926285	7942390	null				Not found	0	13.153488	24.076958
Chr1:7942398-7962606	1	7942398	7962606	null				Not found	0	16.780785	30.580097
Chr1:8000704-8019958	1	8000704	8019958	null				Not found	0	16.843077	30.714233
Chr1:8020323-8038479	1	8020323	8038479	null				Not found	0	18.104528	36.215874
Chr1:8038504-8056578	1	8038504	8056578	null				Not found	0	15.287759	28.620872
Chr1:8057211-8069983	1	8057211	8069983	null				Not found	0	30.210476	43.071404
Chr1:8166248-8181714	1	8166248	8181714	null				Not found	0	10.069316	26.649357
Chr1:8205182-8222175	1	8205182	8222175	null				Not found	0	16.63944	36.239723
Chr1:8222304-8241616	1	8222304	8241616	null				Not found	0	6.11589	24.722715
Chr1:8242126-8258650	1	8242126	8258650	null				Not found	0	14.914685	29.7991
Chr1:8277705-8295272	1	8277705	8295272	null				Not found	0	11.576474	31.865997
Chr1:8440972-8457183	1	8440972	8457183	null				Not found	0	15.967177	30.086988
Chr1:8498399-8517068	1	8498399	8517068	null				Not found	0	6.966912	19.488508
Chr1:8548448-8565151	1	8548448	8565151	null				Not found	0	13.800352	29.202091
Chr1:8565292-8586554	1	8565292	8586554	null				Not found	0	18.723238	35.24748
Chr1:8587098-8604693	1	8587098	8604693	null				Not found	0	10.702196	26.557657
Chr1:8637466-8649675	1	8637466	8649675	null				Not found	0	14.26417	21.632332
Chr1:8670838-8689164	1	8670838	8689164	null				Not found	0	14.937861	27.700026
Chr1:8689169-8706810	1	8689169	8706810	null				Not found	0	10.297118	24.582373
Chr1:8706998-8724797	1	8706998	8724797	null				Not found	0	9.756487	29.23769
Chr1:8724927-8744545	1	8724927	8744545	null				Not found	0	10.967388	26.17879
Chr1:8783079-8798678	1	8783079	8798678	null				Not found	0	6.7187757	25.181305
Chr1:8861266-8877217	1	8861266	8877217	ADAMTS5	ENSBTAG00000000648	ADAM metallopeptidase with thrombospondin type 1 motif 5 [Source:HGNC Symbol;Acc:HGNC:221]	gene	overlapping	0	10.264107	28.714678
Chr1:8917013-8934137	1	8917013	8934137	null				Not found	0	13.220393	28.768188
Chr1:8947594-8954225	1	8947594	8954225	ADAMTS1	ENSBTAG00000000706	ADAM metallopeptidase with thrombospondin type 1 motif 1 [Source:VGNC Symbol;Acc:VGNC:25614]	gene	downstream	909	5.133701	20.131765
Chr1:8954258-8955505	1	8954258	8955505	ADAMTS1	ENSBTAG00000000706	ADAM metallopeptidase with thrombospondin type 1 motif 1 [Source:VGNC Symbol;Acc:VGNC:25614]	gene	overlapping	0	1.4850585	15.254158
Chr1:8962943-8972253	1	8962943	8972253	ADAMTS1	ENSBTAG00000000706	ADAM metallopeptidase with thrombospondin type 1 motif 1 [Source:VGNC Symbol;Acc:VGNC:25614]	gene	overlapping	0	10.550486	31.246023
Chr1:9116721-9131760	1	9116721	9131760	null				Not found	0	9.594361	23.743786
Chr1:9131769-9145493	1	9131769	9145493	null				Not found	0	10.246191	20.429846
Chr1:9162415-9176566	1	9162415	9176566	null				Not found	0	18.61869	24.623209
Chr1:9176571-9192668	1	9176571	9192668	null				Not found	0	13.156305	25.828152
Chr1:9241563-9245658	1	9241563	9245658	ENSBTAG00000005742	ENSBTAG00000005742	No description	gene	overlapping	0	2.3621745	21.608027
Chr1:9318045-9330932	1	9318045	9330932	null				Not found	0	4.337602	16.199928
Chr1:9572581-9587658	1	9572581	9587658	null				Not found	0	9.165983	20.252394
Chr1:9665951-9674475	1	9665951	9674475	APP	ENSBTAG00000017753	amyloid beta precursor protein [Source:VGNC Symbol;Acc:VGNC:26038]	gene	overlapping	0	10.204519	22.333546
Chr1:9674498-9683435	1	9674498	9683435	APP	ENSBTAG00000017753	amyloid beta precursor protein [Source:VGNC Symbol;Acc:VGNC:26038]	gene	overlapping	0	14.645762	30.87141
Chr1:9694203-9703897	1	9694203	9703897	APP	ENSBTAG00000017753	amyloid beta precursor protein [Source:VGNC Symbol;Acc:VGNC:26038]	gene	overlapping	0	10.268103	26.675886
Chr1:9726635-9740306	1	9726635	9740306	APP	ENSBTAG00000017753	amyloid beta precursor protein [Source:VGNC Symbol;Acc:VGNC:26038]	gene	overlapping	0	18.242916	29.9036
Chr1:9760805-9770061	1	9760805	9770061	APP	ENSBTAG00000017753	amyloid beta precursor protein [Source:VGNC Symbol;Acc:VGNC:26038]	gene	overlapping	0	12.38906	33.976646
Chr1:9798354-9809007	1	9798354	9809007	APP	ENSBTAG00000017753	amyloid beta precursor protein [Source:VGNC Symbol;Acc:VGNC:26038]	gene	overlapping	0	19.216867	34.52732
Chr1:9854884-9865332	1	9854884	9865332	APP	ENSBTAG00000017753	amyloid beta precursor protein [Source:VGNC Symbol;Acc:VGNC:26038]	gene	overlapping	0	27.818474	41.555542
Chr1:9865378-9873951	1	9865378	9873951	APP	ENSBTAG00000017753	amyloid beta precursor protein [Source:VGNC Symbol;Acc:VGNC:26038]	gene	overlapping	0	24.545937	38.893444
Chr1:9874028-9883633	1	9874028	9883633	APP	ENSBTAG00000017753	amyloid beta precursor protein [Source:VGNC Symbol;Acc:VGNC:26038]	gene	overlapping	0	19.454376	37.746616
Chr1:9883641-9892276	1	9883641	9892276	APP	ENSBTAG00000017753	amyloid beta precursor protein [Source:VGNC Symbol;Acc:VGNC:26038]	gene	overlapping	0	27.030312	45.789967
Chr1:9907801-9915519	1	9907801	9915519	APP	ENSBTAG00000017753	amyloid beta precursor protein [Source:VGNC Symbol;Acc:VGNC:26038]	gene	overlapping	0	25.156675	39.926754
Chr1:9920851-9931134	1	9920851	9931134	APP	ENSBTAG00000017753	amyloid beta precursor protein [Source:VGNC Symbol;Acc:VGNC:26038]	gene	overlapping	0	7.323929	19.935642
Chr1:10110047-10125225	1	10110047	10125225	JAM2	ENSBTAG00000000603	junctional adhesion molecule 2 [Source:HGNC Symbol;Acc:HGNC:14686]	gene	overlapping	0	9.93736	26.011698
Chr1:10460780-10476537	1	10460780	10476537	null				Not found	0	10.844617	22.677128
Chr1:10491247-10505683	1	10491247	10505683	null				Not found	0	22.909945	33.11174
Chr1:10555035-10571075	1	10555035	10571075	null				Not found	0	6.0583143	23.198814
Chr1:10571294-10585084	1	10571294	10585084	null				Not found	0	11.945346	24.20225
Chr1:10615136-10628959	1	10615136	10628959	null				Not found	0	13.262994	31.313564
Chr1:10628963-10647085	1	10628963	10647085	null				Not found	0	15.556395	34.773685
Chr1:10647805-10665334	1	10647805	10665334	null				Not found	0	13.259158	22.112217
Chr1:10773614-10794289	1	10773614	10794289	null				Not found	0	8.373114	21.309095
Chr1:10794320-10816171	1	10794320	10816171	null				Not found	0	10.765764	23.27772
Chr1:10965129-10985774	1	10965129	10985774	null				Not found	0	13.43473	25.420246
Chr1:10985868-11005454	1	10985868	11005454	null				Not found	0	8.328898	28.026924
Chr1:11005549-11022800	1	11005549	11022800	null				Not found	0	8.982142	22.669079
Chr1:11251318-11266063	1	11251318	11266063	null				Not found	0	3.1933413	15.8200655
Chr1:11266500-11271025	1	11266500	11271025	null				Not found	0	33.69412	39.65876
Chr1:11271041-11272873	1	11271041	11272873	null				Not found	0	31.155746	41.74287
Chr1:11272885-11274692	1	11272885	11274692	null				Not found	0	40.25485	46.494602
Chr1:11543379-11562559	1	11543379	11562559	null				Not found	0	6.425419	20.801598
Chr1:11636294-11660340	1	11636294	11660340	null				Not found	0	13.045824	21.250301
Chr1:11680343-11690906	1	11680343	11690906	null				Not found	0	13.743826	26.9114
Chr1:11791691-11817485	1	11791691	11817485	null				Not found	0	17.14591	31.12643
Chr1:11872169-11890365	1	11872169	11890365	null				Not found	0	15.9850235	38.57389
Chr1:11976895-11994469	1	11976895	11994469	null				Not found	0	5.68956	22.13509
Chr1:12079031-12095199	1	12079031	12095199	null				Not found	0	11.595487	18.356878
Chr1:12095212-12111149	1	12095212	12111149	null				Not found	0	10.690685	21.7578
Chr1:12111181-12128385	1	12111181	12128385	null				Not found	0	14.606866	23.773748
Chr1:12425334-12445159	1	12425334	12445159	null				Not found	0	17.032393	36.462093
Chr1:12628486-12642467	1	12628486	12642467	null				Not found	0	24.572908	41.002552
Chr1:12687747-12707074	1	12687747	12707074	null				Not found	0	17.297855	24.97755
Chr1:12798837-12817940	1	12798837	12817940	null				Not found	0	5.1787243	17.036951
Chr1:12875856-12891791	1	12875856	12891791	null				Not found	0	10.201717	17.840403
Chr1:12891795-12908263	1	12891795	12908263	null				Not found	0	7.436911	19.487303
Chr1:13024884-13045347	1	13024884	13045347	null				Not found	0	10.321568	21.151182
Chr1:13086867-13103592	1	13086867	13103592	null				Not found	0	10.315595	24.194805
Chr1:13103874-13126572	1	13103874	13126572	null				Not found	0	11.929698	23.014854
Chr1:13547622-13549123	1	13547622	13549123	null				Not found	0	23.253649	8.755255
Chr1:13549132-13550882	1	13549132	13550882	null				Not found	0	34.35563	17.391169
Chr1:13918913-13934705	1	13918913	13934705	null				Not found	0	9.058941	31.928005
Chr1:13954083-13966189	1	13954083	13966189	null				Not found	0	24.407042	38.41315
Chr1:14123542-14140603	1	14123542	14140603	null				Not found	0	14.08608	26.995565
Chr1:14157958-14181071	1	14157958	14181071	null				Not found	0	15.699132	26.797934
Chr1:14255045-14269958	1	14255045	14269958	null				Not found	0	14.002174	33.710976
Chr1:14687317-14704686	1	14687317	14704686	null				Not found	0	10.489568	27.558687
Chr1:14704688-14721712	1	14704688	14721712	null				Not found	0	11.946444	22.961365
Chr1:15286638-15306337	1	15286638	15306337	null				Not found	0	18.209818	33.591015
Chr1:15407955-15424495	1	15407955	15424495	null				Not found	0	2.969992	19.256123
Chr1:15630249-15650191	1	15630249	15650191	null				Not found	0	3.1082835	11.576457
Chr1:16113713-16128908	1	16113713	16128908	null				Not found	0	22.255642	35.21961
Chr1:16128913-16147932	1	16128913	16147932	null				Not found	0	14.124567	30.684408
Chr1:16220237-16238926	1	16220237	16238926	null				Not found	0	29.773111	56.896034
Chr1:16239856-16258572	1	16239856	16258572	null				Not found	0	28.12937	42.80326
Chr1:16462319-16481961	1	16462319	16481961	null				Not found	0	21.933979	13.863193
Chr1:16482025-16502522	1	16482025	16502522	null				Not found	0	16.819637	24.834623
Chr1:16502676-16525876	1	16502676	16525876	null				Not found	0	18.18378	27.660227
Chr1:16574670-16594653	1	16574670	16594653	null				Not found	0	16.376408	24.512775
Chr1:16594837-16616808	1	16594837	16616808	null				Not found	0	23.25802	38.700256
Chr1:16734355-16763168	1	16734355	16763168	null				Not found	0	19.474182	31.962143
Chr1:16763425-16781720	1	16763425	16781720	null				Not found	0	13.340924	23.424982
Chr1:16798557-16823343	1	16798557	16823343	null				Not found	0	16.338772	43.45942
Chr1:16949854-16969730	1	16949854	16969730	null				Not found	0	6.3032217	18.418165
Chr1:17072174-17091073	1	17072174	17091073	null				Not found	0	12.773651	18.902058
Chr1:17131870-17151707	1	17131870	17151707	null				Not found	0	18.623446	37.428432
Chr1:17391942-17405442	1	17391942	17405442	U6	ENSBTAG00000047337	U6 spliceosomal RNA [Source:RFAM;Acc:RF00026]	gene	overlapping	0	18.143127	34.52662
Chr1:17611298-17635339	1	17611298	17635339	null				Not found	0	9.606464	24.388386
Chr1:17791116-17811448	1	17791116	17811448	null				Not found	0	11.645642	29.139006
Chr1:17832034-17852635	1	17832034	17852635	null				Not found	0	9.683252	31.073261
Chr1:18134041-18151785	1	18134041	18151785	TMPRSS15	ENSBTAG00000000597	transmembrane protease, serine 15 [Source:VGNC Symbol;Acc:VGNC:36139]	gene	overlapping	0	3.2638783	18.120413
Chr1:18151800-18167680	1	18151800	18167680	TMPRSS15	ENSBTAG00000000597	transmembrane protease, serine 15 [Source:VGNC Symbol;Acc:VGNC:36139]	gene	overlapping	0	7.394295	21.320559
Chr1:18281728-18298251	1	18281728	18298251	null				Not found	0	21.270422	36.082222
Chr1:18313068-18331275	1	18313068	18331275	null				Not found	0	23.877289	42.098812
Chr1:18390880-18404825	1	18390880	18404825	null				Not found	0	43.40844	26.794384
Chr1:18527575-18541993	1	18527575	18541993	null				Not found	0	24.073662	36.605854
Chr1:18559579-18574331	1	18559579	18574331	null				Not found	0	32.86312	43.56979
Chr1:18589296-18605349	1	18589296	18605349	null				Not found	0	17.655485	30.401112
Chr1:18816751-18830466	1	18816751	18830466	null				Not found	0	34.676773	48.37834
Chr1:18830488-18839479	1	18830488	18839479	null				Not found	0	20.010864	29.700605
Chr1:18875719-18891831	1	18875719	18891831	null				Not found	0	21.99448	29.373474
Chr1:18891858-18906590	1	18891858	18906590	ENSBTAG00000047943	ENSBTAG00000047943	No description	gene	overlapping	0	10.007326	22.825304
Chr1:19139039-19148915	1	19139039	19148915	null				Not found	0	12.340715	22.803957
Chr1:19344874-19361240	1	19344874	19361240	null				Not found	0	18.4479	31.71924
Chr1:19560131-19577107	1	19560131	19577107	null				Not found	0	9.655346	19.84894
Chr1:19632962-19651609	1	19632962	19651609	null				Not found	0	2.903408	23.784422
Chr1:19747581-19764737	1	19747581	19764737	null				Not found	0	8.573264	18.829552
Chr1:19782421-19803580	1	19782421	19803580	null				Not found	0	16.401875	29.314787
Chr1:19918010-19933037	1	19918010	19933037	ENSBTAG00000029912	ENSBTAG00000029912	No description	gene	overlapping	0	48.640446	30.045544
Chr1:20017503-20032221	1	20017503	20032221	null				Not found	0	20.039537	41.465122
Chr1:20439124-20457682	1	20439124	20457682	null				Not found	0	32.083256	50.22608
Chr1:20474153-20491570	1	20474153	20491570	ENSBTAG00000047183	ENSBTAG00000047183	No description	gene	downstream	981	39.993427	59.716854
Chr1:20662513-20682157	1	20662513	20682157	USP25	ENSBTAG00000019314	ubiquitin specific peptidase 25 [Source:VGNC Symbol;Acc:VGNC:36718]	gene	overlapping	0	20.607273	43.22842
Chr1:21049096-21065057	1	21049096	21065057	null				Not found	0	6.8015566	16.451242
Chr1:21314411-21336467	1	21314411	21336467	null				Not found	0	13.792824	21.478746
Chr1:21349073-21368129	1	21349073	21368129	null				Not found	0	16.583511	31.890217
Chr1:21410966-21422558	1	21410966	21422558	null				Not found	0	16.50985	25.487658
Chr1:21509603-21521440	1	21509603	21521440	null				Not found	0	10.697301	19.015276
Chr1:21628638-21646582	1	21628638	21646582	null				Not found	0	23.191032	40.892563
Chr1:21931308-21938451	1	21931308	21938451	null				Not found	0	25.978138	11.778094
Chr1:22154374-22168463	1	22154374	22168463	SAMSN1	ENSBTAG00000002623	SAM domain, SH3 domain and nuclear localization signals 1 [Source:VGNC Symbol;Acc:VGNC:34279]	gene	overlapping	0	18.343294	7.0447
Chr1:22718858-22737849	1	22718858	22737849	null				Not found	0	28.73916	40.26043
Chr1:22737885-22756885	1	22737885	22756885	null				Not found	0	22.50111	49.01093
Chr1:22757276-22773348	1	22757276	22773348	null				Not found	0	29.314907	40.904285
Chr1:22815547-22833076	1	22815547	22833076	null				Not found	0	13.6171875	40.194923
Chr1:22833091-22851893	1	22833091	22851893	null				Not found	0	31.345797	45.849934
Chr1:23058493-23071031	1	23058493	23071031	null				Not found	0	43.68719	17.857647
Chr1:23365630-23386788	1	23365630	23386788	null				Not found	0	20.382378	31.33954
Chr1:23387054-23404955	1	23387054	23404955	null				Not found	0	30.773579	18.282038
Chr1:23533254-23550497	1	23533254	23550497	null				Not found	0	17.307634	27.19288
Chr1:23930684-23948053	1	23930684	23948053	null				Not found	0	9.970833	22.87445
Chr1:23948267-23962466	1	23948267	23962466	null				Not found	0	19.044107	32.33367
Chr1:24021954-24035791	1	24021954	24035791	null				Not found	0	17.996614	32.295937
Chr1:24139686-24158816	1	24139686	24158816	null				Not found	0	19.555752	34.057228
Chr1:24190511-24203871	1	24190511	24203871	null				Not found	0	21.16064	35.674717
Chr1:24219578-24232372	1	24219578	24232372	null				Not found	0	39.109364	26.247677
Chr1:24263522-24281401	1	24263522	24281401	null				Not found	0	16.000656	32.11943
Chr1:24316873-24331564	1	24316873	24331564	null				Not found	0	28.347664	41.90654
Chr1:24331579-24346610	1	24331579	24346610	null				Not found	0	26.906767	48.46066
Chr1:24594176-24609490	1	24594176	24609490	null				Not found	0	12.908217	25.319326
Chr1:24609622-24624429	1	24609622	24624429	null				Not found	0	10.5216255	23.13617
Chr1:24624433-24638647	1	24624433	24638647	null				Not found	0	14.354177	30.163473
Chr1:24910919-24929956	1	24910919	24929956	null				Not found	0	7.7867203	24.585888
Chr1:24930010-24949737	1	24930010	24949737	null				Not found	0	15.698338	26.514317
Chr1:24988919-25006779	1	24988919	25006779	null				Not found	0	11.772099	27.631826
Chr1:25006834-25026367	1	25006834	25026367	null				Not found	0	22.636744	30.985218
Chr1:25072090-25083320	1	25072090	25083320	null				Not found	0	15.67046	32.03078
Chr1:25098935-25118255	1	25098935	25118255	null				Not found	0	13.007224	26.39596
Chr1:25202959-25223468	1	25202959	25223468	null				Not found	0	20.877712	30.480425
Chr1:25435502-25454814	1	25435502	25454814	null				Not found	0	19.265074	11.187089
Chr1:25522416-25539640	1	25522416	25539640	null				Not found	0	39.742554	26.49567
Chr1:25539818-25557066	1	25539818	25557066	null				Not found	0	43.946472	24.344465
Chr1:25598012-25612058	1	25598012	25612058	null				Not found	0	20.425915	33.37347
Chr1:25733780-25750140	1	25733780	25750140	ROBO1	ENSBTAG00000009851	roundabout guidance receptor 1 [Source:VGNC Symbol;Acc:VGNC:34078]	gene	overlapping	0	16.109009	29.16019
Chr1:25855748-25873768	1	25855748	25873768	ROBO1	ENSBTAG00000009851	roundabout guidance receptor 1 [Source:VGNC Symbol;Acc:VGNC:34078]	gene	overlapping	0	45.426617	26.056131
Chr1:26003911-26020572	1	26003911	26020572	ROBO1	ENSBTAG00000009851	roundabout guidance receptor 1 [Source:VGNC Symbol;Acc:VGNC:34078]	gene	overlapping	0	20.98211	27.808031
Chr1:26548275-26565878	1	26548275	26565878	null				Not found	0	11.282917	31.02693
Chr1:26565890-26582407	1	26565890	26582407	null				Not found	0	8.549943	35.73852
Chr1:26604020-26616950	1	26604020	26616950	null				Not found	0	10.787649	27.2258
Chr1:26616969-26641466	1	26616969	26641466	null				Not found	0	7.0252695	22.578268
Chr1:26641646-26665395	1	26641646	26665395	null				Not found	0	11.88486	25.527351
Chr1:26665402-26681464	1	26665402	26681464	null				Not found	0	4.8191047	26.990082
Chr1:26697177-26714479	1	26697177	26714479	null				Not found	0	16.334148	28.352896
Chr1:26714495-26729823	1	26714495	26729823	null				Not found	0	14.691302	26.733519
Chr1:26755846-26774348	1	26755846	26774348	null				Not found	0	13.835424	22.232769
Chr1:26840757-26861551	1	26840757	26861551	null				Not found	0	18.044147	27.201765
Chr1:26861777-26878794	1	26861777	26878794	null				Not found	0	12.568014	25.783527
Chr1:27067883-27084647	1	27067883	27084647	null				Not found	0	8.230214	18.209194
Chr1:27162327-27181137	1	27162327	27181137	null				Not found	0	10.989325	20.474144
Chr1:27218099-27238813	1	27218099	27238813	null				Not found	0	21.895224	43.212845
Chr1:27578760-27600132	1	27578760	27600132	null				Not found	0	12.018875	25.068052
Chr1:27638433-27654473	1	27638433	27654473	null				Not found	0	4.931888	24.079292
Chr1:27857420-27873884	1	27857420	27873884	null				Not found	0	20.836466	7.733601
Chr1:27952136-27976742	1	27952136	27976742	null				Not found	0	11.160862	28.88862
Chr1:28188644-28206562	1	28188644	28206562	null				Not found	0	17.936634	35.407482
Chr1:28206878-28222121	1	28206878	28222121	null				Not found	0	19.272623	30.36386
Chr1:28269169-28291371	1	28269169	28291371	null				Not found	0	18.190151	38.488594
Chr1:28342442-28363522	1	28342442	28363522	null				Not found	0	14.674365	23.527628
Chr1:28438658-28455957	1	28438658	28455957	null				Not found	0	23.726038	41.5764
Chr1:28571772-28590719	1	28571772	28590719	null				Not found	0	13.837873	27.764072
Chr1:28608842-28625620	1	28608842	28625620	ENSBTAG00000008359	ENSBTAG00000008359	No description	gene	overlapping	0	5.5103946	15.242158
Chr1:28627019-28637067	1	28627019	28637067	null				Not found	0	6.912634	19.733063
Chr1:28637090-28651967	1	28637090	28651967	null				Not found	0	6.919059	21.611786
Chr1:28714180-28728353	1	28714180	28728353	GBE1	ENSBTAG00000036262	1,4-alpha-glucan branching enzyme 1 [Source:HGNC Symbol;Acc:HGNC:4180]	gene	overlapping	0	28.178244	42.95853
Chr1:28758449-28779322	1	28758449	28779322	GBE1	ENSBTAG00000036262	1,4-alpha-glucan branching enzyme 1 [Source:HGNC Symbol;Acc:HGNC:4180]	gene	overlapping	0	27.678915	44.52107
Chr1:28794838-28809544	1	28794838	28809544	GBE1	ENSBTAG00000036262	1,4-alpha-glucan branching enzyme 1 [Source:HGNC Symbol;Acc:HGNC:4180]	gene	overlapping	0	24.001154	38.685535
Chr1:29150075-29171252	1	29150075	29171252	null				Not found	0	13.319357	35.87754
Chr1:29171391-29186699	1	29171391	29186699	null				Not found	0	11.035068	31.687927
Chr1:29186833-29203490	1	29186833	29203490	null				Not found	0	14.556412	27.63573
Chr1:29279924-29299190	1	29279924	29299190	null				Not found	0	12.224425	31.81639
Chr1:29456100-29477674	1	29456100	29477674	null				Not found	0	27.407957	44.168457
Chr1:29571886-29589810	1	29571886	29589810	null				Not found	0	34.02408	54.390697
Chr1:29902572-29921305	1	29902572	29921305	null				Not found	0	34.499725	19.30321
Chr1:29939279-29957077	1	29939279	29957077	null				Not found	0	12.847145	27.729004
Chr1:30078412-30102597	1	30078412	30102597	null				Not found	0	21.067516	35.13038
Chr1:30313261-30334651	1	30313261	30334651	null				Not found	0	26.342611	10.724491
Chr1:30355331-30373659	1	30355331	30373659	null				Not found	0	10.108452	19.622705
Chr1:30431510-30454163	1	30431510	30454163	null				Not found	0	9.508106	26.978891
Chr1:30566107-30583176	1	30566107	30583176	null				Not found	0	35.502678	22.498571
Chr1:30867926-30889239	1	30867926	30889239	null				Not found	0	9.787462	25.164799
Chr1:31045135-31063798	1	31045135	31063798	null				Not found	0	19.970463	33.98052
Chr1:31064037-31081726	1	31064037	31081726	null				Not found	0	15.880246	26.353125
Chr1:31108546-31124958	1	31108546	31124958	null				Not found	0	36.285427	19.012817
Chr1:31215120-31232849	1	31215120	31232849	null				Not found	0	22.813143	14.770435
Chr1:31511336-31531969	1	31511336	31531969	null				Not found	0	13.580169	31.457838
Chr1:31638131-31656325	1	31638131	31656325	null				Not found	0	15.599097	28.732567
Chr1:31689403-31708858	1	31689403	31708858	null				Not found	0	18.473022	32.219517
Chr1:31767312-31790385	1	31767312	31790385	null				Not found	0	12.378234	26.716188
Chr1:31811717-31836511	1	31811717	31836511	null				Not found	0	6.781084	21.628351
Chr1:31836751-31861604	1	31836751	31861604	null				Not found	0	8.173387	28.263449
Chr1:31861731-31885040	1	31861731	31885040	null				Not found	0	11.651866	32.881912
Chr1:31885645-31902769	1	31885645	31902769	null				Not found	0	8.654143	19.86759
Chr1:31902911-31920799	1	31902911	31920799	null				Not found	0	16.371712	31.053764
Chr1:31939419-31952495	1	31939419	31952495	null				Not found	0	7.800135	21.937538
Chr1:31988160-32006882	1	31988160	32006882	null				Not found	0	12.282016	30.168169
Chr1:32068214-32086931	1	32068214	32086931	null				Not found	0	14.332418	27.62639
Chr1:32086999-32105492	1	32086999	32105492	null				Not found	0	13.519223	23.05785
Chr1:32105508-32132424	1	32105508	32132424	null				Not found	0	21.27098	27.141977
Chr1:32132460-32155749	1	32132460	32155749	null				Not found	0	16.696337	26.464016
Chr1:32180234-32201400	1	32180234	32201400	null				Not found	0	12.324435	30.621145
Chr1:32201506-32216811	1	32201506	32216811	null				Not found	0	14.966509	32.068398
Chr1:32691370-32713897	1	32691370	32713897	null				Not found	0	6.376711	18.363781
Chr1:32878894-32897801	1	32878894	32897801	null				Not found	0	6.372527	19.96928
Chr1:32897900-32917342	1	32897900	32917342	null				Not found	0	23.958107	13.700514
Chr1:33008967-33024071	1	33008967	33024071	null				Not found	0	8.709381	20.212933
Chr1:33065915-33087137	1	33065915	33087137	null				Not found	0	9.869543	33.86144
Chr1:33214481-33237319	1	33214481	33237319	null				Not found	0	8.331254	28.851559
Chr1:33649169-33666430	1	33649169	33666430	CADM2	ENSBTAG00000009219	cell adhesion molecule 2 [Source:VGNC Symbol;Acc:VGNC:26695]	gene	overlapping	0	13.3269615	32.173134
Chr1:33739703-33757413	1	33739703	33757413	null				Not found	0	4.9493093	33.465115
Chr1:33795061-33809997	1	33795061	33809997	null				Not found	0	6.139345	18.010668
Chr1:33810133-33831380	1	33810133	33831380	null				Not found	0	16.758406	28.7594
Chr1:33866763-33885987	1	33866763	33885987	null				Not found	0	10.271137	24.736414
Chr1:34027147-34049201	1	34027147	34049201	null				Not found	0	6.249436	24.991842
Chr1:34134933-34151185	1	34134933	34151185	null				Not found	0	11.975968	25.013704
Chr1:34355159-34371226	1	34355159	34371226	null				Not found	0	14.066207	33.97724
Chr1:34418604-34437492	1	34418604	34437492	null				Not found	0	19.433582	36.972954
Chr1:34452602-34474185	1	34452602	34474185	null				Not found	0	24.64026	40.981895
Chr1:34474923-34493974	1	34474923	34493974	null				Not found	0	20.315933	41.33592
Chr1:34509530-34529530	1	34509530	34529530	null				Not found	0	21.996881	41.68032
Chr1:34529537-34545062	1	34529537	34545062	null				Not found	0	3.365852	14.53411
Chr1:34588207-34604079	1	34588207	34604079	null				Not found	0	7.8670497	23.76414
Chr1:34619712-34636011	1	34619712	34636011	null				Not found	0	13.730759	31.183784
Chr1:34636788-34654191	1	34636788	34654191	null				Not found	0	10.127457	21.771715
Chr1:34684482-34702012	1	34684482	34702012	VGLL3	ENSBTAG00000026156	vestigial like family member 3 [Source:VGNC Symbol;Acc:VGNC:36792]	gene	overlapping	0	8.277437	18.097431
Chr1:34815352-34831251	1	34815352	34831251	null				Not found	0	35.46822	22.733116
Chr1:34831256-34835795	1	34831256	34835795	null				Not found	0	36.764935	17.748966
Chr1:35035130-35050557	1	35035130	35050557	null				Not found	0	4.9896846	22.712517
Chr1:35065280-35081389	1	35065280	35081389	null				Not found	0	12.334711	26.25136
Chr1:35081466-35099223	1	35081466	35099223	null				Not found	0	15.572015	22.88192
Chr1:35199443-35212204	1	35199443	35212204	null				Not found	0	12.61534	25.102781
Chr1:35251991-35267344	1	35251991	35267344	null				Not found	0	7.196516	20.779858
Chr1:35267367-35288125	1	35267367	35288125	null				Not found	0	8.381612	27.361576
Chr1:35307824-35326198	1	35307824	35326198	null				Not found	0	17.269815	35.654903
Chr1:35345853-35365488	1	35345853	35365488	null				Not found	0	12.0932665	27.340881
Chr1:35365560-35384658	1	35365560	35384658	null				Not found	0	10.863285	28.974371
Chr1:35440973-35455481	1	35440973	35455481	null				Not found	0	12.992944	22.65564
Chr1:35464657-35472023	1	35464657	35472023	null				Not found	0	10.617315	22.32233
Chr1:35472070-35489499	1	35472070	35489499	null				Not found	0	20.327482	38.36951
Chr1:35523634-35534421	1	35523634	35534421	null				Not found	0	21.04001	37.786583
Chr1:35567347-35580986	1	35567347	35580986	null				Not found	0	13.231192	36.441307
Chr1:35621819-35639286	1	35621819	35639286	null				Not found	0	17.499166	35.01421
Chr1:35770469-35787434	1	35770469	35787434	null				Not found	0	22.194613	34.73504
Chr1:35802176-35821530	1	35802176	35821530	null				Not found	0	20.315489	24.97384
Chr1:35844069-35859237	1	35844069	35859237	null				Not found	0	10.207602	19.728994
Chr1:35859340-35873154	1	35859340	35873154	null				Not found	0	11.633488	23.70247
Chr1:35873186-35885531	1	35873186	35885531	null				Not found	0	10.889728	26.334896
Chr1:35885605-35906342	1	35885605	35906342	null				Not found	0	8.9782	23.585241
Chr1:35906593-35922730	1	35906593	35922730	null				Not found	0	11.304841	28.234118
Chr1:35922801-35940983	1	35922801	35940983	null				Not found	0	9.793438	23.905247
Chr1:35941041-35959782	1	35941041	35959782	null				Not found	0	14.106066	29.189095
Chr1:35975703-35993820	1	35975703	35993820	null				Not found	0	7.4707947	22.270058
Chr1:36026123-36046061	1	36026123	36046061	null				Not found	0	12.641225	24.715796
Chr1:36083869-36100206	1	36083869	36100206	ENSBTAG00000045590	ENSBTAG00000045590	No description	gene	overlapping	0	9.144235	19.525126
Chr1:36114921-36128699	1	36114921	36128699	null				Not found	0	13.681431	24.347673
Chr1:36234363-36250934	1	36234363	36250934	null				Not found	0	11.769193	26.629683
Chr1:36251216-36269307	1	36251216	36269307	null				Not found	0	13.332663	26.250366
Chr1:36280318-36302793	1	36280318	36302793	null				Not found	0	8.752688	33.87131
Chr1:36372118-36389261	1	36372118	36389261	null				Not found	0	9.617085	24.44977
Chr1:36403202-36411283	1	36403202	36411283	null				Not found	0	12.58135	27.63408
Chr1:36467063-36488881	1	36467063	36488881	null				Not found	0	11.439732	19.57654
Chr1:36624837-36645725	1	36624837	36645725	null				Not found	0	13.954242	27.40041
Chr1:36693311-36707060	1	36693311	36707060	null				Not found	0	3.579182	13.928832
Chr1:36799374-36815754	1	36799374	36815754	null				Not found	0	10.196881	23.426064
Chr1:36829739-36845094	1	36829739	36845094	EPHA3	ENSBTAG00000006811	ephrin type-A receptor 3 precursor [Source:RefSeq peptide;Acc:NP_001193042]	gene	overlapping	0	7.7503033	32.410587
Chr1:36845106-36862218	1	36845106	36862218	EPHA3	ENSBTAG00000006811	ephrin type-A receptor 3 precursor [Source:RefSeq peptide;Acc:NP_001193042]	gene	overlapping	0	9.892007	22.027266
Chr1:36888337-36898279	1	36888337	36898279	EPHA3	ENSBTAG00000006811	ephrin type-A receptor 3 precursor [Source:RefSeq peptide;Acc:NP_001193042]	gene	overlapping	0	17.50241	28.183605
Chr1:36911290-36928130	1	36911290	36928130	EPHA3	ENSBTAG00000006811	ephrin type-A receptor 3 precursor [Source:RefSeq peptide;Acc:NP_001193042]	gene	overlapping	0	7.4398465	20.344908
Chr1:36946267-36960902	1	36946267	36960902	EPHA3	ENSBTAG00000006811	ephrin type-A receptor 3 precursor [Source:RefSeq peptide;Acc:NP_001193042]	gene	overlapping	0	7.492114	17.504253
Chr1:36997388-37015161	1	36997388	37015161	EPHA3	ENSBTAG00000006811	ephrin type-A receptor 3 precursor [Source:RefSeq peptide;Acc:NP_001193042]	gene	overlapping	0	9.674654	22.76922
Chr1:37199596-37216164	1	37199596	37216164	null				Not found	0	8.702652	26.888597
Chr1:37233246-37250877	1	37233246	37250877	null				Not found	0	10.565187	18.642094
Chr1:37264380-37281099	1	37264380	37281099	null				Not found	0	10.416823	20.457853
Chr1:37281128-37294435	1	37281128	37294435	null				Not found	0	10.421907	29.526932
Chr1:37380653-37396291	1	37380653	37396291	null				Not found	0	19.870554	38.355167
Chr1:37549772-37563435	1	37549772	37563435	null				Not found	0	37.7118	25.406065
Chr1:37603382-37621072	1	37603382	37621072	null				Not found	0	41.270863	22.386791
Chr1:37660153-37678498	1	37660153	37678498	null				Not found	0	38.288406	23.863781
Chr1:37700472-37713865	1	37700472	37713865	null				Not found	0	6.3505716	16.125732
Chr1:38216686-38238725	1	38216686	38238725	null				Not found	0	16.997501	33.847107
Chr1:38279739-38298249	1	38279739	38298249	null				Not found	0	9.610271	21.437954
Chr1:38339925-38355632	1	38339925	38355632	null				Not found	0	9.352854	32.126125
Chr1:38403699-38417694	1	38403699	38417694	null				Not found	0	7.242451	19.210304
Chr1:38417730-38435098	1	38417730	38435098	null				Not found	0	9.215073	20.908863
Chr1:38435118-38451218	1	38435118	38451218	null				Not found	0	7.7345047	24.698526
Chr1:38451237-38471060	1	38451237	38471060	null				Not found	0	12.2725525	25.815086
Chr1:38538085-38565480	1	38538085	38565480	null				Not found	0	18.25188	27.488712
Chr1:38614049-38635627	1	38614049	38635627	null				Not found	0	18.550558	30.97006
Chr1:38693268-38714999	1	38693268	38714999	null				Not found	0	11.654604	28.98456
Chr1:39147152-39171949	1	39147152	39171949	null				Not found	0	14.941133	31.723873
Chr1:39297388-39318525	1	39297388	39318525	null				Not found	0	9.312026	29.300093
Chr1:39377615-39397052	1	39377615	39397052	null				Not found	0	15.633204	21.502325
Chr1:39482285-39505665	1	39482285	39505665	null				Not found	0	12.124396	25.60802
Chr1:39626085-39646667	1	39626085	39646667	null				Not found	0	3.0746925	18.33539
Chr1:39759789-39778351	1	39759789	39778351	null				Not found	0	16.464602	28.616003
Chr1:39820681-39844015	1	39820681	39844015	null				Not found	0	7.9838467	16.223253
Chr1:40220841-40249157	1	40220841	40249157	null				Not found	0	11.151642	27.611698
Chr1:40249295-40265905	1	40249295	40265905	null				Not found	0	8.118349	18.201006
Chr1:40330010-40349103	1	40330010	40349103	null				Not found	0	9.3448305	19.626295
Chr1:40389647-40410106	1	40389647	40410106	null				Not found	0	12.426905	28.414154
Chr1:40410675-40434191	1	40410675	40434191	null				Not found	0	13.338953	29.092155
Chr1:40494233-40512614	1	40494233	40512614	Metazoa_SRP	ENSBTAG00000045781	Metazoan signal recognition particle RNA [Source:RFAM;Acc:RF00017]	gene	overlapping	0	14.577047	43.442665
Chr1:40533988-40550474	1	40533988	40550474	null				Not found	0	11.620595	25.808247
Chr1:40639106-40648441	1	40639106	40648441	EPHA6	ENSBTAG00000044111	EPH receptor A6 [Source:VGNC Symbol;Acc:VGNC:28536]	gene	overlapping	0	39.09333	50.783367
Chr1:41050257-41068167	1	41050257	41068167	EPHA6	ENSBTAG00000044111	EPH receptor A6 [Source:VGNC Symbol;Acc:VGNC:28536]	gene	overlapping	0	6.0850544	24.825891
Chr1:41068280-41080145	1	41068280	41080145	EPHA6	ENSBTAG00000044111	EPH receptor A6 [Source:VGNC Symbol;Acc:VGNC:28536]	gene	overlapping	0	15.738378	29.729042
Chr1:41211039-41232762	1	41211039	41232762	EPHA6	ENSBTAG00000044111	EPH receptor A6 [Source:VGNC Symbol;Acc:VGNC:28536]	gene	overlapping	0	6.0991054	21.236012
Chr1:41564117-41574328	1	41564117	41574328	EPHA6	ENSBTAG00000044111	EPH receptor A6 [Source:VGNC Symbol;Acc:VGNC:28536]	gene	overlapping	0	24.377934	33.10124
Chr1:41786787-41801459	1	41786787	41801459	ENSBTAG00000008346	ENSBTAG00000008346	No description	gene	overlapping	0	46.10994	29.227167
Chr1:42112366-42129175	1	42112366	42129175	ENSBTAG00000027113	ENSBTAG00000027113	No description	gene	overlapping	0	8.56076	23.464455
Chr1:42258335-42277626	1	42258335	42277626	null				Not found	0	10.055916	24.136011
Chr1:42328906-42347523	1	42328906	42347523	null				Not found	0	14.188468	25.581575
Chr1:42580408-42596994	1	42580408	42596994	null				Not found	0	30.19592	41.744774
Chr1:42641626-42654729	1	42641626	42654729	null				Not found	0	12.414159	22.844019
Chr1:42667161-42681441	1	42667161	42681441	ST3GAL6	ENSBTAG00000004471	ST3 beta-galactoside alpha-2,3- sialyltransferase 6 [Source:VGNC Symbol;Acc:VGNC:35335]	gene	overlapping	0	41.823288	25.515514
Chr1:42744162-42754301	1	42744162	42754301	DCBLD2	ENSBTAG00000014889	discoidin, CUB and LCCL domain containing 2 [Source:VGNC Symbol;Acc:VGNC:27909]	gene	overlapping	0	39.103336	46.296993
Chr1:43015405-43031101	1	43015405	43031101	null				Not found	0	18.869633	31.806965
Chr1:43079969-43099377	1	43079969	43099377	null				Not found	0	25.481733	38.93146
Chr1:43133140-43149714	1	43133140	43149714	null				Not found	0	23.924124	36.27212
Chr1:43229596-43244446	1	43229596	43244446	null				Not found	0	24.342533	36.48322
Chr1:43274288-43293500	1	43274288	43293500	null				Not found	0	30.139517	43.240566
Chr1:43432851-43450249	1	43432851	43450249	null				Not found	0	31.189678	43.83262
Chr1:43548994-43563213	1	43548994	43563213	COL8A1	ENSBTAG00000013662	collagen type VIII alpha 1 chain [Source:VGNC Symbol;Acc:VGNC:27574]	gene	overlapping	0	30.616205	44.812572
Chr1:43742090-43757123	1	43742090	43757123	CMSS1	ENSBTAG00000013663	Uncharacterized protein C3orf26 homolog [Source:UniProtKB/Swiss-Prot;Acc:Q2T9Y1]	gene	overlapping	0	15.865592	30.680357
Chr1:43992116-44000547	1	43992116	44000547	CMSS1	ENSBTAG00000013663	Uncharacterized protein C3orf26 homolog [Source:UniProtKB/Swiss-Prot;Acc:Q2T9Y1]	gene	overlapping	0	16.392408	27.789354
Chr1:44499765-44511476	1	44499765	44511476	null				Not found	0	16.039467	29.86577
Chr1:44511486-44518721	1	44511486	44518721	null				Not found	0	16.623583	29.513784
Chr1:44518843-44528136	1	44518843	44528136	null				Not found	0	25.571136	41.51864
Chr1:44665949-44672294	1	44665949	44672294	EFHB	ENSBTAG00000013806	EF-hand domain family member B [Source:VGNC Symbol;Acc:VGNC:28350]	gene	overlapping	0	22.894575	8.468345
Chr1:44761961-44769128	1	44761961	44769128	PP2D1	ENSBTAG00000004061	protein phosphatase 2C like domain containing 1 [Source:HGNC Symbol;Acc:HGNC:28406]	gene	overlapping	0	27.433384	11.959413
Chr1:44788606-44792781	1	44788606	44792781	null				Not found	0	23.08679	14.750198
Chr1:44910633-44915870	1	44910633	44915870	KAT2B	ENSBTAG00000000746	lysine acetyltransferase 2B [Source:VGNC Symbol;Acc:VGNC:30399]	gene	overlapping	0	40.511288	29.331543
Chr1:44922860-44926492	1	44922860	44926492	KAT2B	ENSBTAG00000000746	lysine acetyltransferase 2B [Source:VGNC Symbol;Acc:VGNC:30399]	gene	overlapping	0	51.475773	40.081604
Chr1:45007347-45019661	1	45007347	45019661	PRDM9	ENSBTAG00000004538	zinc finger protein 596 [Source:RefSeq peptide;Acc:NP_001095418]	gene	downstream	1613	24.626673	35.422596
Chr1:45049316-45056639	1	45049316	45056639	PRDM9	ENSBTAG00000004538	zinc finger protein 596 [Source:RefSeq peptide;Acc:NP_001095418]	gene	overlapping	0	32.432346	42.70021
Chr1:45109614-45115130	1	45109614	45115130	null				Not found	0	20.1115	6.091856
Chr1:45130308-45142522	1	45130308	45142522	null				Not found	0	34.05994	26.803118
Chr1:45144232-45145730	1	45144232	45145730	null				Not found	0	26.167168	14.918959
Chr1:45209464-45225228	1	45209464	45225228	null				Not found	0	37.192307	26.00338
Chr1:45339626-45352968	1	45339626	45352968	TMEM45A	ENSBTAG00000004459	No description	gene	overlapping	0	21.64286	33.014103
Chr1:45445936-45460469	1	45445936	45460469	ADGRG7	ENSBTAG00000012140	adhesion G protein-coupled receptor G7 [Source:VGNC Symbol;Acc:VGNC:25670]	gene	overlapping	0	25.155134	37.430347
Chr1:45731778-45733265	1	45731778	45733265	ABI3BP	ENSBTAG00000026836	No description	gene	overlapping	0	42.822224	27.379345
Chr1:45734911-45736670	1	45734911	45736670	ABI3BP	ENSBTAG00000026836	No description	gene	overlapping	0	38.878407	18.449781
Chr1:46466481-46479349	1	46466481	46479349	NXPE3	ENSBTAG00000013465	neurexophilin and PC-esterase domain family member 3 [Source:VGNC Symbol;Acc:VGNC:32380]	gene	overlapping	0	36.8593	48.65066
Chr1:46574908-46592263	1	46574908	46592263	null				Not found	0	11.593272	21.479034
Chr1:46930246-46950038	1	46930246	46950038	null				Not found	0	21.379522	37.05149
Chr1:47064156-47066734	1	47064156	47066734	ENSBTAG00000047093	ENSBTAG00000047093	No description	gene	downstream	316	35.936787	5.6197634
Chr1:47066737-47068692	1	47066737	47068692	null				Not found	0	14.058065	2.6250296
Chr1:47104355-47125229	1	47104355	47125229	null				Not found	0	25.107565	33.649654
Chr1:47144146-47164813	1	47144146	47164813	null				Not found	0	19.212654	32.990734
Chr1:47184580-47201996	1	47184580	47201996	null				Not found	0	16.374287	28.090624
Chr1:47262433-47278067	1	47262433	47278067	ZPLD1	ENSBTAG00000003666	zona pellucida like domain containing 1 [Source:VGNC Symbol;Acc:VGNC:37369]	gene	overlapping	0	12.463251	25.791931
Chr1:47278293-47295153	1	47278293	47295153	ZPLD1	ENSBTAG00000003666	zona pellucida like domain containing 1 [Source:VGNC Symbol;Acc:VGNC:37369]	gene	overlapping	0	6.376711	14.808755
Chr1:47295207-47314032	1	47295207	47314032	ZPLD1	ENSBTAG00000003666	zona pellucida like domain containing 1 [Source:VGNC Symbol;Acc:VGNC:37369]	gene	overlapping	0	6.1357403	24.081244
Chr1:47424390-47442628	1	47424390	47442628	null				Not found	0	18.259867	27.9134
Chr1:47479561-47495360	1	47479561	47495360	null				Not found	0	16.91567	29.786804
Chr1:47564004-47584064	1	47564004	47584064	null				Not found	0	23.917906	42.239273
Chr1:47584144-47607855	1	47584144	47607855	null				Not found	0	13.109732	38.853447
Chr1:47607911-47627270	1	47607911	47627270	null				Not found	0	25.286743	43.879623
Chr1:47683022-47697267	1	47683022	47697267	null				Not found	0	36.084427	20.346655
Chr1:47793500-47811497	1	47793500	47811497	null				Not found	0	19.664371	31.298273
Chr1:47811516-47831182	1	47811516	47831182	null				Not found	0	20.477394	34.1547
Chr1:47974801-47994620	1	47974801	47994620	null				Not found	0	11.301052	27.003004
Chr1:48205027-48227397	1	48205027	48227397	null				Not found	0	16.068169	31.346277
Chr1:48414523-48429399	1	48414523	48429399	null				Not found	0	28.391113	12.708187
Chr1:48429427-48449063	1	48429427	48449063	null				Not found	0	18.944082	10.9654045
Chr1:48463423-48487388	1	48463423	48487388	null				Not found	0	12.326281	23.574642
Chr1:48575841-48593194	1	48575841	48593194	null				Not found	0	14.374997	28.453978
Chr1:48878511-48899636	1	48878511	48899636	null				Not found	0	8.3792515	26.488445
Chr1:49318225-49333288	1	49318225	49333288	null				Not found	0	17.610748	29.491894
Chr1:49333395-49353107	1	49333395	49353107	null				Not found	0	20.71754	34.37519
Chr1:49383510-49403828	1	49383510	49403828	null				Not found	0	18.336788	35.403084
Chr1:49404113-49427183	1	49404113	49427183	null				Not found	0	20.751562	34.07873
Chr1:49469608-49492705	1	49469608	49492705	null				Not found	0	25.867138	40.178913
Chr1:49657838-49677188	1	49657838	49677188	null				Not found	0	15.596038	30.589125
Chr1:49730787-49749809	1	49730787	49749809	null				Not found	0	22.89427	37.05161
Chr1:49804873-49832250	1	49804873	49832250	null				Not found	0	13.606956	29.677555
Chr1:49951523-49969600	1	49951523	49969600	null				Not found	0	23.598293	39.96553
Chr1:50063534-50083191	1	50063534	50083191	null				Not found	0	8.450619	22.59814
Chr1:50102504-50121250	1	50102504	50121250	null				Not found	0	7.5552993	21.547472
Chr1:50206093-50227203	1	50206093	50227203	null				Not found	0	9.529419	29.903225
Chr1:50283044-50298251	1	50283044	50298251	null				Not found	0	6.2298064	17.470854
Chr1:50333345-50346484	1	50333345	50346484	ALCAM	ENSBTAG00000000088	activated leukocyte cell adhesion molecule [Source:VGNC Symbol;Acc:VGNC:25805]	gene	overlapping	0	18.28869	28.07316
Chr1:50435295-50456634	1	50435295	50456634	ALCAM	ENSBTAG00000000088	activated leukocyte cell adhesion molecule [Source:VGNC Symbol;Acc:VGNC:25805]	gene	overlapping	0	9.307833	27.279959
Chr1:50496081-50514200	1	50496081	50514200	ALCAM	ENSBTAG00000000088	activated leukocyte cell adhesion molecule [Source:VGNC Symbol;Acc:VGNC:25805]	gene	overlapping	0	13.534297	32.389847
Chr1:50820184-50837079	1	50820184	50837079	CBLB	ENSBTAG00000013057	Cbl proto-oncogene B [Source:VGNC Symbol;Acc:VGNC:26809]	gene	overlapping	0	19.078104	31.459703
Chr1:51135978-51152639	1	51135978	51152639	null				Not found	0	15.488227	31.700449
Chr1:51324986-51336905	1	51324986	51336905	null				Not found	0	33.63466	19.144161
Chr1:51418869-51436053	1	51418869	51436053	null				Not found	0	5.3490105	20.060488
Chr1:51637091-51659239	1	51637091	51659239	null				Not found	0	16.66777	30.62412
Chr1:51659660-51672530	1	51659660	51672530	null				Not found	0	7.190821	17.934536
Chr1:51714422-51730257	1	51714422	51730257	ENSBTAG00000047234	ENSBTAG00000047234	No description	gene	overlapping	0	5.5421844	25.657621
Chr1:51761697-51780866	1	51761697	51780866	null				Not found	0	18.038738	31.078068
Chr1:51780990-51803204	1	51780990	51803204	null				Not found	0	10.532655	25.475304
Chr1:51818058-51838313	1	51818058	51838313	null				Not found	0	6.139345	28.064444
Chr1:51856164-51871619	1	51856164	51871619	null				Not found	0	13.183957	20.888187
Chr1:51871649-51886143	1	51871649	51886143	null				Not found	0	15.372314	30.171505
Chr1:51900602-51919730	1	51900602	51919730	null				Not found	0	23.07974	42.317394
Chr1:52037749-52049603	1	52037749	52049603	null				Not found	0	18.784742	33.588085
Chr1:52049702-52065881	1	52049702	52065881	null				Not found	0	17.596766	33.31023
Chr1:52065908-52083655	1	52065908	52083655	null				Not found	0	17.83381	27.04917
Chr1:52111944-52129726	1	52111944	52129726	null				Not found	0	34.611126	21.124477
Chr1:52466847-52482273	1	52466847	52482273	null				Not found	0	14.058463	27.226746
Chr1:52558200-52570803	1	52558200	52570803	BBX	ENSBTAG00000006893	BBX, HMG-box containing [Source:VGNC Symbol;Acc:VGNC:26433]	gene	overlapping	0	39.759808	28.018526
Chr1:52650204-52667268	1	52650204	52667268	BBX	ENSBTAG00000006893	BBX, HMG-box containing [Source:VGNC Symbol;Acc:VGNC:26433]	gene	overlapping	0	20.372992	30.686296
Chr1:52790506-52804464	1	52790506	52804464	BBX	ENSBTAG00000006893	BBX, HMG-box containing [Source:VGNC Symbol;Acc:VGNC:26433]	gene	overlapping	0	29.163738	43.735386
Chr1:52864158-52872416	1	52864158	52872416	null				Not found	0	14.816611	29.075928
Chr1:52872439-52883769	1	52872439	52883769	null				Not found	0	27.652412	42.547623
Chr1:52883784-52892448	1	52883784	52892448	null				Not found	0	25.85175	40.576553
Chr1:52931560-52942570	1	52931560	52942570	null				Not found	0	28.440119	22.31175
Chr1:52980443-52992709	1	52980443	52992709	null				Not found	0	29.578377	13.417487
Chr1:53039881-53050271	1	53039881	53050271	null				Not found	0	29.411531	17.329489
Chr1:53203582-53217229	1	53203582	53217229	null				Not found	0	26.72919	16.426027
Chr1:53227732-53239825	1	53227732	53239825	null				Not found	0	23.70612	36.355583
Chr1:53468236-53482649	1	53468236	53482649	null				Not found	0	31.906395	42.12724
Chr1:53515010-53528149	1	53515010	53528149	HHLA2	ENSBTAG00000018397	HERV-H LTR-associating 2 [Source:VGNC Symbol;Acc:VGNC:29843]	gene	overlapping	0	41.792114	30.205755
Chr1:53562800-53578384	1	53562800	53578384	MYH15	ENSBTAG00000018399	myosin heavy chain 15 [Source:HGNC Symbol;Acc:HGNC:31073]	gene	overlapping	0	28.539257	44.668205
Chr1:53578477-53595493	1	53578477	53595493	MYH15	ENSBTAG00000018399	myosin heavy chain 15 [Source:HGNC Symbol;Acc:HGNC:31073]	gene	overlapping	0	22.369965	35.59957
Chr1:54110974-54125386	1	54110974	54125386	null				Not found	0	21.576498	31.748835
Chr1:54266254-54282663	1	54266254	54282663	MORC1	ENSBTAG00000015475	MORC family CW-type zinc finger 1 [Source:VGNC Symbol;Acc:VGNC:31554]	gene	overlapping	0	27.213438	36.49186
Chr1:54545256-54558464	1	54545256	54558464	null				Not found	0	24.73267	13.9447975
Chr1:54571423-54589067	1	54571423	54589067	null				Not found	0	19.380781	30.726435
Chr1:54615921-54636389	1	54615921	54636389	null				Not found	0	18.2731	26.08108
Chr1:54650240-54659784	1	54650240	54659784	ENSBTAG00000022275	ENSBTAG00000022275	No description	gene	overlapping	0	32.906837	7.7653394
Chr1:54814110-54834534	1	54814110	54834534	null				Not found	0	19.67707	33.414616
Chr1:55184889-55210594	1	55184889	55210594	null				Not found	0	11.681535	24.45885
Chr1:55266731-55283118	1	55266731	55283118	null				Not found	0	10.699442	29.891554
Chr1:55283125-55296026	1	55283125	55296026	null				Not found	0	15.060137	30.700632
Chr1:55317348-55336682	1	55317348	55336682	null				Not found	0	14.753575	28.398485
Chr1:55336757-55361748	1	55336757	55361748	null				Not found	0	8.974314	28.544079
Chr1:55411278-55434257	1	55411278	55434257	null				Not found	0	19.90157	35.9375
Chr1:55434265-55453925	1	55434265	55453925	null				Not found	0	13.618909	34.29205
Chr1:55525503-55537266	1	55525503	55537266	null				Not found	0	24.868435	8.739782
Chr1:55682945-55700182	1	55682945	55700182	null				Not found	0	9.623291	27.901794
Chr1:55920786-55937909	1	55920786	55937909	null				Not found	0	13.179905	23.203041
Chr1:56410644-56424302	1	56410644	56424302	null				Not found	0	38.053883	48.33305
Chr1:56439194-56451471	1	56439194	56451471	null				Not found	0	36.76794	27.77576
Chr1:56513496-56533918	1	56513496	56533918	null				Not found	0	25.503334	35.37511
Chr1:56698885-56712595	1	56698885	56712595	null				Not found	0	18.660582	34.39132
Chr1:56773115-56787850	1	56773115	56787850	CD96	ENSBTAG00000014441	CD96 molecule [Source:VGNC Symbol;Acc:VGNC:27054]	gene	overlapping	0	16.473003	30.184404
Chr1:56788057-56799464	1	56788057	56799464	CD96	ENSBTAG00000014441	CD96 molecule [Source:VGNC Symbol;Acc:VGNC:27054]	gene	overlapping	0	8.230214	19.186785
Chr1:56800608-56814262	1	56800608	56814262	CD96	ENSBTAG00000014441	CD96 molecule [Source:VGNC Symbol;Acc:VGNC:27054]	gene	overlapping	0	11.937135	29.63255
Chr1:56924004-56937267	1	56924004	56937267	null				Not found	0	28.563847	20.635632
Chr1:57219144-57220723	1	57219144	57220723	TMPRSS7	ENSBTAG00000015065	transmembrane protease serine 7 [Source:RefSeq peptide;Acc:NP_001192821]	gene	overlapping	0	37.873154	23.644665
Chr1:57267956-57279351	1	57267956	57279351	TMPRSS7	ENSBTAG00000015065	transmembrane protease serine 7 [Source:RefSeq peptide;Acc:NP_001192821]	gene	overlapping	0	17.228949	24.609797
Chr1:57316356-57325783	1	57316356	57325783	ENSBTAG00000016554	ENSBTAG00000016554	No description	gene	overlapping	0	27.275585	18.578365
Chr1:57325788-57338928	1	57325788	57338928	GCSAM	ENSBTAG00000016556	germinal center associated signaling and motility [Source:VGNC Symbol;Acc:VGNC:29293]	gene	overlapping	0	15.947847	32.491245
Chr1:57350610-57367418	1	57350610	57367418	SLC9C1	ENSBTAG00000019332	solute carrier family 9 member C1 [Source:HGNC Symbol;Acc:HGNC:31401]	gene	overlapping	0	10.027288	22.945663
Chr1:57445038-57446614	1	57445038	57446614	SLC9C1	ENSBTAG00000019332	solute carrier family 9 member C1 [Source:HGNC Symbol;Acc:HGNC:31401]	gene	overlapping	0	39.34953	20.889631
Chr1:57446625-57448494	1	57446625	57448494	SLC9C1	ENSBTAG00000019332	solute carrier family 9 member C1 [Source:HGNC Symbol;Acc:HGNC:31401]	gene	overlapping	0	34.197456	15.075888
Chr1:57448523-57450192	1	57448523	57450192	SLC9C1	ENSBTAG00000019332	solute carrier family 9 member C1 [Source:HGNC Symbol;Acc:HGNC:31401]	gene	overlapping	0	32.774307	19.533024
Chr1:57450203-57451706	1	57450203	57451706	SLC9C1	ENSBTAG00000019332	solute carrier family 9 member C1 [Source:HGNC Symbol;Acc:HGNC:31401]	gene	overlapping	0	27.689608	14.990245
Chr1:57453550-57455209	1	57453550	57455209	SLC9C1	ENSBTAG00000019332	solute carrier family 9 member C1 [Source:HGNC Symbol;Acc:HGNC:31401]	gene	overlapping	0	35.614063	20.983013
Chr1:57455225-57456846	1	57455225	57456846	SLC9C1	ENSBTAG00000019332	solute carrier family 9 member C1 [Source:HGNC Symbol;Acc:HGNC:31401]	gene	overlapping	0	29.338179	19.052479
Chr1:57456899-57458611	1	57456899	57458611	SLC9C1	ENSBTAG00000019332	solute carrier family 9 member C1 [Source:HGNC Symbol;Acc:HGNC:31401]	gene	overlapping	0	43.253525	20.121613
Chr1:57458612-57460093	1	57458612	57460093	SLC9C1	ENSBTAG00000019332	solute carrier family 9 member C1 [Source:HGNC Symbol;Acc:HGNC:31401]	gene	overlapping	0	26.075266	17.168995
Chr1:57461734-57463333	1	57461734	57463333	SLC9C1	ENSBTAG00000019332	solute carrier family 9 member C1 [Source:HGNC Symbol;Acc:HGNC:31401]	gene	overlapping	0	27.122677	15.66233
Chr1:57465011-57466850	1	57465011	57466850	SLC9C1	ENSBTAG00000019332	solute carrier family 9 member C1 [Source:HGNC Symbol;Acc:HGNC:31401]	gene	overlapping	0	34.871426	16.855381
Chr1:57470301-57472410	1	57470301	57472410	SLC9C1	ENSBTAG00000019332	solute carrier family 9 member C1 [Source:HGNC Symbol;Acc:HGNC:31401]	gene	overlapping	0	34.79966	22.686817
Chr1:57473948-57475706	1	57473948	57475706	SLC9C1	ENSBTAG00000019332	solute carrier family 9 member C1 [Source:HGNC Symbol;Acc:HGNC:31401]	gene	overlapping	0	30.529402	16.946232
Chr1:57475708-57477461	1	57475708	57477461	SLC9C1	ENSBTAG00000019332	solute carrier family 9 member C1 [Source:HGNC Symbol;Acc:HGNC:31401]	gene	overlapping	0	36.10613	18.095295
Chr1:57477479-57479248	1	57477479	57479248	SLC9C1	ENSBTAG00000019332	solute carrier family 9 member C1 [Source:HGNC Symbol;Acc:HGNC:31401]	gene	overlapping	0	36.029953	15.220969
Chr1:57479264-57480926	1	57479264	57480926	SLC9C1	ENSBTAG00000019332	solute carrier family 9 member C1 [Source:HGNC Symbol;Acc:HGNC:31401]	gene	overlapping	0	36.938046	19.31599
Chr1:57480929-57482585	1	57480929	57482585	SLC9C1	ENSBTAG00000019332	solute carrier family 9 member C1 [Source:HGNC Symbol;Acc:HGNC:31401]	gene	overlapping	0	33.41713	20.863232
Chr1:57482596-57484279	1	57482596	57484279	SLC9C1	ENSBTAG00000019332	solute carrier family 9 member C1 [Source:HGNC Symbol;Acc:HGNC:31401]	gene	overlapping	0	46.06513	24.43851
Chr1:57484298-57489338	1	57484298	57489338	SLC9C1	ENSBTAG00000019332	solute carrier family 9 member C1 [Source:HGNC Symbol;Acc:HGNC:31401]	gene	overlapping	0	39.7065	20.415344
Chr1:57501429-57515966	1	57501429	57515966	SLC9C1	ENSBTAG00000019332	solute carrier family 9 member C1 [Source:HGNC Symbol;Acc:HGNC:31401]	gene	overlapping	0	20.092981	7.849175
Chr1:57932082-57946151	1	57932082	57946151	null				Not found	0	13.959996	24.222256
Chr1:58005923-58021069	1	58005923	58021069	ENSBTAG00000040144	ENSBTAG00000040144	No description	gene	overlapping	0	24.998562	12.274669
Chr1:58068935-58081103	1	58068935	58081103	null				Not found	0	11.865616	26.689524
Chr1:58299080-58318007	1	58299080	58318007	null				Not found	0	21.154734	37.140297
Chr1:58472500-58480829	1	58472500	58480829	ENSBTAG00000013920	ENSBTAG00000013920	No description	gene	overlapping	0	29.709383	42.04004
Chr1:58498595-58514029	1	58498595	58514029	ENSBTAG00000013920	ENSBTAG00000013920	No description	gene	overlapping	0	39.916748	53.68758
Chr1:58535354-58550105	1	58535354	58550105	ENSBTAG00000013920	ENSBTAG00000013920	No description	gene	overlapping	0	31.147615	48.80776
Chr1:58550168-58563769	1	58550168	58563769	ENSBTAG00000013920	ENSBTAG00000013920	No description	gene	overlapping	0	29.586523	49.494225
Chr1:58563775-58577344	1	58563775	58577344	ENSBTAG00000013920	ENSBTAG00000013920	No description	gene	overlapping	0	21.879652	45.957687
Chr1:58591480-58605208	1	58591480	58605208	SPICE1	ENSBTAG00000013937	spindle and centriole associated protein 1 [Source:VGNC Symbol;Acc:VGNC:35215]	gene	overlapping	0	32.86089	47.23804
Chr1:58667104-58681847	1	58667104	58681847	null				Not found	0	28.746765	15.548106
Chr1:58718506-58734402	1	58718506	58734402	SIDT1	ENSBTAG00000013292	SID1 transmembrane family member 1 precursor [Source:RefSeq peptide;Acc:NP_001192562]	gene	overlapping	0	23.946257	12.151233
Chr1:58899840-58912479	1	58899840	58912479	ATP6V1A	ENSBTAG00000002703	ATPase H+ transporting V1 subunit A [Source:VGNC Symbol;Acc:VGNC:26316]	gene	overlapping	0	39.851128	52.572716
Chr1:59079544-59090328	1	59079544	59090328	CCDC191	ENSBTAG00000004975	coiled-coil domain containing 191 [Source:VGNC Symbol;Acc:VGNC:26884]	gene	overlapping	0	32.021973	47.02606
Chr1:59286625-59300265	1	59286625	59300265	DRD3	ENSBTAG00000002132	dopamine receptor D3 [Source:VGNC Symbol;Acc:VGNC:28208]	gene	overlapping	0	38.883835	19.954794
Chr1:59430803-59433639	1	59430803	59433639	ZBTB20	ENSBTAG00000011928	zinc finger and BTB domain containing 20 [Source:VGNC Symbol;Acc:VGNC:37065]	gene	overlapping	0	16.860226	9.156006
Chr1:59454078-59461751	1	59454078	59461751	ZBTB20	ENSBTAG00000011928	zinc finger and BTB domain containing 20 [Source:VGNC Symbol;Acc:VGNC:37065]	gene	overlapping	0	39.734238	29.530094
Chr1:59461754-59470153	1	59461754	59470153	ZBTB20	ENSBTAG00000011928	zinc finger and BTB domain containing 20 [Source:VGNC Symbol;Acc:VGNC:37065]	gene	overlapping	0	24.933014	13.524504
Chr1:59837103-59856788	1	59837103	59856788	null				Not found	0	12.138818	28.78628
Chr1:59908896-59926952	1	59908896	59926952	null				Not found	0	8.019152	22.294132
Chr1:59941335-59965925	1	59941335	59965925	null				Not found	0	12.022353	22.46855
Chr1:60195897-60213357	1	60195897	60213357	null				Not found	0	32.10364	18.426203
Chr1:60452200-60471639	1	60452200	60471639	null				Not found	0	19.581322	30.802645
Chr1:60499522-60512992	1	60499522	60512992	null				Not found	0	22.815495	36.049156
Chr1:60630552-60645593	1	60630552	60645593	null				Not found	0	15.537498	22.397251
Chr1:60658607-60668491	1	60658607	60668491	null				Not found	0	14.907279	25.657356
Chr1:60753138-60768936	1	60753138	60768936	null				Not found	0	46.070312	56.30697
Chr1:61044512-61055194	1	61044512	61055194	null				Not found	0	6.5582843	24.297312
Chr1:61055308-61070817	1	61055308	61070817	null				Not found	0	24.239668	37.57853
Chr1:61071259-61083440	1	61071259	61083440	null				Not found	0	11.873762	36.21787
Chr1:61083648-61097516	1	61083648	61097516	null				Not found	0	11.502659	27.57677
Chr1:61113836-61127631	1	61113836	61127631	null				Not found	0	25.252356	40.607998
Chr1:61144400-61162785	1	61144400	61162785	null				Not found	0	12.449345	26.484217
Chr1:61200205-61214818	1	61200205	61214818	null				Not found	0	26.757662	55.515396
Chr1:61246974-61265197	1	61246974	61265197	null				Not found	0	23.764181	44.10306
Chr1:61278551-61288800	1	61278551	61288800	null				Not found	0	22.646957	30.943386
Chr1:61288803-61299060	1	61288803	61299060	null				Not found	0	30.61748	38.828716
Chr1:61348556-61360549	1	61348556	61360549	null				Not found	0	19.38029	37.65135
Chr1:61493713-61508218	1	61493713	61508218	null				Not found	0	10.289494	27.311882
Chr1:61566886-61585889	1	61566886	61585889	7SK	ENSBTAG00000044343	7SK RNA [Source:RFAM;Acc:RF00100]	gene	overlapping	0	20.535961	32.572075
Chr1:61585907-61602882	1	61585907	61602882	7SK	ENSBTAG00000044343	7SK RNA [Source:RFAM;Acc:RF00100]	gene	overlapping	0	21.457483	34.620586
Chr1:61612217-61629702	1	61612217	61629702	null				Not found	0	20.353699	36.583336
Chr1:61686853-61703373	1	61686853	61703373	null				Not found	0	22.233763	32.45461
Chr1:61733325-61752489	1	61733325	61752489	null				Not found	0	22.880335	35.199825
Chr1:61886447-61906124	1	61886447	61906124	null				Not found	0	16.905388	33.42362
Chr1:61942431-61956899	1	61942431	61956899	null				Not found	0	32.91714	41.852764
Chr1:61977781-61986146	1	61977781	61986146	null				Not found	0	23.526852	34.977657
Chr1:62002307-62018590	1	62002307	62018590	null				Not found	0	35.462666	48.910625
Chr1:62018603-62035289	1	62018603	62035289	null				Not found	0	37.11517	54.224384
Chr1:62203070-62223016	1	62203070	62223016	null				Not found	0	27.004507	43.269417
Chr1:62447037-62462939	1	62447037	62462939	null				Not found	0	47.7375	31.479933
Chr1:62686529-62702368	1	62686529	62702368	null				Not found	0	36.619118	22.853374
Chr1:62893281-62912601	1	62893281	62912601	null				Not found	0	19.846668	31.304258
Chr1:62932214-62947205	1	62932214	62947205	null				Not found	0	24.749443	39.253227
Chr1:62998179-63016801	1	62998179	63016801	null				Not found	0	31.758995	46.609398
Chr1:63489856-63506335	1	63489856	63506335	null				Not found	0	13.668408	24.299273
Chr1:63522513-63539644	1	63522513	63539644	null				Not found	0	21.528517	44.50459
Chr1:63539668-63557067	1	63539668	63557067	null				Not found	0	18.621386	31.496845
Chr1:63640267-63653973	1	63640267	63653973	null				Not found	0	38.97385	27.02204
Chr1:63945135-63960503	1	63945135	63960503	null				Not found	0	24.563234	30.64719
Chr1:64539354-64552549	1	64539354	64552549	ENSBTAG00000014157	ENSBTAG00000014157	No description	gene	overlapping	0	12.741509	24.26284
Chr1:64567663-64582082	1	64567663	64582082	UPK1B	ENSBTAG00000009014	uroplakin 1B [Source:VGNC Symbol;Acc:VGNC:36685]	gene	overlapping	0	21.18557	29.139656
Chr1:64645115-64650762	1	64645115	64650762	B4GALT4	ENSBTAG00000001390	beta-1,4-galactosyltransferase 4 [Source:VGNC Symbol;Acc:VGNC:26391]	gene	overlapping	0	13.2952175	5.3994703
Chr1:64708036-64717276	1	64708036	64717276	null				Not found	0	28.79528	42.645947
Chr1:64790214-64804433	1	64790214	64804433	ARHGAP31	ENSBTAG00000000210	Rho GTPase activating protein 31 [Source:VGNC Symbol;Acc:VGNC:26089]	gene	overlapping	0	35.76893	45.36739
Chr1:65061729-65075301	1	65061729	65075301	MAATS1	ENSBTAG00000001293	MYCBP associated and testis expressed 1 [Source:VGNC Symbol;Acc:VGNC:31126]	gene	overlapping	0	24.87456	40.23364
Chr1:65117742-65127226	1	65117742	65127226	MAATS1	ENSBTAG00000001293	MYCBP associated and testis expressed 1 [Source:VGNC Symbol;Acc:VGNC:31126]	gene	overlapping	0	34.267174	48.65806
Chr1:65316274-65323633	1	65316274	65323633	GSK3B	ENSBTAG00000048057	glycogen synthase kinase 3 beta [Source:HGNC Symbol;Acc:HGNC:4617]	gene	overlapping	0	44.231266	36.125195
Chr1:65323640-65325205	1	65323640	65325205	GSK3B	ENSBTAG00000048057	glycogen synthase kinase 3 beta [Source:HGNC Symbol;Acc:HGNC:4617]	gene	overlapping	0	28.491175	14.521983
Chr1:65325211-65333099	1	65325211	65333099	GSK3B	ENSBTAG00000048057	glycogen synthase kinase 3 beta [Source:HGNC Symbol;Acc:HGNC:4617]	gene	overlapping	0	37.169746	22.243267
Chr1:65333165-65348104	1	65333165	65348104	GSK3B	ENSBTAG00000048057	glycogen synthase kinase 3 beta [Source:HGNC Symbol;Acc:HGNC:4617]	gene	overlapping	0	30.176287	49.32806
Chr1:65689365-65700180	1	65689365	65700180	LRRC58	ENSBTAG00000033170	leucine rich repeat containing 58 [Source:HGNC Symbol;Acc:HGNC:26968]	gene	overlapping	0	35.459354	23.15906
Chr1:65713237-65726095	1	65713237	65726095	null				Not found	0	6.940485	26.007948
Chr1:65790441-65801987	1	65790441	65801987	FSTL1	ENSBTAG00000022155	follistatin like 1 [Source:VGNC Symbol;Acc:VGNC:29135]	gene	overlapping	0	7.2379565	20.75294
Chr1:65817078-65835151	1	65817078	65835151	null				Not found	0	11.020739	29.712177
Chr1:65851983-65864778	1	65851983	65864778	null				Not found	0	14.997565	33.851883
Chr1:66277298-66291650	1	66277298	66291650	STXBP5L	ENSBTAG00000001918	syntaxin binding protein 5 like [Source:VGNC Symbol;Acc:VGNC:35449]	gene	overlapping	0	25.791346	35.041523
Chr1:66291680-66310144	1	66291680	66310144	STXBP5L	ENSBTAG00000001918	syntaxin binding protein 5 like [Source:VGNC Symbol;Acc:VGNC:35449]	gene	overlapping	0	43.77934	32.947533
Chr1:66402847-66427960	1	66402847	66427960	STXBP5L	ENSBTAG00000001918	syntaxin binding protein 5 like [Source:VGNC Symbol;Acc:VGNC:35449]	gene	overlapping	0	22.546255	37.02916
Chr1:66453880-66477432	1	66453880	66477432	STXBP5L	ENSBTAG00000001918	syntaxin binding protein 5 like [Source:VGNC Symbol;Acc:VGNC:35449]	gene	overlapping	0	14.123899	33.03753
Chr1:66477441-66491732	1	66477441	66491732	STXBP5L	ENSBTAG00000001918	syntaxin binding protein 5 like [Source:VGNC Symbol;Acc:VGNC:35449]	gene	overlapping	0	20.501373	38.4858
Chr1:66491737-66506213	1	66491737	66506213	STXBP5L	ENSBTAG00000001918	syntaxin binding protein 5 like [Source:VGNC Symbol;Acc:VGNC:35449]	gene	overlapping	0	27.470678	40.666096
Chr1:66506245-66522105	1	66506245	66522105	STXBP5L	ENSBTAG00000001918	syntaxin binding protein 5 like [Source:VGNC Symbol;Acc:VGNC:35449]	gene	overlapping	0	29.38441	41.432148
Chr1:66540523-66557257	1	66540523	66557257	POLQ	ENSBTAG00000001920	DNA polymerase theta [Source:VGNC Symbol;Acc:VGNC:33130]	gene	overlapping	0	35.766212	51.340515
Chr1:66741013-66754110	1	66741013	66754110	HCLS1	ENSBTAG00000001009	hematopoietic cell-specific Lyn substrate 1 [Source:VGNC Symbol;Acc:VGNC:29775]	gene	overlapping	0	19.321482	26.056776
Chr1:66843973-66864541	1	66843973	66864541	IQCB1	ENSBTAG00000013069	IQ motif containing B1 [Source:VGNC Symbol;Acc:VGNC:30250]	gene	overlapping	0	22.434235	36.457172
Chr1:67167939-67181759	1	67167939	67181759	CD86	ENSBTAG00000013118	CD86 molecule [Source:VGNC Symbol;Acc:VGNC:27051]	gene	overlapping	0	12.042597	28.804773
Chr1:67199300-67217640	1	67199300	67217640	CD86	ENSBTAG00000013118	CD86 molecule [Source:VGNC Symbol;Acc:VGNC:27051]	gene	overlapping	0	15.030072	23.788801
Chr1:67230231-67241516	1	67230231	67241516	null				Not found	0	19.267069	11.695624
Chr1:67649311-67661524	1	67649311	67661524	PARP14	ENSBTAG00000016656	poly(ADP-ribose) polymerase family member 14 [Source:HGNC Symbol;Acc:HGNC:29232]	gene	overlapping	0	21.176502	37.732704
Chr1:67840884-67843264	1	67840884	67843264	SEMA5B	ENSBTAG00000018765	semaphorin 5B [Source:VGNC Symbol;Acc:VGNC:34440]	gene	overlapping	0	40.466026	28.963095
Chr1:67843275-67846773	1	67843275	67846773	SEMA5B	ENSBTAG00000018765	semaphorin 5B [Source:VGNC Symbol;Acc:VGNC:34440]	gene	overlapping	0	33.938488	24.651438
Chr1:67846872-67852358	1	67846872	67852358	SEMA5B	ENSBTAG00000018765	semaphorin 5B [Source:VGNC Symbol;Acc:VGNC:34440]	gene	overlapping	0	22.173424	11.554976
Chr1:67925519-67932909	1	67925519	67932909	null				Not found	0	28.107046	20.11568
Chr1:68267101-68272061	1	68267101	68272061	ADCY5	ENSBTAG00000018777	adenylate cyclase 5 [Source:VGNC Symbol;Acc:VGNC:25646]	gene	overlapping	0	30.520823	20.105663
Chr1:68291623-68297650	1	68291623	68297650	ADCY5	ENSBTAG00000018777	adenylate cyclase 5 [Source:VGNC Symbol;Acc:VGNC:25646]	gene	overlapping	0	35.06826	25.535736
Chr1:68297703-68303536	1	68297703	68303536	ADCY5	ENSBTAG00000018777	adenylate cyclase 5 [Source:VGNC Symbol;Acc:VGNC:25646]	gene	overlapping	0	44.0826	35.613964
Chr1:68325782-68330797	1	68325782	68330797	ADCY5	ENSBTAG00000018777	adenylate cyclase 5 [Source:VGNC Symbol;Acc:VGNC:25646]	gene	overlapping	0	30.584312	20.817427
Chr1:68390953-68396753	1	68390953	68396753	ADCY5	ENSBTAG00000018777	adenylate cyclase 5 [Source:VGNC Symbol;Acc:VGNC:25646]	gene	overlapping	0	46.277397	34.71312
Chr1:68430991-68441513	1	68430991	68441513	null				Not found	0	24.594534	31.754852
Chr1:68646759-68653092	1	68646759	68653092	MYLK	ENSBTAG00000014567	myosin light chain kinase, smooth muscle [Source:RefSeq peptide;Acc:NP_788809]	gene	overlapping	0	43.166008	32.680534
Chr1:68659476-68666193	1	68659476	68666193	MYLK	ENSBTAG00000014567	myosin light chain kinase, smooth muscle [Source:RefSeq peptide;Acc:NP_788809]	gene	overlapping	0	43.32894	28.679907
Chr1:68772495-68780891	1	68772495	68780891	null				Not found	0	37.593025	26.639757
Chr1:68883913-68896644	1	68883913	68896644	CCDC14	ENSBTAG00000000566	coiled-coil domain containing 14 [Source:VGNC Symbol;Acc:VGNC:26851]	gene	overlapping	0	28.731392	38.33404
Chr1:68947246-68957947	1	68947246	68957947	ROPN1	ENSBTAG00000006947	No description	gene	overlapping	0	29.699556	42.179688
Chr1:69183044-69198928	1	69183044	69198928	null				Not found	0	31.10812	44.454613
Chr1:70227491-70237926	1	70227491	70237926	SLC12A8	ENSBTAG00000000496	solute carrier family 12 member 8 [Source:VGNC Symbol;Acc:VGNC:34671]	gene	overlapping	0	30.763815	46.906055
Chr1:70393497-70406056	1	70393497	70406056	null				Not found	0	32.965996	47.193794
Chr1:70456247-70467206	1	70456247	70467206	null				Not found	0	16.797314	33.452274
Chr1:70518263-70531914	1	70518263	70531914	SNX4	ENSBTAG00000011383	sorting nexin 4 [Source:VGNC Symbol;Acc:VGNC:35111]	gene	overlapping	0	29.54063	52.097866
Chr1:70532318-70544257	1	70532318	70544257	SNX4	ENSBTAG00000011383	sorting nexin 4 [Source:VGNC Symbol;Acc:VGNC:35111]	gene	overlapping	0	35.00194	54.590298
Chr1:70544266-70555847	1	70544266	70555847	SNX4	ENSBTAG00000011383	sorting nexin 4 [Source:VGNC Symbol;Acc:VGNC:35111]	gene	overlapping	0	29.311756	48.385986
Chr1:70569827-70582743	1	70569827	70582743	OSBPL11	ENSBTAG00000006471	oxysterol binding protein like 11 [Source:VGNC Symbol;Acc:VGNC:32459]	gene	overlapping	0	37.936283	57.122055
Chr1:70582754-70597285	1	70582754	70597285	OSBPL11	ENSBTAG00000006471	oxysterol binding protein like 11 [Source:VGNC Symbol;Acc:VGNC:32459]	gene	overlapping	0	30.877844	46.345165
Chr1:70991188-70996513	1	70991188	70996513	RUBCN	ENSBTAG00000001890	RUN and cysteine rich domain containing beclin 1 interacting protein [Source:VGNC Symbol;Acc:VGNC:34212]	gene	overlapping	0	27.599918	18.9344
Chr1:71057463-71068298	1	71057463	71068298	null				Not found	0	26.711323	37.315907
Chr1:71087314-71096823	1	71087314	71096823	ENSBTAG00000014721	ENSBTAG00000014721	No description	gene	overlapping	0	34.190125	13.602284
Chr1:71156293-71165429	1	71156293	71165429	null				Not found	0	30.796625	20.360727
Chr1:71186279-71195397	1	71186279	71195397	null				Not found	0	31.075853	13.859401
Chr1:71306154-71313374	1	71306154	71313374	null				Not found	0	36.97502	18.434309
Chr1:71313457-71325172	1	71313457	71325172	null				Not found	0	43.51811	29.802711
Chr1:71325213-71335283	1	71325213	71335283	null				Not found	0	22.932026	13.493784
Chr1:71335337-71345629	1	71335337	71345629	null				Not found	0	38.635136	21.64109
Chr1:71345780-71356805	1	71345780	71356805	null				Not found	0	27.472828	16.596264
Chr1:71356865-71369230	1	71356865	71369230	null				Not found	0	33.562595	15.0962305
Chr1:71369235-71378573	1	71369235	71378573	null				Not found	0	30.85959	18.500957
Chr1:71765164-71776149	1	71765164	71776149	NRROS	ENSBTAG00000009614	Bos taurus negative regulator of reactive oxygen species (NRROS), mRNA. [Source:RefSeq mRNA;Acc:NM_001034391]	gene	overlapping	0	20.304716	12.790753
Chr1:71908998-71927010	1	71908998	71927010	PAK2	ENSBTAG00000047856	p21 (RAC1) activated kinase 2 [Source:HGNC Symbol;Acc:HGNC:8591]	gene	overlapping	0	30.103193	20.781744
Chr1:72312994-72328336	1	72312994	72328336	null				Not found	0	45.424576	32.74088
Chr1:72906238-72918899	1	72906238	72918899	ACAP2	ENSBTAG00000003378	ArfGAP with coiled-coil, ankyrin repeat and PH domains 2 [Source:VGNC Symbol;Acc:VGNC:25527]	gene	overlapping	0	27.269196	40.319588
Chr1:72975057-72983326	1	72975057	72983326	XXYLT1	ENSBTAG00000014564	xyloside xylosyltransferase 1 [Source:HGNC Symbol;Acc:HGNC:26639]	gene	overlapping	0	31.1493	46.752247
Chr1:73165164-73180216	1	73165164	73180216	null				Not found	0	31.591307	21.145985
Chr1:73199713-73211890	1	73199713	73211890	null				Not found	0	25.243452	11.564647
Chr1:73499911-73511341	1	73499911	73511341	LSG1	ENSBTAG00000008461	large 60S subunit nuclear export GTPase 1 [Source:VGNC Symbol;Acc:VGNC:31049]	gene	overlapping	0	50.635376	41.296505
Chr1:73601337-73613303	1	73601337	73613303	null				Not found	0	4.48199	23.446047
Chr1:73999824-74006971	1	73999824	74006971	null				Not found	0	32.379604	16.96621
Chr1:74007039-74014011	1	74007039	74014011	null				Not found	0	30.85362	16.665007
Chr1:74014025-74020408	1	74014025	74020408	null				Not found	0	26.03989	14.777676
Chr1:74178457-74189697	1	74178457	74189697	null				Not found	0	28.177586	13.106991
Chr1:74284807-74293038	1	74284807	74293038	null				Not found	0	25.94749	13.859148
Chr1:74607995-74622863	1	74607995	74622863	ATP13A4	ENSBTAG00000016305	ATPase 13A4 [Source:VGNC Symbol;Acc:VGNC:26280]	gene	overlapping	0	27.546684	37.08483
Chr1:75103716-75116849	1	75103716	75116849	null				Not found	0	33.140675	42.016495
Chr1:75207391-75217585	1	75207391	75217585	null				Not found	0	37.722538	27.259586
Chr1:75385341-75402392	1	75385341	75402392	null				Not found	0	13.644459	26.58248
Chr1:75441209-75450174	1	75441209	75450174	null				Not found	0	18.25548	16.027243
Chr1:75586132-75604237	1	75586132	75604237	null				Not found	0	18.985786	35.792843
Chr1:75722588-75741340	1	75722588	75741340	FGF12	ENSBTAG00000012413	fibroblast growth factor 12 [Source:RefSeq peptide;Acc:NP_001073257]	gene	overlapping	0	17.705275	30.110373
Chr1:76041853-76048932	1	76041853	76048932	null				Not found	0	29.248951	44.754635
Chr1:76278092-76296801	1	76278092	76296801	null				Not found	0	14.352927	2.0324922
Chr1:76726511-76740541	1	76726511	76740541	null				Not found	0	11.545232	5.0025268
Chr1:76948585-76966590	1	76948585	76966590	null				Not found	0	16.070452	27.77856
Chr1:77014805-77033368	1	77014805	77033368	null				Not found	0	8.424319	23.720572
Chr1:77059191-77077549	1	77059191	77077549	null				Not found	0	11.78043	24.996443
Chr1:77181040-77205861	1	77181040	77205861	IL1RAP	ENSBTAG00000013205	interleukin 1 receptor accessory protein [Source:VGNC Symbol;Acc:VGNC:30133]	gene	overlapping	0	9.691987	25.95802
Chr1:77205874-77221361	1	77205874	77221361	IL1RAP	ENSBTAG00000013205	interleukin 1 receptor accessory protein [Source:VGNC Symbol;Acc:VGNC:30133]	gene	overlapping	0	15.736313	37.394592
Chr1:77483427-77498977	1	77483427	77498977	CLDN16	ENSBTAG00000006494	claudin 16 [Source:VGNC Symbol;Acc:VGNC:27406]	gene	overlapping	0	11.390455	21.292488
Chr1:77555552-77572881	1	77555552	77572881	null				Not found	0	15.3835125	27.775017
Chr1:77651533-77665841	1	77651533	77665841	null				Not found	0	3.812623	15.999061
Chr1:77768941-77785741	1	77768941	77785741	P3H2	ENSBTAG00000021025	prolyl 3-hydroxylase 2 [Source:VGNC Symbol;Acc:VGNC:32533]	gene	overlapping	0	21.656265	33.49627
Chr1:77862328-77883129	1	77862328	77883129	P3H2	ENSBTAG00000021025	prolyl 3-hydroxylase 2 [Source:VGNC Symbol;Acc:VGNC:32533]	gene	overlapping	0	11.269229	33.839108
Chr1:78309539-78327243	1	78309539	78327243	null				Not found	0	16.051687	28.340452
Chr1:78682273-78702155	1	78682273	78702155	TPRG1	ENSBTAG00000032538	tumor protein p63 regulated 1 [Source:VGNC Symbol;Acc:VGNC:36261]	gene	overlapping	0	28.020685	37.859543
Chr1:78868865-78883207	1	78868865	78883207	null				Not found	0	11.602878	23.737743
Chr1:79291744-79301562	1	79291744	79301562	LPP	ENSBTAG00000044001	LIM domain containing preferred translocation partner in lipoma [Source:HGNC Symbol;Acc:HGNC:6679]	gene	overlapping	0	38.54765	49.521175
Chr1:79426533-79441524	1	79426533	79441524	LPP	ENSBTAG00000044001	LIM domain containing preferred translocation partner in lipoma [Source:HGNC Symbol;Acc:HGNC:6679]	gene	overlapping	0	38.82198	49.05486
Chr1:79630730-79645143	1	79630730	79645143	LPP	ENSBTAG00000044001	LIM domain containing preferred translocation partner in lipoma [Source:HGNC Symbol;Acc:HGNC:6679]	gene	overlapping	0	47.551834	34.568676
Chr1:80466245-80479182	1	80466245	80479182	null				Not found	0	16.658747	27.399925
Chr1:80639202-80647461	1	80639202	80647461	MASP1	ENSBTAG00000012467	mannan binding lectin serine peptidase 1 [Source:VGNC Symbol;Acc:VGNC:31255]	gene	overlapping	0	31.837858	25.908901
Chr1:80655726-80662376	1	80655726	80662376	null				Not found	0	29.699425	19.83101
Chr1:81151980-81166325	1	81151980	81166325	FETUB	ENSBTAG00000017531	fetuin B [Source:VGNC Symbol;Acc:VGNC:28955]	gene	overlapping	0	22.015387	12.493375
Chr1:81406331-81417563	1	81406331	81417563	null				Not found	0	21.037188	10.055527
Chr1:81520041-81535194	1	81520041	81535194	DGKG	ENSBTAG00000005091	diacylglycerol kinase gamma [Source:VGNC Symbol;Acc:VGNC:28028]	gene	overlapping	0	23.146065	38.912304
Chr1:81679402-81690361	1	81679402	81690361	DGKG	ENSBTAG00000005091	diacylglycerol kinase gamma [Source:VGNC Symbol;Acc:VGNC:28028]	gene	overlapping	0	16.426365	29.069283
Chr1:81740934-81751184	1	81740934	81751184	ETV5	ENSBTAG00000014915	ETS variant 5 [Source:VGNC Symbol;Acc:VGNC:28631]	gene	overlapping	0	38.08805	26.160612
Chr1:81890146-81904595	1	81890146	81904595	TRA2B	ENSBTAG00000001697	transformer 2 beta homolog [Source:VGNC Symbol;Acc:VGNC:36268]	gene	overlapping	0	44.634277	35.566555
Chr1:82350871-82364389	1	82350871	82364389	MAP3K13	ENSBTAG00000017103	mitogen-activated protein kinase kinase kinase 13 [Source:VGNC Symbol;Acc:VGNC:31191]	gene	overlapping	0	24.212673	37.909065
Chr1:82406463-82418664	1	82406463	82418664	MAP3K13	ENSBTAG00000017103	mitogen-activated protein kinase kinase kinase 13 [Source:VGNC Symbol;Acc:VGNC:31191]	gene	overlapping	0	25.053902	39.93102
Chr1:82436964-82449641	1	82436964	82449641	null				Not found	0	21.87467	36.675186
Chr1:82811246-82826108	1	82811246	82826108	VPS8	ENSBTAG00000005209	VPS8, CORVET complex subunit [Source:VGNC Symbol;Acc:VGNC:36832]	gene	overlapping	0	21.170622	29.084604
Chr1:82907354-82922417	1	82907354	82922417	VPS8	ENSBTAG00000005209	VPS8, CORVET complex subunit [Source:VGNC Symbol;Acc:VGNC:36832]	gene	overlapping	0	41.88344	29.205257
Chr1:82936823-82953476	1	82936823	82953476	VPS8	ENSBTAG00000005209	VPS8, CORVET complex subunit [Source:VGNC Symbol;Acc:VGNC:36832]	gene	overlapping	0	30.61414	44.24323
Chr1:83016371-83026400	1	83016371	83026400	null				Not found	0	20.716818	28.61786
Chr1:83260776-83267247	1	83260776	83267247	null				Not found	0	33.497093	16.970516
Chr1:83277957-83285235	1	83277957	83285235	null				Not found	0	41.00275	24.989115
Chr1:83443035-83446829	1	83443035	83446829	CLCN2	ENSBTAG00000012284	chloride voltage-gated channel 2 [Source:VGNC Symbol;Acc:VGNC:27396]	gene	overlapping	0	20.86062	31.75696
Chr1:83617200-83625235	1	83617200	83625235	EIF2B5	ENSBTAG00000011414	eukaryotic translation initiation factor 2B subunit epsilon [Source:VGNC Symbol;Acc:VGNC:28388]	gene	overlapping	0	24.321657	16.545713
Chr1:83767110-83778687	1	83767110	83778687	ABCC5	ENSBTAG00000017666	ATP binding cassette subfamily C member 5 [Source:VGNC Symbol;Acc:VGNC:25474]	gene	overlapping	0	37.312084	53.037365
Chr1:84392374-84409120	1	84392374	84409120	MCF2L2	ENSBTAG00000010394	MCF.2 cell line derived transforming sequence-like 2 [Source:VGNC Symbol;Acc:VGNC:31303]	gene	overlapping	0	30.165545	39.46671
Chr1:84441792-84454433	1	84441792	84454433	MCF2L2	ENSBTAG00000010394	MCF.2 cell line derived transforming sequence-like 2 [Source:VGNC Symbol;Acc:VGNC:31303]	gene	overlapping	0	14.0460205	27.67357
Chr1:84624168-84636353	1	84624168	84636353	MCCC1	ENSBTAG00000006548	methylcrotonoyl-CoA carboxylase 1 [Source:VGNC Symbol;Acc:VGNC:31298]	gene	overlapping	0	28.20262	39.054974
Chr1:84636362-84650878	1	84636362	84650878	null				Not found	0	26.770634	43.6199
Chr1:84811876-84825917	1	84811876	84825917	ATP11B	ENSBTAG00000000290	ATPase phospholipid transporting 11B (putative) [Source:HGNC Symbol;Acc:HGNC:13553]	gene	overlapping	0	43.218666	32.034904
Chr1:84982516-85000796	1	84982516	85000796	null				Not found	0	13.044475	22.865116
Chr1:85047833-85062805	1	85047833	85062805	null				Not found	0	36.600964	15.32346
Chr1:85106278-85119559	1	85106278	85119559	null				Not found	0	4.784752	15.14611
Chr1:85256503-85275261	1	85256503	85275261	null				Not found	0	11.572922	27.372545
Chr1:85340006-85357581	1	85340006	85357581	null				Not found	0	21.432178	33.30221
Chr1:85357665-85373235	1	85357665	85373235	null				Not found	0	13.691611	26.261332
Chr1:85671629-85682098	1	85671629	85682098	null				Not found	0	11.743033	21.12127
Chr1:85763170-85777103	1	85763170	85777103	null				Not found	0	22.48903	8.61309
Chr1:85858734-85871349	1	85858734	85871349	null				Not found	0	10.578926	19.75205
Chr1:85969777-85982008	1	85969777	85982008	null				Not found	0	22.524208	33.949272
Chr1:85982017-85998736	1	85982017	85998736	null				Not found	0	26.9805	37.018932
Chr1:85998792-86014397	1	85998792	86014397	null				Not found	0	34.26171	45.48574
Chr1:86014404-86030370	1	86014404	86030370	null				Not found	0	23.51934	32.382042
Chr1:86030718-86049503	1	86030718	86049503	null				Not found	0	28.302704	46.435677
Chr1:86049954-86069034	1	86049954	86069034	null				Not found	0	27.890635	41.925682
Chr1:86106629-86126010	1	86106629	86126010	null				Not found	0	16.511625	37.63895
Chr1:86144903-86161126	1	86144903	86161126	null				Not found	0	17.039694	44.29328
Chr1:86161692-86180434	1	86161692	86180434	null				Not found	0	30.190384	39.547146
Chr1:86261945-86280139	1	86261945	86280139	null				Not found	0	27.42629	42.305443
Chr1:86280361-86298767	1	86280361	86298767	null				Not found	0	26.964191	33.959522
Chr1:86598520-86618025	1	86598520	86618025	null				Not found	0	8.307319	21.367315
Chr1:86901395-86920826	1	86901395	86920826	null				Not found	0	10.922357	21.82953
Chr1:86959845-86979173	1	86959845	86979173	CCDC39	ENSBTAG00000001969	coiled-coil domain-containing protein 39 [Source:RefSeq peptide;Acc:NP_001192985]	gene	overlapping	0	19.987427	27.56195
Chr1:86979299-86995451	1	86979299	86995451	CCDC39	ENSBTAG00000001969	coiled-coil domain-containing protein 39 [Source:RefSeq peptide;Acc:NP_001192985]	gene	overlapping	0	25.165745	38.5119
Chr1:86995813-87009985	1	86995813	87009985	CCDC39	ENSBTAG00000001969	coiled-coil domain-containing protein 39 [Source:RefSeq peptide;Acc:NP_001192985]	gene	overlapping	0	30.265892	42.22316
Chr1:87059163-87080084	1	87059163	87080084	null				Not found	0	10.125904	25.367954
Chr1:87132620-87149442	1	87132620	87149442	null				Not found	0	21.691282	34.065323
Chr1:87149526-87167035	1	87149526	87167035	null				Not found	0	17.662796	26.331614
Chr1:87187331-87201657	1	87187331	87201657	null				Not found	0	11.619201	22.412025
Chr1:87378415-87399070	1	87378415	87399070	null				Not found	0	5.3367977	25.101938
Chr1:87680940-87704230	1	87680940	87704230	null				Not found	0	23.462254	37.525196
Chr1:87721439-87734095	1	87721439	87734095	null				Not found	0	33.988194	43.469215
Chr1:88199732-88215614	1	88199732	88215614	null				Not found	0	11.324025	22.52997
Chr1:88318571-88329472	1	88318571	88329472	MFN1	ENSBTAG00000010485	mitofusin 1 [Source:VGNC Symbol;Acc:VGNC:31427]	gene	overlapping	0	34.113373	27.843708
Chr1:88342366-88355330	1	88342366	88355330	MFN1	ENSBTAG00000010485	mitofusin 1 [Source:VGNC Symbol;Acc:VGNC:31427]	gene	overlapping	0	13.87161	27.515556
Chr1:88859551-88874087	1	88859551	88874087	null				Not found	0	12.214557	29.478823
Chr1:88874330-88888100	1	88874330	88888100	null				Not found	0	12.441515	25.882267
Chr1:88888115-88902469	1	88888115	88902469	null				Not found	0	15.856274	32.8159
Chr1:88902543-88917578	1	88902543	88917578	null				Not found	0	10.053842	23.050514
Chr1:88930949-88946249	1	88930949	88946249	null				Not found	0	13.782597	32.01507
Chr1:88968674-88984004	1	88968674	88984004	null				Not found	0	20.802114	34.188034
Chr1:89003029-89016066	1	89003029	89016066	null				Not found	0	27.691444	41.912464
Chr1:89296410-89312816	1	89296410	89312816	null				Not found	0	13.150603	24.493418
Chr1:89362679-89381499	1	89362679	89381499	null				Not found	0	7.087499	22.486977
Chr1:89396507-89413041	1	89396507	89413041	null				Not found	0	26.699453	16.016924
Chr1:89432274-89451698	1	89432274	89451698	null				Not found	0	6.6769366	18.654741
Chr1:89540399-89559541	1	89540399	89559541	null				Not found	0	5.009346	17.797531
Chr1:89693740-89712738	1	89693740	89712738	null				Not found	0	33.463146	17.628464
Chr1:89790557-89805943	1	89790557	89805943	null				Not found	0	16.510317	32.428623
Chr1:89821501-89832068	1	89821501	89832068	null				Not found	0	40.494514	19.486794
Chr1:90031068-90046654	1	90031068	90046654	null				Not found	0	31.954916	41.474777
Chr1:90092685-90107179	1	90092685	90107179	null				Not found	0	37.255222	28.472229
Chr1:90107403-90121262	1	90107403	90121262	null				Not found	0	23.57016	36.147106
Chr1:90238245-90248207	1	90238245	90248207	null				Not found	0	22.295061	15.972107
Chr1:90499594-90514628	1	90499594	90514628	null				Not found	0	35.388958	44.559116
Chr1:90774373-90787897	1	90774373	90787897	null				Not found	0	24.79341	35.867195
Chr1:91267356-91284796	1	91267356	91284796	null				Not found	0	21.739264	33.235844
Chr1:91324920-91345078	1	91324920	91345078	null				Not found	0	26.420004	38.208794
Chr1:91367114-91387913	1	91367114	91387913	null				Not found	0	17.383863	32.90613
Chr1:91524884-91541807	1	91524884	91541807	null				Not found	0	31.219639	44.25851
Chr1:91625186-91641666	1	91625186	91641666	null				Not found	0	10.596447	29.017303
Chr1:92141361-92157787	1	92141361	92157787	null				Not found	0	35.613964	44.497017
Chr1:92198438-92219291	1	92198438	92219291	null				Not found	0	33.472107	44.091633
Chr1:92386769-92406562	1	92386769	92406562	null				Not found	0	45.17157	28.769316
Chr1:92492851-92510617	1	92492851	92510617	null				Not found	0	22.60831	43.912697
Chr1:92510748-92530277	1	92510748	92530277	null				Not found	0	22.217062	39.62361
Chr1:92744306-92759521	1	92744306	92759521	null				Not found	0	17.177044	35.001823
Chr1:92856769-92872585	1	92856769	92872585	null				Not found	0	20.330158	30.354504
Chr1:92872697-92888240	1	92872697	92888240	null				Not found	0	32.212044	43.242355
Chr1:93011748-93013276	1	93011748	93013276	null				Not found	0	25.489023	15.220821
Chr1:93013305-93014826	1	93013305	93014826	null				Not found	0	44.769997	31.677681
Chr1:93018960-93020345	1	93018960	93020345	null				Not found	0	55.218952	43.694477
Chr1:93164331-93179050	1	93164331	93179050	null				Not found	0	14.345851	38.69668
Chr1:93342980-93354828	1	93342980	93354828	null				Not found	0	23.019115	42.376724
Chr1:93579071-93593884	1	93579071	93593884	null				Not found	0	7.8945107	21.03661
Chr1:93615346-93636863	1	93615346	93636863	NLGN1	ENSBTAG00000031891	neuroligin 1 [Source:HGNC Symbol;Acc:HGNC:14291]	gene	overlapping	0	5.0778704	20.572594
Chr1:93938000-93952349	1	93938000	93952349	null				Not found	0	5.986556	18.838728
Chr1:93952358-93967286	1	93952358	93967286	null				Not found	0	13.957005	36.153038
Chr1:93967310-93982940	1	93967310	93982940	null				Not found	0	6.0047684	21.716618
Chr1:94014032-94031557	1	94014032	94031557	null				Not found	0	8.864947	23.682732
Chr1:94093065-94108554	1	94093065	94108554	null				Not found	0	20.910107	32.356262
Chr1:94108568-94131849	1	94108568	94131849	null				Not found	0	10.048874	20.32081
Chr1:94131884-94153154	1	94131884	94153154	null				Not found	0	18.499641	38.515514
Chr1:94191074-94209114	1	94191074	94209114	null				Not found	0	27.756565	39.29839
Chr1:94328481-94347278	1	94328481	94347278	null				Not found	0	18.582354	37.938198
Chr1:94363867-94376883	1	94363867	94376883	null				Not found	0	29.98786	46.645267
Chr1:94499250-94514623	1	94499250	94514623	null				Not found	0	28.586569	39.986008
Chr1:94681745-94696417	1	94681745	94696417	null				Not found	0	20.561089	36.968052
Chr1:94814459-94832006	1	94814459	94832006	null				Not found	0	12.343152	23.870823
Chr1:95230090-95249820	1	95230090	95249820	SPATA16	ENSBTAG00000031802	spermatogenesis associated 16 [Source:VGNC Symbol;Acc:VGNC:35175]	gene	overlapping	0	27.590572	46.75262
Chr1:95264372-95283551	1	95264372	95283551	SPATA16	ENSBTAG00000031802	spermatogenesis associated 16 [Source:VGNC Symbol;Acc:VGNC:35175]	gene	overlapping	0	16.167032	27.996391
Chr1:95298600-95311995	1	95298600	95311995	SPATA16	ENSBTAG00000031802	spermatogenesis associated 16 [Source:VGNC Symbol;Acc:VGNC:35175]	gene	overlapping	0	12.652115	29.300724
Chr1:95337586-95352291	1	95337586	95352291	SPATA16	ENSBTAG00000031802	spermatogenesis associated 16 [Source:VGNC Symbol;Acc:VGNC:35175]	gene	overlapping	0	31.86933	44.661556
Chr1:95382398-95396473	1	95382398	95396473	null				Not found	0	25.901337	41.591667
Chr1:95624243-95642987	1	95624243	95642987	NCEH1	ENSBTAG00000020073	neutral cholesterol ester hydrolase 1 [Source:VGNC Symbol;Acc:VGNC:31911]	gene	overlapping	0	23.058556	32.946323
Chr1:95965163-95975507	1	95965163	95975507	FNDC3B	ENSBTAG00000019376	fibronectin type III domain containing 3B [Source:VGNC Symbol;Acc:VGNC:29063]	gene	overlapping	0	38.857674	47.00232
Chr1:96042818-96055866	1	96042818	96055866	FNDC3B	ENSBTAG00000019376	fibronectin type III domain containing 3B [Source:VGNC Symbol;Acc:VGNC:29063]	gene	overlapping	0	42.15893	54.170216
Chr1:96215719-96225083	1	96215719	96225083	null				Not found	0	42.17787	52.274757
Chr1:96225087-96238110	1	96225087	96238110	null				Not found	0	20.74358	30.150272
Chr1:96278070-96294075	1	96278070	96294075	null				Not found	0	26.201565	34.328182
Chr1:96583346-96593987	1	96583346	96593987	PRKCSH	ENSBTAG00000017490	phospholipase D1 [Source:HGNC Symbol;Acc:HGNC:9067]	gene	overlapping	0	30.274876	12.794714
Chr1:96684121-96698764	1	96684121	96698764	null				Not found	0	15.444611	24.489988
Chr1:97266213-97279629	1	97266213	97279629	null				Not found	0	14.10455	27.180473
Chr1:97408741-97425376	1	97408741	97425376	null				Not found	0	30.067606	15.684298
Chr1:97573090-97583696	1	97573090	97583696	null				Not found	0	13.722501	29.337486
Chr1:97729944-97741646	1	97729944	97741646	SLC7A14	ENSBTAG00000016323	solute carrier family 7 member 14 [Source:VGNC Symbol;Acc:VGNC:34927]	gene	overlapping	0	28.700705	38.482277
Chr1:98090369-98102112	1	98090369	98102112	null				Not found	0	52.25831	37.15132
Chr1:98118107-98129116	1	98118107	98129116	ENSBTAG00000045991	ENSBTAG00000045991	No description	gene	overlapping	0	51.11636	32.466
Chr1:98352407-98362182	1	98352407	98362182	LRRC34	ENSBTAG00000006409	leucine rich repeat containing 34 [Source:VGNC Symbol;Acc:VGNC:31010]	gene	overlapping	0	16.201393	5.5835695
Chr1:98362218-98379371	1	98362218	98379371	LRRC34	ENSBTAG00000006409	leucine rich repeat containing 34 [Source:VGNC Symbol;Acc:VGNC:31010]	gene	overlapping	0	33.156033	23.836662
Chr1:98379672-98392364	1	98379672	98392364	MYNN	ENSBTAG00000013142	Myoneurin [Source:UniProtKB/Swiss- Prot;Acc:Q3B7N9]	gene	overlapping	0	25.599535	12.822064
Chr1:98541335-98553220	1	98541335	98553220	null				Not found	0	8.290574	20.907566
Chr1:98553225-98562123	1	98553225	98562123	null				Not found	0	10.341735	19.839594
Chr1:98937720-98955042	1	98937720	98955042	null				Not found	0	16.440548	28.981651
Chr1:98972394-98983001	1	98972394	98983001	null				Not found	0	42.33336	26.492556
Chr1:99073808-99076455	1	99073808	99076455	null				Not found	0	7.9226313	0.4162321
Chr1:99530069-99547462	1	99530069	99547462	null				Not found	0	11.226395	22.713245
Chr1:99730643-99746227	1	99730643	99746227	null				Not found	0	7.5033784	20.756527
Chr1:99746426-99755409	1	99746426	99755409	null				Not found	0	10.107736	18.727564
Chr1:99847297-99865543	1	99847297	99865543	null				Not found	0	15.820621	24.554691
Chr1:99879341-99898551	1	99879341	99898551	null				Not found	0	8.799797	24.452652
Chr1:99915239-99934366	1	99915239	99934366	null				Not found	0	6.906614	19.377193
Chr1:99934700-99948069	1	99934700	99948069	null				Not found	0	9.761973	21.977398
Chr1:99948475-99963995	1	99948475	99963995	null				Not found	0	16.665169	23.81613
Chr1:100078314-100098528	1	100078314	100098528	null				Not found	0	7.336481	27.491388
Chr1:100113620-100127165	1	100113620	100127165	null				Not found	0	13.615064	31.423513
Chr1:100381938-100398303	1	100381938	100398303	null				Not found	0	10.18271	23.200657
Chr1:100417679-100436446	1	100417679	100436446	null				Not found	0	10.122122	20.352842
Chr1:100488805-100503536	1	100488805	100503536	SERPINI1	ENSBTAG00000012708	serpin family I member 1 [Source:VGNC Symbol;Acc:VGNC:34481]	gene	overlapping	0	23.259245	35.817844
Chr1:100662406-100676569	1	100662406	100676569	WDR49	ENSBTAG00000031618	WD repeat domain 49 [Source:HGNC Symbol;Acc:HGNC:26587]	gene	downstream	6	22.070906	11.960595
Chr1:100774951-100786244	1	100774951	100786244	WDR49	ENSBTAG00000031618	WD repeat domain 49 [Source:HGNC Symbol;Acc:HGNC:26587]	gene	overlapping	0	14.4303665	27.818546
Chr1:100786526-100805610	1	100786526	100805610	SERPINI2	ENSBTAG00000011423	serpin family I member 2 [Source:VGNC Symbol;Acc:VGNC:34482]	gene	overlapping	0	9.784495	22.57702
Chr1:100897821-100917437	1	100897821	100917437	ZBBX	ENSBTAG00000035710	zinc finger B-box domain containing [Source:HGNC Symbol;Acc:HGNC:26245]	gene	overlapping	0	14.935447	37.17458
Chr1:100953555-100969013	1	100953555	100969013	ZBBX	ENSBTAG00000035710	zinc finger B-box domain containing [Source:HGNC Symbol;Acc:HGNC:26245]	gene	overlapping	0	20.14328	38.137257
Chr1:101196994-101212021	1	101196994	101212021	null				Not found	0	7.023415	25.773083
Chr1:101212026-101235431	1	101212026	101235431	null				Not found	0	16.491335	25.852062
Chr1:101235478-101251401	1	101235478	101251401	null				Not found	0	12.18888	21.897528
Chr1:101314482-101338241	1	101314482	101338241	null				Not found	0	11.102083	32.647953
Chr1:101338326-101351695	1	101338326	101351695	null				Not found	0	4.5806646	21.758516
Chr1:101352008-101375441	1	101352008	101375441	null				Not found	0	9.262555	19.106329
Chr1:101408233-101425387	1	101408233	101425387	null				Not found	0	3.7276647	13.447224
Chr1:101425400-101445944	1	101425400	101445944	null				Not found	0	1.5139829	10.93252
Chr1:101485840-101499444	1	101485840	101499444	null				Not found	0	28.439905	39.020634
Chr1:101499671-101516122	1	101499671	101516122	null				Not found	0	21.969727	43.204235
Chr1:101561692-101582661	1	101561692	101582661	null				Not found	0	24.723831	43.06411
Chr1:101582716-101606513	1	101582716	101606513	null				Not found	0	21.248219	31.200218
Chr1:101851223-101874713	1	101851223	101874713	null				Not found	0	15.075443	32.373734
Chr1:101985666-102003700	1	101985666	102003700	null				Not found	0	4.1498556	17.391676
Chr1:102443750-102461843	1	102443750	102461843	null				Not found	0	17.940094	32.06515
Chr1:102532356-102557064	1	102532356	102557064	null				Not found	0	13.2534075	29.92004
Chr1:102620027-102639047	1	102620027	102639047	null				Not found	0	13.546356	27.96298
Chr1:102659185-102681785	1	102659185	102681785	null				Not found	0	10.162612	28.738552
Chr1:102793602-102813090	1	102793602	102813090	null				Not found	0	13.678045	23.703732
Chr1:103021862-103043331	1	103021862	103043331	null				Not found	0	19.398499	29.240023
Chr1:103059672-103078935	1	103059672	103078935	null				Not found	0	9.842472	25.662601
Chr1:103201233-103224879	1	103201233	103224879	SI	ENSBTAG00000006975	sucrase-isomaltase [Source:VGNC Symbol;Acc:VGNC:34612]	gene	overlapping	0	25.893316	42.67361
Chr1:103420086-103446995	1	103420086	103446995	null				Not found	0	15.521913	29.558191
Chr1:103586962-103595695	1	103586962	103595695	null				Not found	0	17.53165	33.524334
Chr1:103707061-103724215	1	103707061	103724215	null				Not found	0	16.802021	29.1473
Chr1:103751987-103767310	1	103751987	103767310	null				Not found	0	10.030598	22.215334
Chr1:103767685-103788526	1	103767685	103788526	null				Not found	0	24.11927	41.559677
Chr1:103838865-103854126	1	103838865	103854126	null				Not found	0	23.682732	32.08863
Chr1:103872601-103888608	1	103872601	103888608	null				Not found	0	13.696883	31.139727
Chr1:103909939-103928610	1	103909939	103928610	null				Not found	0	19.2903	31.019125
Chr1:104146596-104162783	1	104146596	104162783	ENSBTAG00000018312	ENSBTAG00000018312	No description	gene	overlapping	0	23.258781	47.745014
Chr1:104219044-104240143	1	104219044	104240143	null				Not found	0	1.8237524	17.363262
Chr1:104349492-104368789	1	104349492	104368789	null				Not found	0	32.67266	24.049532
Chr1:104452817-104472865	1	104452817	104472865	null				Not found	0	7.371162	27.877161
Chr1:104472883-104493189	1	104472883	104493189	null				Not found	0	17.690046	33.865543
Chr1:104493286-104510725	1	104493286	104510725	null				Not found	0	20.683353	37.03711
Chr1:104570624-104586441	1	104570624	104586441	null				Not found	0	30.848034	41.471226
Chr1:104746553-104765495	1	104746553	104765495	null				Not found	0	24.010218	9.873907
Chr1:104788165-104809217	1	104788165	104809217	null				Not found	0	11.539872	23.15157
Chr1:104853560-104878416	1	104853560	104878416	null				Not found	0	6.615324	24.883871
Chr1:105004650-105014421	1	105004650	105014421	null				Not found	0	19.299524	7.8724623
Chr1:105014499-105028858	1	105014499	105028858	null				Not found	0	14.577047	21.681976
Chr1:105043924-105066534	1	105043924	105066534	null				Not found	0	17.253305	34.76919
Chr1:105127760-105148297	1	105127760	105148297	null				Not found	0	19.135647	32.744793
Chr1:105148658-105171678	1	105148658	105171678	ENSBTAG00000027213	ENSBTAG00000027213	No description	gene	downstream	121	22.196867	38.617065
Chr1:105243582-105262667	1	105243582	105262667	null				Not found	0	40.657642	20.23922
Chr1:105262690-105278535	1	105262690	105278535	null				Not found	0	14.010995	35.565834
Chr1:105316329-105336100	1	105316329	105336100	null				Not found	0	16.841747	33.658943
Chr1:105819784-105840877	1	105819784	105840877	null				Not found	0	17.229338	38.097893
Chr1:105840883-105863305	1	105840883	105863305	null				Not found	0	15.931917	29.487623
Chr1:105887750-105901155	1	105887750	105901155	null				Not found	0	27.050102	40.566082
Chr1:105915505-105941190	1	105915505	105941190	null				Not found	0	24.504154	35.31277
Chr1:105941226-105959979	1	105941226	105959979	null				Not found	0	28.241331	38.050526
Chr1:106177856-106199630	1	106177856	106199630	null				Not found	0	28.451296	37.484203
Chr1:106219236-106233282	1	106219236	106233282	null				Not found	0	36.85888	43.847946
Chr1:106577982-106590032	1	106577982	106590032	null				Not found	0	43.78525	57.957222
Chr1:106719606-106730326	1	106719606	106730326	OTOL1	ENSBTAG00000018489	otolin 1 [Source:VGNC Symbol;Acc:VGNC:32487]	gene	overlapping	0	46.078854	32.888504
Chr1:106851122-106868441	1	106851122	106868441	null				Not found	0	13.996176	28.323992
Chr1:107376609-107390811	1	107376609	107390811	PPM1L	ENSBTAG00000001274	protein phosphatase, Mg2+/Mn2+ dependent 1L [Source:VGNC Symbol;Acc:VGNC:33216]	gene	overlapping	0	25.133005	38.20038
Chr1:108028404-108044324	1	108028404	108044324	ENSBTAG00000031572	ENSBTAG00000031572	No description	gene	overlapping	0	26.560562	43.201164
Chr1:108392351-108400164	1	108392351	108400164	SCHIP1	ENSBTAG00000014960	No description	gene	overlapping	0	33.482372	23.43725
Chr1:108421672-108436153	1	108421672	108436153	SCHIP1	ENSBTAG00000014960	No description	gene	overlapping	0	9.814514	22.935
Chr1:108588011-108602088	1	108588011	108602088	null				Not found	0	18.699163	9.95088
Chr1:108827940-108842956	1	108827940	108842956	null				Not found	0	7.4444623	31.633295
Chr1:108969850-108981921	1	108969850	108981921	null				Not found	0	8.367853	35.84811
Chr1:109019145-109034513	1	109019145	109034513	null				Not found	0	18.697224	34.42936
Chr1:109047651-109061726	1	109047651	109061726	null				Not found	0	7.1419454	25.167263
[truncated: 36,474 more rows]

## Sheet: SERUM_Male_vs_Females_10%Dif
Column1	Column2	Column3	Column4	Column6	Column7	Column8	Column10	Column11	Column12	Column23	Column24
[truncated: 29,676 more rows]

## Sheet: BSA_Male_vs_Females_10%Dif
Column1	Column2	Column3	Column4	Column6	Column7	Column8	Column10	Column11	Column12	Column14	Column15
[truncated: 22,136 more rows]

[truncated: 1 more sheets: Hoja1]
